# Supplementary material for: The transcriptional mechanism behind Mimosa pudica leaf folding in response to mechanical disturbance
Source: Planta. 2025 Oct 6;262(5):114. doi: 10.1007/s00425-025-04830-x (PMC12500843; doi:10.1007/s00425-025-04830-x)
Supplement: Supplementary file 1 — Supplementary file1 Table S1 DETs analysis results for ‘single-stimulated’ vs. ‘control’, ‘multi-stimulated’ vs. ‘control’ and ‘multi-stimulated’ vs. ‘single-stimulated’ pairwise comparisons. For each DET, the log2(fold change), the log2(counts per million), the Likelihood Ratio, the P-value and the False Discovery Rate values were reported (XLSX 992 KB) [file 425_2025_4830_MOESM1_ESM.xlsx]

## Sheet: ‘stimulated’ vs ‘control’
transcript_ID	logFC	logCPM	LR	P-value	FDR
TRINITY_DN2285_c0_g1_i3	10.6328	4.68998	100.789	1.02333e-23	3.096e-19
TRINITY_DN9186_c0_g2_i3	5.57216	8.9321	100.134	1.42394e-23	3.096e-19
TRINITY_DN8946_c0_g1_i3	4.55993	2.67743	93.3745	4.32798e-22	6.27341e-18
TRINITY_DN6944_c0_g1_i1	4.87691	4.63828	89.9869	2.39739e-21	2.60627e-17
TRINITY_DN2285_c0_g1_i2	8.03183	4.06374	81.8949	1.43518e-19	1.24818e-15
TRINITY_DN2285_c0_g1_i1	7.62383	3.3765	78.9705	6.30432e-19	4.56905e-15
TRINITY_DN9186_c0_g2_i2	5.1399	6.29872	77.0722	1.64817e-18	1.02387e-14
TRINITY_DN1436_c0_g1_i11	4.48949	6.15548	76.1634	2.61141e-18	1.41946e-14
TRINITY_DN18023_c0_g1_i1	3.3258	1.88315	72.2588	1.88746e-17	9.11959e-14
TRINITY_DN383_c1_g1_i2	2.8913	4.45075	70.7822	3.98912e-17	1.73467e-13
TRINITY_DN5560_c0_g1_i1	3.34308	4.28026	68.6505	1.17557e-16	4.64723e-13
TRINITY_DN2150_c0_g1_i6	2.84784	5.04933	67.7464	1.85933e-16	6.42406e-13
TRINITY_DN13047_c0_g1_i1	9.49124	3.47531	67.6826	1.9205e-16	6.42406e-13
TRINITY_DN6559_c0_g1_i1	2.64766	2.38772	66.3992	3.68258e-16	1.14384e-12
TRINITY_DN167_c0_g1_i8	3.19007	7.5959	66.0362	4.42713e-16	1.28342e-12
TRINITY_DN9864_c0_g1_i2	5.39419	0.349898	64.0474	1.2146e-15	3.30107e-12
TRINITY_DN167_c0_g1_i1	3.14212	7.62483	63.4389	1.65419e-15	4.23133e-12
TRINITY_DN905_c0_g2_i4	2.67246	3.93667	62.9416	2.12926e-15	5.14394e-12
TRINITY_DN13047_c0_g1_i3	7.75937	3.11153	62.4943	2.67223e-15	6.11588e-12
TRINITY_DN8282_c0_g1_i4	4.54512	3.01541	60.838	6.19693e-15	1.34737e-11
TRINITY_DN2150_c0_g1_i2	2.8589	5.25551	60.4939	7.38075e-15	1.52834e-11
TRINITY_DN383_c7_g1_i1	4.33278	1.93945	58.2101	2.35564e-14	4.65613e-11
TRINITY_DN14359_c0_g1_i14	-2.85927	4.05587	57.4731	3.42626e-14	6.47787e-11
TRINITY_DN49976_c0_g1_i2	6.00002	0.185212	57.3229	3.6983e-14	6.70086e-11
TRINITY_DN1436_c0_g1_i8	4.47639	5.60072	56.2482	6.38764e-14	1.0831e-10
TRINITY_DN383_c1_g2_i1	2.91108	4.02667	56.2212	6.47592e-14	1.0831e-10
TRINITY_DN2150_c0_g1_i3	2.70529	5.08441	54.5512	1.51452e-13	2.43922e-10
TRINITY_DN1436_c0_g1_i3	4.43505	4.5629	54.4685	1.57962e-13	2.45321e-10
TRINITY_DN62_c0_g1_i2	2.97489	3.43699	51.8294	6.05395e-13	9.07779e-10
TRINITY_DN11673_c0_g1_i3	4.39252	0.564398	51.5472	6.98957e-13	1.01314e-09
TRINITY_DN2611_c0_g1_i1	4.27596	7.534	51.1852	8.40485e-13	1.16939e-09
TRINITY_DN1436_c0_g1_i7	4.68345	5.61724	51.1389	8.60537e-13	1.16939e-09
TRINITY_DN6944_c0_g1_i3	5.10574	5.35235	50.9717	9.37091e-13	1.23483e-09
TRINITY_DN8282_c0_g1_i1	5.02397	1.37566	49.9465	1.57998e-12	2.02074e-09
TRINITY_DN1027_c0_g1_i1	2.73412	3.32842	49.7262	1.76766e-12	2.19619e-09
TRINITY_DN4900_c0_g1_i1	3.32027	3.44542	48.7453	2.91462e-12	3.52062e-09
TRINITY_DN8531_c0_g1_i3	5.76708	-0.0712796	48.5072	3.29075e-12	3.86752e-09
TRINITY_DN8345_c1_g3_i1	3.55029	2.73489	48.3386	3.58631e-12	4.10397e-09
TRINITY_DN10418_c0_g1_i10	2.4886	2.61703	48.1207	4.00773e-12	4.46862e-09
TRINITY_DN7863_c0_g1_i1	3.70941	0.676772	47.9483	4.37613e-12	4.7574e-09
TRINITY_DN3537_c0_g2_i1	2.86064	5.80563	47.783	4.76098e-12	5.04954e-09
TRINITY_DN5818_c0_g1_i5	-5.86669	1.48576	46.3803	9.73877e-12	9.84861e-09
TRINITY_DN3436_c0_g1_i4	2.14605	4.83394	46.2308	1.05112e-11	1.03882e-08
TRINITY_DN62_c0_g1_i5	2.62967	6.10442	46.0751	1.13808e-11	1.09976e-08
TRINITY_DN11146_c0_g1_i1	3.58358	2.73824	45.8952	1.24751e-11	1.1793e-08
TRINITY_DN2150_c0_g1_i5	2.63095	5.35895	45.7075	1.37293e-11	1.27025e-08
TRINITY_DN18191_c0_g1_i1	2.75241	1.37936	45.595	1.4541e-11	1.31732e-08
TRINITY_DN14664_c0_g1_i2	2.48408	2.73454	45.4689	1.55083e-11	1.37061e-08
TRINITY_DN9316_c0_g1_i5	2.6027	2.14901	45.4374	1.57596e-11	1.37061e-08
TRINITY_DN351_c0_g1_i2	2.56132	4.50353	44.9685	2.00228e-11	1.70724e-08
TRINITY_DN10231_c0_g1_i1	5.42043	0.346744	44.6813	2.31865e-11	1.93897e-08
TRINITY_DN2181_c0_g1_i1	3.02356	7.13281	44.2645	2.86878e-11	2.34691e-08
TRINITY_DN122_c0_g1_i2	2.46278	6.32934	44.2336	2.91442e-11	2.34691e-08
TRINITY_DN49969_c0_g1_i1	3.11994	1.19313	43.8965	3.46209e-11	2.69289e-08
TRINITY_DN7186_c0_g1_i1	3.44915	2.04332	43.8932	3.4679e-11	2.69289e-08
TRINITY_DN14359_c0_g1_i3	-2.92524	4.38941	42.7329	6.27486e-11	4.78705e-08
TRINITY_DN13075_c0_g2_i1	3.34329	3.40557	42.3778	7.524e-11	5.64106e-08
TRINITY_DN21209_c0_g1_i1	5.19777	0.156152	41.8952	9.62971e-11	7.09742e-08
TRINITY_DN4942_c0_g1_i1	2.36135	2.97396	41.6568	1.08788e-10	7.78846e-08
TRINITY_DN5765_c0_g1_i7	2.15452	2.26195	41.6484	1.09255e-10	7.78846e-08
TRINITY_DN16596_c0_g3_i2	-2.75464	1.10145	41.4577	1.20447e-10	8.44781e-08
TRINITY_DN10418_c0_g1_i13	2.58707	1.90359	41.2836	1.31671e-10	9.08845e-08
TRINITY_DN1731_c0_g1_i3	4.12363	5.4593	40.9118	1.59258e-10	1.06154e-07
TRINITY_DN13329_c0_g1_i6	6.33183	1.18086	40.8891	1.61117e-10	1.06154e-07
TRINITY_DN11673_c0_g1_i2	4.09328	3.4946	40.8244	1.66539e-10	1.08089e-07
TRINITY_DN5474_c0_g1_i4	3.01435	6.78158	40.7383	1.74041e-10	1.11297e-07
TRINITY_DN12716_c0_g2_i1	6.41153	0.526883	40.6282	1.84128e-10	1.1604e-07
TRINITY_DN2181_c0_g1_i2	2.97909	6.89998	40.4764	1.99007e-10	1.22817e-07
TRINITY_DN3802_c0_g1_i3	2.60287	3.96757	40.4615	2.00529e-10	1.22817e-07
TRINITY_DN1924_c0_g1_i10	3.01614	3.16412	40.1208	2.38739e-10	1.44188e-07
TRINITY_DN905_c0_g2_i6	2.11016	2.9223	39.7866	2.83282e-10	1.68747e-07
TRINITY_DN1924_c0_g1_i5	2.99325	3.48736	39.594	3.12635e-10	1.81058e-07
TRINITY_DN3342_c0_g1_i1	2.69233	4.48202	39.5817	3.14623e-10	1.81058e-07
TRINITY_DN10418_c0_g1_i15	2.64612	3.01313	39.5704	3.1644e-10	1.81058e-07
TRINITY_DN5993_c0_g1_i3	2.58225	4.09197	39.4009	3.45141e-10	1.94315e-07
TRINITY_DN17395_c0_g1_i3	3.98119	5.97435	39.3817	3.48548e-10	1.94315e-07
TRINITY_DN6651_c0_g2_i4	3.16825	5.52327	39.3474	3.54733e-10	1.9526e-07
TRINITY_DN11296_c0_g1_i2	4.70838	1.84726	39.3129	3.61055e-10	1.96256e-07
TRINITY_DN5474_c0_g1_i2	3.18967	5.97144	39.1982	3.8289e-10	2.05555e-07
TRINITY_DN2128_c0_g1_i24	-2.11705	7.22691	38.9197	4.41603e-10	2.34184e-07
TRINITY_DN13824_c0_g1_i3	3.59394	0.257395	38.8051	4.68312e-10	2.44442e-07
TRINITY_DN3342_c0_g1_i3	2.79622	6.39858	38.7811	4.74102e-10	2.44442e-07
TRINITY_DN1731_c0_g1_i1	4.30226	4.43031	38.7659	4.77811e-10	2.44442e-07
TRINITY_DN11738_c0_g4_i1	5.42684	0.397939	38.6519	5.06529e-10	2.56121e-07
TRINITY_DN44040_c0_g1_i1	4.65846	1.60245	38.5963	5.2118e-10	2.605e-07
TRINITY_DN14490_c0_g1_i1	3.37832	1.08927	38.2734	6.14955e-10	3.03879e-07
TRINITY_DN13575_c0_g1_i1	2.58618	1.34186	38.1725	6.47572e-10	3.1629e-07
TRINITY_DN1048_c0_g1_i6	2.51051	2.86073	38.1514	6.54618e-10	3.1629e-07
TRINITY_DN261_c0_g1_i4	2.37078	7.45044	38.069	6.82865e-10	3.26312e-07
TRINITY_DN13329_c0_g1_i8	4.44827	0.882477	37.4733	9.26733e-10	4.33424e-07
TRINITY_DN14359_c0_g1_i13	-2.66528	4.43842	37.4728	9.26949e-10	4.33424e-07
TRINITY_DN10418_c0_g1_i12	2.4329	2.12966	37.3851	9.69621e-10	4.48553e-07
TRINITY_DN12103_c0_g1_i1	4.05538	1.01549	37.3489	9.87744e-10	4.52127e-07
TRINITY_DN8345_c1_g2_i1	3.89484	0.525255	37.2873	1.01948e-09	4.61794e-07
TRINITY_DN5306_c0_g1_i2	3.8912	2.26794	37.0216	1.16829e-09	5.23741e-07
TRINITY_DN12089_c1_g1_i4	2.6495	1.65942	36.9147	1.23413e-09	5.47612e-07
TRINITY_DN62_c0_g1_i3	2.39117	4.98465	36.8718	1.26158e-09	5.54138e-07
TRINITY_DN6647_c0_g1_i2	2.04132	4.23947	36.8217	1.29439e-09	5.62865e-07
TRINITY_DN2204_c0_g1_i2	-3.55401	4.98719	36.7917	1.31449e-09	5.65945e-07
TRINITY_DN5993_c0_g1_i1	2.31193	4.13125	36.7417	1.34865e-09	5.74961e-07
TRINITY_DN7751_c1_g1_i1	2.98625	0.634601	36.6917	1.38365e-09	5.84155e-07
TRINITY_DN1019_c0_g2_i1	3.27758	4.05901	36.382	1.62191e-09	6.71702e-07
TRINITY_DN4310_c0_g1_i6	4.21419	3.01204	36.3059	1.6865e-09	6.91864e-07
TRINITY_DN1924_c0_g1_i1	3.16095	3.17651	36.1943	1.78592e-09	7.25803e-07
TRINITY_DN5818_c0_g1_i7	-6.7686	0.793942	36.1678	1.81042e-09	7.28945e-07
TRINITY_DN1468_c0_g2_i2	3.86498	4.1066	36.1305	1.84531e-09	7.36179e-07
TRINITY_DN1048_c0_g1_i3	2.21386	2.61966	36.0586	1.91473e-09	7.5011e-07
TRINITY_DN38342_c0_g1_i1	3.64964	1.8627	35.887	2.09102e-09	8.11858e-07
TRINITY_DN6799_c0_g1_i1	2.83829	2.54575	35.7771	2.21235e-09	8.51362e-07
TRINITY_DN5660_c1_g1_i2	2.03538	2.45412	35.7092	2.29078e-09	8.7381e-07
TRINITY_DN10540_c0_g1_i16	2.38836	1.46515	35.6719	2.33509e-09	8.82969e-07
TRINITY_DN5993_c0_g1_i4	2.40332	4.24575	35.3424	2.7654e-09	1.02781e-06
TRINITY_DN13827_c0_g2_i1	-3.29358	0.420766	35.2276	2.93329e-09	1.08097e-06
TRINITY_DN14359_c0_g1_i1	-2.6904	4.18256	35.1806	3.00508e-09	1.09812e-06
TRINITY_DN1048_c0_g1_i4	2.58587	2.82172	34.944	3.39333e-09	1.22809e-06
TRINITY_DN13824_c0_g2_i1	4.08871	-0.256285	34.8956	3.47867e-09	1.23992e-06
TRINITY_DN6559_c0_g1_i2	2.51272	2.48778	34.4975	4.26796e-09	1.50888e-06
TRINITY_DN17395_c0_g1_i8	4.18674	4.46104	34.3989	4.48979e-09	1.57083e-06
TRINITY_DN6530_c0_g1_i5	3.23847	3.25226	34.3878	4.51543e-09	1.57083e-06
TRINITY_DN3975_c0_g1_i4	6.40255	4.17248	34.0337	5.41652e-09	1.86934e-06
TRINITY_DN12565_c2_g1_i1	3.73695	1.53182	33.734	6.3187e-09	2.12999e-06
TRINITY_DN3802_c0_g1_i2	2.76366	4.73666	33.6871	6.47291e-09	2.16519e-06
TRINITY_DN261_c0_g1_i1	2.05704	8.75711	33.4389	7.35397e-09	2.44112e-06
TRINITY_DN2784_c0_g1_i3	2.361	5.35993	33.2114	8.26665e-09	2.7233e-06
TRINITY_DN1087_c0_g1_i1	2.42139	7.15726	32.9727	9.34623e-09	3.05296e-06
TRINITY_DN351_c0_g1_i1	2.40944	4.47393	32.9501	9.45571e-09	3.05296e-06
TRINITY_DN6559_c0_g1_i4	2.29908	2.02467	32.9455	9.47797e-09	3.05296e-06
TRINITY_DN7916_c0_g2_i1	5.89226	1.63474	32.7688	1.03795e-08	3.31877e-06
TRINITY_DN9864_c0_g1_i1	5.19215	0.172215	32.5634	1.15368e-08	3.66187e-06
TRINITY_DN3023_c0_g1_i4	2.93803	6.04894	32.5351	1.17057e-08	3.68858e-06
TRINITY_DN817_c0_g1_i1	3.30499	3.40533	32.4937	1.19578e-08	3.74089e-06
TRINITY_DN21163_c0_g2_i1	4.46133	-0.350456	32.4709	1.20989e-08	3.75801e-06
TRINITY_DN13329_c0_g1_i2	5.27044	1.10178	32.338	1.29552e-08	3.99543e-06
TRINITY_DN2436_c0_g1_i4	2.08291	6.19045	32.1986	1.39192e-08	4.26252e-06
TRINITY_DN9130_c0_g1_i1	5.8108	1.26223	31.9625	1.57176e-08	4.77959e-06
TRINITY_DN470_c0_g1_i1	6.43105	4.7359	31.7683	1.73707e-08	5.19478e-06
TRINITY_DN7902_c0_g1_i2	3.32075	3.50406	31.663	1.83383e-08	5.42477e-06
TRINITY_DN2529_c0_g1_i2	3.59911	3.02071	31.5151	1.979e-08	5.73711e-06
TRINITY_DN3152_c0_g1_i1	4.10299	4.54082	31.3317	2.17495e-08	6.26342e-06
TRINITY_DN88_c5_g1_i1	4.50603	3.17087	31.1738	2.35932e-08	6.74967e-06
TRINITY_DN10384_c0_g1_i2	3.70118	1.80246	31.0873	2.46684e-08	7.01114e-06
TRINITY_DN17981_c1_g1_i5	10.9638	2.80542	31.0187	2.55551e-08	7.21599e-06
TRINITY_DN15966_c0_g1_i1	4.85833	0.372567	30.9472	2.65144e-08	7.43856e-06
TRINITY_DN12929_c0_g1_i2	5.79999	2.10749	30.5529	3.24886e-08	8.8298e-06
TRINITY_DN11895_c0_g1_i1	2.20851	2.01401	30.4304	3.4607e-08	9.3471e-06
TRINITY_DN6186_c0_g1_i2	2.7186	1.02296	30.2832	3.73346e-08	1.00216e-05
TRINITY_DN13811_c0_g1_i2	3.39976	5.10299	30.1073	4.08793e-08	1.09057e-05
TRINITY_DN2204_c0_g1_i1	-3.30841	3.37428	30.0845	4.13634e-08	1.09228e-05
TRINITY_DN7171_c0_g1_i1	3.23048	4.52877	30.0806	4.14456e-08	1.09228e-05
TRINITY_DN5660_c1_g1_i6	2.4061	1.93493	30.0342	4.24498e-08	1.1072e-05
TRINITY_DN779_c0_g1_i24	2.74135	5.5202	30.0309	4.25211e-08	1.1072e-05
TRINITY_DN2462_c0_g1_i23	2.07997	3.75197	29.999	4.32275e-08	1.11228e-05
TRINITY_DN13587_c0_g3_i1	3.42214	0.834467	29.9437	4.44773e-08	1.1377e-05
TRINITY_DN21242_c0_g1_i1	8.53875	0.481123	29.8562	4.65301e-08	1.18325e-05
TRINITY_DN2462_c0_g1_i21	2.04516	3.23233	29.8044	4.77899e-08	1.20822e-05
TRINITY_DN8531_c0_g1_i2	4.60065	0.439525	29.6667	5.13074e-08	1.26767e-05
TRINITY_DN18338_c0_g1_i1	-2.82734	0.333893	29.6035	5.30099e-08	1.29502e-05
TRINITY_DN724_c0_g2_i1	2.51501	5.75993	29.5591	5.42365e-08	1.31688e-05
TRINITY_DN2436_c0_g1_i2	2.19649	6.45509	29.5494	5.45103e-08	1.31688e-05
TRINITY_DN12484_c0_g1_i1	2.53826	0.386502	29.3371	6.08209e-08	1.46121e-05
TRINITY_DN927_c0_g2_i6	-2.16449	1.10548	29.2355	6.40945e-08	1.5314e-05
TRINITY_DN8885_c0_g1_i6	2.30103	0.336418	29.1274	6.77711e-08	1.60164e-05
TRINITY_DN6530_c0_g1_i33	2.76722	3.00704	29.0632	7.0055e-08	1.64667e-05
TRINITY_DN25127_c0_g1_i1	3.63846	0.25536	29.0141	7.18544e-08	1.67989e-05
TRINITY_DN15372_c0_g2_i1	3.26072	1.85357	28.9596	7.39021e-08	1.71852e-05
TRINITY_DN6530_c0_g1_i39	3.71169	2.9133	28.9252	7.52278e-08	1.74004e-05
TRINITY_DN25094_c0_g1_i1	4.3489	-0.0316218	28.8725	7.73023e-08	1.77857e-05
TRINITY_DN657_c0_g1_i14	5.06143	5.70576	28.8457	7.83811e-08	1.77999e-05
TRINITY_DN6094_c0_g2_i1	6.63693	2.05084	28.8431	7.84841e-08	1.77999e-05
TRINITY_DN8293_c0_g1_i4	2.00564	4.2295	28.7943	8.04874e-08	1.81347e-05
TRINITY_DN1924_c0_g1_i6	2.79779	3.41095	28.76	8.19271e-08	1.82697e-05
TRINITY_DN8770_c0_g1_i1	3.46798	4.03571	28.4997	9.37107e-08	2.05809e-05
TRINITY_DN19046_c0_g1_i1	-2.6228	0.942142	28.3989	9.87194e-08	2.15719e-05
TRINITY_DN7916_c0_g2_i2	5.7074	-0.155631	28.2152	1.08551e-07	2.36018e-05
TRINITY_DN6478_c0_g1_i1	4.15172	1.56905	28.1503	1.12252e-07	2.4285e-05
TRINITY_DN6778_c0_g2_i2	3.75398	1.66514	28.1172	1.14184e-07	2.45808e-05
TRINITY_DN657_c0_g1_i10	5.33025	5.2084	28.105	1.1491e-07	2.46152e-05
TRINITY_DN2436_c0_g1_i3	2.05344	5.06877	28.047	1.18405e-07	2.49945e-05
TRINITY_DN11429_c0_g1_i1	3.43797	1.31146	27.9598	1.23861e-07	2.58013e-05
TRINITY_DN32819_c0_g1_i1	3.8212	0.655435	27.9211	1.26365e-07	2.61666e-05
TRINITY_DN7258_c0_g2_i1	3.37128	2.65942	27.8846	1.28769e-07	2.65379e-05
TRINITY_DN14004_c0_g1_i1	7.07274	-0.82255	27.7708	1.36574e-07	2.77521e-05
TRINITY_DN7590_c0_g1_i1	10.9046	2.74821	27.7013	1.41568e-07	2.8372e-05
TRINITY_DN13075_c0_g2_i2	2.81224	3.29337	27.7011	1.41583e-07	2.8372e-05
TRINITY_DN17609_c0_g1_i1	3.55703	2.78096	27.6908	1.42339e-07	2.83926e-05
TRINITY_DN32636_c0_g2_i1	3.24319	-0.413228	27.6622	1.44455e-07	2.86833e-05
TRINITY_DN2436_c0_g1_i7	2.10459	6.03776	27.6142	1.48088e-07	2.90073e-05
TRINITY_DN877_c0_g1_i1	2.03907	4.2402	27.4671	1.59789e-07	3.07453e-05
TRINITY_DN4310_c0_g1_i5	4.27664	4.29029	27.4138	1.64258e-07	3.14659e-05
TRINITY_DN17395_c0_g1_i4	4.33568	3.83529	27.3504	1.6973e-07	3.23715e-05
TRINITY_DN5660_c1_g1_i1	2.68965	0.552599	27.3208	1.72344e-07	3.27266e-05
TRINITY_DN10287_c0_g1_i1	2.26329	2.03956	27.2757	1.76417e-07	3.33543e-05
TRINITY_DN15375_c0_g1_i2	2.94661	6.88623	27.2579	1.78046e-07	3.35166e-05
TRINITY_DN4464_c0_g1_i5	-2.24381	1.30363	27.1128	1.91926e-07	3.59738e-05
TRINITY_DN4634_c0_g1_i1	4.93662	4.34253	27.0808	1.95123e-07	3.64161e-05
TRINITY_DN8946_c0_g1_i1	2.89594	0.0762851	27.0654	1.96686e-07	3.64356e-05
TRINITY_DN3089_c0_g2_i2	2.1987	4.35784	27.0633	1.96904e-07	3.64356e-05
TRINITY_DN6530_c0_g1_i31	3.27378	0.658753	27.0285	2.00482e-07	3.69404e-05
TRINITY_DN3214_c0_g1_i2	2.67227	4.05442	27.0059	2.02839e-07	3.72172e-05
TRINITY_DN657_c0_g1_i15	4.97746	5.15567	26.9541	2.08346e-07	3.80669e-05
TRINITY_DN3361_c0_g1_i1	2.23977	4.48173	26.9267	2.11322e-07	3.84491e-05
TRINITY_DN122_c0_g1_i1	2.08556	5.83168	26.8481	2.20096e-07	3.98786e-05
TRINITY_DN17102_c0_g1_i2	4.22349	-0.125704	26.7424	2.32461e-07	4.17709e-05
TRINITY_DN26073_c0_g1_i1	2.05229	2.23334	26.67	2.41344e-07	4.30117e-05
TRINITY_DN2529_c0_g1_i1	3.27329	3.10551	26.6145	2.48377e-07	4.40845e-05
TRINITY_DN15332_c0_g1_i10	2.59968	1.07401	26.4988	2.63708e-07	4.62393e-05
TRINITY_DN1731_c0_g1_i4	2.8386	4.61972	26.4453	2.7111e-07	4.73462e-05
TRINITY_DN5408_c0_g1_i4	2.96484	2.38948	26.3277	2.88132e-07	5.01176e-05
TRINITY_DN12460_c0_g1_i2	8.73663	0.622092	26.2959	2.92915e-07	5.07467e-05
TRINITY_DN13284_c0_g1_i1	3.19043	0.143768	26.2759	2.95965e-07	5.10716e-05
TRINITY_DN5474_c0_g1_i1	2.92462	7.36656	26.0577	3.3137e-07	5.65082e-05
TRINITY_DN1229_c0_g1_i1	3.06171	1.48512	26.0135	3.39046e-07	5.75914e-05
TRINITY_DN33493_c0_g1_i1	2.83802	0.216309	25.9849	3.44094e-07	5.79048e-05
TRINITY_DN11441_c0_g1_i14	2.47706	1.40755	25.9805	3.44886e-07	5.79048e-05
TRINITY_DN1314_c0_g1_i1	3.94326	4.27773	25.9544	3.49581e-07	5.84674e-05
TRINITY_DN12390_c0_g1_i1	-2.17908	0.655029	25.9384	3.52495e-07	5.8729e-05
TRINITY_DN5993_c0_g1_i5	2.20689	2.26293	25.8766	3.63964e-07	6.04082e-05
TRINITY_DN657_c0_g1_i18	5.13558	4.9414	25.7698	3.84669e-07	6.36021e-05
TRINITY_DN8428_c0_g1_i4	2.01465	2.90852	25.7364	3.91378e-07	6.44662e-05
TRINITY_DN11966_c0_g2_i2	6.65012	-0.322866	25.6385	4.11732e-07	6.73089e-05
TRINITY_DN16417_c0_g1_i1	3.90227	1.81141	25.6247	4.14687e-07	6.74818e-05
TRINITY_DN13674_c0_g1_i1	2.70169	1.58483	25.6191	4.15893e-07	6.74818e-05
TRINITY_DN9389_c1_g1_i1	2.9108	3.23898	25.5975	4.20578e-07	6.79882e-05
TRINITY_DN6185_c0_g1_i1	2.25857	3.30503	25.573	4.25964e-07	6.86038e-05
TRINITY_DN9069_c0_g1_i5	2.01113	2.10026	25.5032	4.41649e-07	7.08675e-05
TRINITY_DN1136_c0_g2_i1	-2.39135	4.43408	25.4022	4.65381e-07	7.41285e-05
TRINITY_DN15750_c0_g1_i2	-2.27024	0.461863	25.3232	4.84839e-07	7.6946e-05
TRINITY_DN817_c0_g1_i2	3.44028	3.53229	25.2558	5.02089e-07	7.91063e-05
TRINITY_DN23122_c0_g1_i1	4.57257	0.163769	25.2319	5.08357e-07	7.98047e-05
TRINITY_DN1259_c0_g1_i4	2.46688	2.78103	25.2099	5.14163e-07	8.03488e-05
TRINITY_DN6944_c0_g1_i2	3.76469	0.862973	25.2049	5.15519e-07	8.03488e-05
TRINITY_DN4900_c0_g1_i2	2.82842	2.0933	25.1146	5.40228e-07	8.36008e-05
TRINITY_DN6555_c0_g2_i1	2.85664	0.374645	24.9503	5.88276e-07	8.98535e-05
TRINITY_DN15716_c0_g1_i1	3.53178	1.06967	24.9483	5.88899e-07	8.98535e-05
TRINITY_DN2270_c1_g1_i2	2.9728	0.453897	24.9031	6.02867e-07	9.14211e-05
TRINITY_DN6651_c0_g2_i1	2.56775	5.84322	24.8947	6.05479e-07	9.14211e-05
TRINITY_DN10082_c0_g1_i3	2.30015	0.773164	24.8602	6.16427e-07	9.2752e-05
TRINITY_DN10266_c2_g1_i1	4.51734	-0.0482317	24.8107	6.3244e-07	9.45074e-05
TRINITY_DN14137_c0_g2_i1	3.03937	1.77429	24.79	6.39283e-07	9.52028e-05
TRINITY_DN1087_c0_g1_i3	2.14445	5.8414	24.6851	6.75028e-07	0.000100183
TRINITY_DN8601_c0_g1_i9	3.76262	1.76344	24.5908	7.08887e-07	0.000104495
TRINITY_DN724_c0_g2_i4	2.54218	6.08733	24.5747	7.14851e-07	0.000105018
TRINITY_DN1969_c1_g1_i1	-2.29836	1.02833	24.5136	7.37855e-07	0.000108032
TRINITY_DN3659_c0_g1_i3	3.86266	2.14932	24.5029	7.4198e-07	0.000108272
TRINITY_DN1669_c0_g1_i18	5.62282	7.04979	24.423	7.73406e-07	0.000111749
TRINITY_DN2383_c1_g1_i2	2.50905	4.15193	24.4084	7.79301e-07	0.000111841
TRINITY_DN16343_c0_g1_i1	4.28734	1.75926	24.3453	8.0525e-07	0.000114432
TRINITY_DN8421_c0_g1_i6	2.18172	2.35241	24.1823	8.76324e-07	0.000123969
TRINITY_DN779_c0_g1_i5	2.86196	4.29524	24.1208	9.04782e-07	0.000126918
TRINITY_DN1048_c0_g1_i1	2.419	0.74972	24.0394	9.43867e-07	0.000131551
TRINITY_DN3131_c2_g1_i1	3.02778	0.281739	23.9535	9.8693e-07	0.000137114
TRINITY_DN1810_c0_g1_i1	3.14759	5.6528	23.8861	1.02207e-06	0.000141544
TRINITY_DN10990_c0_g1_i5	-2.2314	1.9604	23.7752	1.08267e-06	0.000148517
TRINITY_DN15375_c0_g1_i1	2.94302	7.2454	23.766	1.08786e-06	0.00014876
TRINITY_DN2698_c0_g1_i7	-2.69587	0.279714	23.7531	1.09516e-06	0.000148966
TRINITY_DN5143_c0_g1_i9	2.55098	2.92529	23.7497	1.09713e-06	0.000148966
TRINITY_DN1468_c0_g2_i8	2.15953	4.12004	23.7393	1.10307e-06	0.000148966
TRINITY_DN8421_c0_g1_i4	2.11009	2.73561	23.6639	1.14714e-06	0.000154438
TRINITY_DN3400_c0_g1_i1	2.6498	4.178	23.6495	1.15574e-06	0.000155115
TRINITY_DN1669_c0_g1_i6	5.48536	7.50755	23.5941	1.18952e-06	0.000158185
TRINITY_DN8282_c0_g1_i2	2.92726	-0.420667	23.4899	1.25573e-06	0.000165974
TRINITY_DN4903_c0_g2_i2	2.78121	6.44095	23.3208	1.37111e-06	0.000179586
TRINITY_DN2668_c0_g1_i3	2.81705	4.79805	23.2079	1.454e-06	0.000188738
TRINITY_DN2698_c0_g1_i4	-2.86744	-0.620864	23.1267	1.5167e-06	0.00019513
TRINITY_DN4519_c0_g2_i2	2.38351	4.27822	23.1101	1.52981e-06	0.00019574
TRINITY_DN1669_c0_g1_i14	5.73467	7.81567	23.1093	1.53045e-06	0.00019574
TRINITY_DN10306_c0_g1_i1	3.29068	5.73373	23.077	1.55645e-06	0.000197901
TRINITY_DN3023_c0_g1_i14	2.81073	8.10051	22.9408	1.67068e-06	0.000211806
TRINITY_DN15332_c0_g1_i6	2.1773	1.15286	22.8486	1.75277e-06	0.000221567
TRINITY_DN438_c0_g1_i1	2.98725	4.16079	22.7873	1.80957e-06	0.000227425
TRINITY_DN1980_c0_g1_i4	2.11282	4.45894	22.7017	1.89198e-06	0.000236416
TRINITY_DN14207_c0_g1_i5	3.67271	2.11067	22.5573	2.03967e-06	0.00025414
TRINITY_DN2154_c0_g1_i1	8.94912	0.845967	22.4911	2.11115e-06	0.000262296
TRINITY_DN12759_c0_g1_i1	2.40076	1.65181	22.4661	2.13883e-06	0.000264977
TRINITY_DN5870_c0_g1_i2	2.63639	3.20043	22.4224	2.18807e-06	0.00026878
TRINITY_DN3581_c0_g1_i1	2.67879	1.73109	22.4153	2.19615e-06	0.000269013
TRINITY_DN5026_c1_g2_i1	6.04906	2.05432	22.396	2.21837e-06	0.000270971
TRINITY_DN17102_c0_g1_i1	4.16989	0.682266	22.3379	2.28644e-06	0.000278504
TRINITY_DN1980_c0_g1_i6	2.04131	5.18655	22.2856	2.3496e-06	0.000285397
TRINITY_DN2032_c0_g1_i1	2.10828	7.54819	22.2499	2.39367e-06	0.000289941
TRINITY_DN12918_c0_g1_i2	4.35325	2.36291	22.2119	2.44156e-06	0.00029492
TRINITY_DN19764_c0_g1_i1	2.12894	1.02564	22.1752	2.48863e-06	0.000298945
TRINITY_DN11899_c0_g1_i34	2.13697	0.950526	22.1384	2.53686e-06	0.000303497
TRINITY_DN3178_c0_g1_i2	4.97313	2.30489	22.1222	2.55837e-06	0.000304796
TRINITY_DN4021_c0_g1_i2	-2.93671	0.397369	22.0931	2.59737e-06	0.000308493
TRINITY_DN1896_c1_g2_i1	2.83352	0.590784	22.0536	2.65142e-06	0.000313307
TRINITY_DN11871_c0_g1_i1	9.83145	1.6865	22.0217	2.69592e-06	0.000316843
TRINITY_DN11689_c0_g1_i2	2.10873	1.2975	21.9959	2.73237e-06	0.000320262
TRINITY_DN21743_c0_g1_i1	3.57236	-0.266027	21.9086	2.85952e-06	0.000332476
TRINITY_DN623_c0_g1_i13	-2.81076	-0.522724	21.8584	2.93532e-06	0.000339474
TRINITY_DN2725_c0_g1_i4	4.63582	4.21739	21.7876	3.04568e-06	0.000351304
TRINITY_DN13173_c0_g1_i1	3.51189	0.543767	21.7799	3.05791e-06	0.000351391
TRINITY_DN6530_c0_g1_i28	3.06595	1.25547	21.7594	3.09071e-06	0.000352755
TRINITY_DN19840_c0_g1_i1	2.98713	0.982526	21.6999	3.1881e-06	0.000361971
TRINITY_DN9121_c0_g2_i4	3.73059	2.14611	21.6862	3.21096e-06	0.000363616
TRINITY_DN6679_c0_g1_i1	2.14988	4.37486	21.6492	3.27341e-06	0.000367815
TRINITY_DN16395_c0_g1_i1	4.90725	1.30212	21.6384	3.29196e-06	0.000368946
TRINITY_DN779_c0_g1_i14	2.7277	6.77647	21.6181	3.32689e-06	0.000370948
TRINITY_DN6283_c0_g1_i1	4.13984	4.14249	21.5194	3.50259e-06	0.000387558
TRINITY_DN16349_c0_g1_i1	2.028	0.819764	21.5047	3.52959e-06	0.000388812
TRINITY_DN18604_c0_g1_i1	3.5426	0.621117	21.4092	3.70984e-06	0.000404317
TRINITY_DN10306_c0_g1_i3	3.11818	6.19134	21.3915	3.74433e-06	0.000407056
TRINITY_DN2107_c0_g1_i1	3.52156	3.00314	21.2699	3.9894e-06	0.000430469
TRINITY_DN12460_c0_g1_i1	8.85479	0.720824	21.2547	4.02129e-06	0.000432009
TRINITY_DN5643_c0_g1_i5	2.1067	2.232	21.1366	4.2769e-06	0.000454467
TRINITY_DN6799_c0_g1_i2	2.53929	0.280281	21.1326	4.28583e-06	0.000454467
TRINITY_DN1436_c0_g1_i14	2.37298	2.47378	21.1321	4.28691e-06	0.000454467
TRINITY_DN15372_c0_g2_i4	2.74821	1.62848	21.0222	4.53997e-06	0.000476862
TRINITY_DN9079_c0_g1_i1	2.40338	2.46532	20.9357	4.74949e-06	0.00049647
TRINITY_DN33166_c0_g1_i1	3.3579	-0.531115	20.8433	4.98437e-06	0.000518833
TRINITY_DN11599_c0_g1_i1	2.60503	2.64	20.7311	5.285e-06	0.000542024
TRINITY_DN1850_c1_g1_i2	2.93858	3.24193	20.7052	5.35706e-06	0.000548122
TRINITY_DN7171_c0_g2_i3	3.54922	4.16876	20.6973	5.37909e-06	0.000549084
TRINITY_DN9947_c0_g1_i4	2.04393	2.34674	20.6863	5.41025e-06	0.000550238
TRINITY_DN8508_c0_g1_i2	3.12216	0.672525	20.6778	5.43437e-06	0.000550848
TRINITY_DN11252_c0_g1_i1	2.15906	2.92356	20.639	5.54557e-06	0.000560812
TRINITY_DN10384_c0_g1_i1	3.53238	0.164185	20.5817	5.71402e-06	0.000572521
TRINITY_DN2698_c0_g1_i2	-2.09267	0.456656	20.5597	5.78009e-06	0.000574907
TRINITY_DN16031_c4_g1_i1	3.00585	-0.350131	20.5554	5.79316e-06	0.000574907
TRINITY_DN10277_c0_g1_i2	4.28358	2.86965	20.5529	5.80056e-06	0.000574907
TRINITY_DN5660_c1_g2_i1	2.94241	0.305121	20.5474	5.81715e-06	0.000574907
TRINITY_DN24641_c1_g1_i2	2.40952	1.66077	20.4973	5.97162e-06	0.000588834
TRINITY_DN12368_c0_g1_i1	3.36157	0.478404	20.4381	6.15916e-06	0.000603223
TRINITY_DN10306_c0_g1_i2	3.31166	7.60552	20.4137	6.23813e-06	0.000609584
TRINITY_DN6565_c0_g1_i1	3.06132	3.84578	20.393	6.30592e-06	0.000612083
TRINITY_DN10696_c0_g2_i2	-2.04093	1.33801	20.387	6.32567e-06	0.000612632
TRINITY_DN11218_c0_g1_i1	4.04845	0.946932	20.3739	6.36925e-06	0.000614467
TRINITY_DN2659_c0_g1_i11	-2.03747	2.85581	20.3616	6.4102e-06	0.000616699
TRINITY_DN12406_c0_g1_i1	3.44576	2.04267	20.3413	6.47877e-06	0.000620549
TRINITY_DN657_c0_g1_i20	4.97706	3.39608	20.3231	6.54062e-06	0.000625096
TRINITY_DN14925_c0_g1_i1	3.23114	1.09119	20.2546	6.77887e-06	0.000645031
TRINITY_DN11654_c0_g1_i1	4.46962	0.0159861	20.1593	7.12538e-06	0.000673581
TRINITY_DN46900_c0_g1_i1	6.88999	1.01661	20.1334	7.22261e-06	0.000681291
TRINITY_DN10395_c0_g1_i1	3.4651	2.37542	20.0888	7.39283e-06	0.000694336
TRINITY_DN12008_c0_g1_i2	-2.34513	0.835245	20.0843	7.4103e-06	0.000694476
TRINITY_DN9752_c0_g1_i1	2.92148	4.35913	20.0514	7.53895e-06	0.000705013
TRINITY_DN35012_c0_g1_i1	4.58476	-0.246083	20.0096	7.70527e-06	0.000717481
TRINITY_DN14861_c0_g1_i6	3.00288	-0.187808	19.9593	7.91081e-06	0.000733479
TRINITY_DN5013_c0_g1_i3	2.781	3.13394	19.9312	8.02802e-06	0.000742763
TRINITY_DN12868_c0_g1_i5	-2.68682	4.4171	19.8688	8.2944e-06	0.000760932
TRINITY_DN699_c0_g1_i1	2.17939	1.87079	19.845	8.39818e-06	0.000768832
TRINITY_DN5143_c0_g1_i14	2.67667	7.17856	19.798	8.60722e-06	0.000786313
TRINITY_DN17117_c0_g1_i1	2.83912	0.575003	19.782	8.67964e-06	0.000787962
TRINITY_DN21908_c0_g1_i8	4.19005	2.10238	19.6585	9.25889e-06	0.000833113
TRINITY_DN4519_c0_g2_i1	2.03574	4.30143	19.6557	9.27278e-06	0.000833113
TRINITY_DN18493_c0_g1_i1	3.28465	0.820101	19.6362	9.3675e-06	0.00083912
TRINITY_DN10769_c0_g1_i5	2.741	2.32067	19.6341	9.37823e-06	0.00083912
TRINITY_DN17981_c1_g1_i4	8.96256	0.841028	19.6267	9.41462e-06	0.000840646
TRINITY_DN1447_c0_g1_i7	2.09351	4.0723	19.6224	9.4358e-06	0.000840811
TRINITY_DN4875_c1_g1_i1	2.35313	0.96582	19.5425	9.83864e-06	0.000873129
TRINITY_DN4481_c1_g1_i1	2.62029	1.35429	19.5113	1.00008e-05	0.000885717
TRINITY_DN21157_c0_g4_i1	4.65281	0.371099	19.501	1.00548e-05	0.000888686
TRINITY_DN26715_c0_g1_i3	3.7934	0.489657	19.3553	1.08518e-05	0.000951396
TRINITY_DN11441_c0_g1_i7	2.67229	1.34881	19.3401	1.09388e-05	0.000955164
TRINITY_DN9198_c0_g1_i6	3.09854	2.95512	19.3302	1.09953e-05	0.000956836
TRINITY_DN26424_c0_g1_i1	-3.72555	0.07052	19.317	1.10716e-05	0.000960973
TRINITY_DN9748_c0_g2_i6	2.20464	1.45503	19.2902	1.12283e-05	0.000972639
TRINITY_DN8799_c0_g1_i1	2.91671	1.44551	19.2409	1.15217e-05	0.000994087
TRINITY_DN4942_c0_g1_i3	2.25901	2.58913	19.2029	1.17532e-05	0.00101205
TRINITY_DN44952_c0_g1_i1	3.28448	-0.0772548	19.1832	1.18754e-05	0.00101703
TRINITY_DN29679_c0_g2_i2	3.12343	3.07427	19.1798	1.18965e-05	0.00101703
TRINITY_DN43281_c0_g1_i2	4.17764	2.64475	19.1785	1.19045e-05	0.00101703
TRINITY_DN14767_c0_g2_i2	4.63637	2.90713	19.1508	1.20785e-05	0.00102786
TRINITY_DN75_c0_g1_i4	2.01588	1.47963	19.1421	1.21337e-05	0.00103053
TRINITY_DN10306_c0_g1_i5	3.18292	6.9807	19.0291	1.28737e-05	0.0010842
TRINITY_DN16980_c0_g2_i1	2.23645	1.63198	19.0278	1.28826e-05	0.0010842
TRINITY_DN29939_c0_g1_i1	6.04489	-0.543033	19.0275	1.28849e-05	0.0010842
TRINITY_DN1259_c0_g1_i3	2.06319	2.75806	19.0267	1.28902e-05	0.0010842
TRINITY_DN8471_c0_g1_i9	3.3035	3.47887	19.0193	1.29403e-05	0.00108631
TRINITY_DN8478_c0_g1_i1	3.84374	2.78956	18.9578	1.33643e-05	0.00111975
TRINITY_DN5408_c0_g1_i1	2.34298	1.34622	18.9078	1.37188e-05	0.00114066
TRINITY_DN1259_c0_g1_i2	2.15705	2.85782	18.8888	1.38563e-05	0.0011477
TRINITY_DN118_c3_g1_i1	2.02356	2.32876	18.8677	1.40102e-05	0.00114964
TRINITY_DN668_c0_g2_i1	4.29685	1.68431	18.865	1.40307e-05	0.00114964
TRINITY_DN14597_c0_g1_i1	2.34347	0.100801	18.8639	1.40384e-05	0.00114964
TRINITY_DN14995_c0_g1_i2	2.42256	0.665477	18.8512	1.41323e-05	0.00115516
TRINITY_DN1259_c0_g1_i5	2.1129	2.64783	18.8287	1.43001e-05	0.00116668
TRINITY_DN36484_c0_g1_i1	4.46572	1.10873	18.8177	1.43829e-05	0.00117048
TRINITY_DN10418_c0_g1_i18	3.19354	-0.0513428	18.7449	1.49426e-05	0.00120553
TRINITY_DN16399_c0_g1_i1	2.98557	1.48016	18.7344	1.50246e-05	0.00120766
TRINITY_DN8071_c0_g1_i8	8.24036	0.161763	18.6867	1.54055e-05	0.00123145
TRINITY_DN5818_c0_g1_i8	-6.83614	-0.598828	18.6819	1.54443e-05	0.00123228
TRINITY_DN12847_c0_g1_i1	2.6671	1.52504	18.6639	1.55908e-05	0.00123942
TRINITY_DN8249_c0_g1_i18	2.10025	1.64771	18.6267	1.5898e-05	0.00125924
TRINITY_DN2725_c0_g1_i2	5.01795	2.92215	18.519	1.68215e-05	0.00132515
TRINITY_DN13895_c0_g1_i3	2.91298	1.86569	18.5103	1.68986e-05	0.00132882
TRINITY_DN2788_c0_g1_i2	3.41539	6.28473	18.4993	1.69963e-05	0.00133408
TRINITY_DN37140_c0_g1_i1	3.09348	0.0588659	18.4821	1.71505e-05	0.00133894
TRINITY_DN12793_c0_g1_i1	2.53888	1.00001	18.4747	1.72171e-05	0.00134173
TRINITY_DN16795_c0_g1_i1	3.50724	-0.420935	18.4702	1.72585e-05	0.00134183
TRINITY_DN14704_c0_g1_i5	-2.58359	2.47849	18.4678	1.72801e-05	0.00134183
TRINITY_DN4309_c0_g1_i2	-2.73551	3.03211	18.4451	1.74867e-05	0.00135545
TRINITY_DN34164_c0_g1_i1	5.6565	0.568895	18.4392	1.75411e-05	0.00135725
TRINITY_DN10238_c0_g1_i1	2.41228	2.69798	18.4245	1.76771e-05	0.00136535
TRINITY_DN5474_c0_g2_i1	2.74	10.2727	18.3982	1.7923e-05	0.00137944
TRINITY_DN10011_c0_g1_i1	3.82141	0.379619	18.3248	1.86267e-05	0.00142603
TRINITY_DN8272_c0_g1_i1	2.63224	1.89166	18.2998	1.8873e-05	0.00143982
TRINITY_DN8471_c0_g1_i6	3.65955	2.56757	18.2312	1.95648e-05	0.00148477
TRINITY_DN10317_c0_g1_i1	2.19885	3.66662	18.2166	1.97155e-05	0.0014936
TRINITY_DN8471_c0_g1_i1	3.52463	3.33039	18.2131	1.97514e-05	0.00149372
TRINITY_DN455_c0_g1_i2	2.10245	5.59886	18.1929	1.99626e-05	0.00150707
TRINITY_DN13350_c0_g1_i1	3.85147	1.90628	18.1483	2.04349e-05	0.00153598
TRINITY_DN1019_c0_g1_i1	2.52024	5.46644	18.1087	2.08649e-05	0.00156433
TRINITY_DN16727_c0_g1_i1	2.87541	-0.0272304	18.0595	2.14109e-05	0.0016025
TRINITY_DN5660_c1_g1_i8	2.4946	0.324556	18.0401	2.16306e-05	0.00161248
TRINITY_DN4419_c0_g5_i1	2.69579	4.69092	18.0368	2.1668e-05	0.00161248
TRINITY_DN6185_c0_g1_i3	2.08579	1.65335	18.0358	2.16793e-05	0.00161248
TRINITY_DN11899_c0_g1_i14	2.06386	0.183299	18.0346	2.16925e-05	0.00161248
TRINITY_DN43591_c0_g1_i1	2.41043	0.013625	17.9878	2.22328e-05	0.001647
TRINITY_DN15589_c0_g1_i3	3.91269	-0.691057	17.9758	2.23736e-05	0.00165462
TRINITY_DN10662_c0_g1_i4	2.98746	0.0929793	17.9368	2.28359e-05	0.00168023
TRINITY_DN46668_c0_g1_i1	3.57458	0.39698	17.9274	2.29492e-05	0.00168572
TRINITY_DN5635_c0_g1_i9	2.29168	3.15293	17.9003	2.32782e-05	0.00170701
TRINITY_DN11918_c1_g1_i3	3.36911	-0.253271	17.8596	2.37812e-05	0.00174095
TRINITY_DN15288_c0_g2_i1	7.57201	-0.0987236	17.8423	2.39982e-05	0.00175389
TRINITY_DN8669_c0_g2_i1	2.12045	1.92395	17.8379	2.40548e-05	0.00175507
TRINITY_DN14841_c0_g1_i1	2.77485	1.74256	17.8213	2.42651e-05	0.0017645
TRINITY_DN32636_c0_g1_i1	2.54491	0.00203661	17.8038	2.44891e-05	0.00177409
TRINITY_DN2608_c1_g2_i2	-2.51582	-0.275028	17.8015	2.45194e-05	0.00177409
TRINITY_DN6259_c0_g1_i3	3.00404	7.83075	17.7271	2.54966e-05	0.00183563
TRINITY_DN18046_c0_g1_i4	-2.54054	-0.232994	17.7138	2.56751e-05	0.00184238
TRINITY_DN18013_c1_g1_i2	3.32639	2.93352	17.6848	2.60695e-05	0.00186149
TRINITY_DN11873_c0_g1_i2	3.68444	0.833468	17.6759	2.61928e-05	0.00186721
TRINITY_DN10769_c0_g1_i2	2.70056	2.32325	17.6677	2.63054e-05	0.00187216
TRINITY_DN4942_c0_g1_i4	2.41105	0.013574	17.6172	2.70134e-05	0.00191315
TRINITY_DN5303_c0_g1_i1	-2.61974	0.271373	17.6099	2.71178e-05	0.00191743
TRINITY_DN5474_c1_g1_i1	2.37365	5.83112	17.573	2.76484e-05	0.00194861
TRINITY_DN43334_c0_g1_i1	4.13479	0.927391	17.559	2.78524e-05	0.00195737
TRINITY_DN17246_c0_g1_i1	2.31774	2.12665	17.5555	2.79044e-05	0.00195737
TRINITY_DN5894_c2_g2_i1	-2.81382	-0.567716	17.5243	2.83654e-05	0.00198626
TRINITY_DN6530_c0_g1_i12	2.77022	1.56513	17.5109	2.85661e-05	0.0019971
TRINITY_DN8601_c0_g1_i8	2.61081	1.62696	17.3826	3.05609e-05	0.00210721
TRINITY_DN2601_c0_g1_i1	2.17585	5.51436	17.3579	3.09606e-05	0.00213026
TRINITY_DN13706_c0_g1_i1	3.33435	0.465967	17.3482	3.11188e-05	0.00213776
TRINITY_DN19302_c0_g1_i1	2.78399	1.71654	17.3379	3.12888e-05	0.00214605
TRINITY_DN32049_c0_g1_i1	3.54041	0.261513	17.3337	3.1357e-05	0.00214734
TRINITY_DN11052_c0_g1_i3	2.07376	1.69766	17.3225	3.15433e-05	0.00215331
TRINITY_DN47092_c0_g1_i1	4.70887	1.04792	17.295	3.2003e-05	0.00217786
TRINITY_DN5359_c0_g2_i2	4.5829	3.90995	17.278	3.22909e-05	0.00219288
TRINITY_DN13951_c2_g1_i1	-2.31796	-0.256545	17.228	3.31516e-05	0.00224517
TRINITY_DN10696_c0_g2_i11	-2.2074	2.61913	17.2194	3.3302e-05	0.00224517
TRINITY_DN13661_c0_g1_i1	2.09757	1.03487	17.1711	3.41596e-05	0.00229233
TRINITY_DN12360_c0_g1_i1	2.50597	1.41925	17.0535	3.63421e-05	0.00241012
TRINITY_DN12994_c0_g2_i1	-2.16468	0.375726	17.0526	3.63582e-05	0.00241012
TRINITY_DN4309_c0_g1_i1	-2.15073	3.5409	17.0234	3.69226e-05	0.00244009
TRINITY_DN17981_c1_g1_i1	4.85363	2.33648	16.9858	3.76599e-05	0.00248504
TRINITY_DN8471_c0_g1_i10	2.94906	3.36792	16.9699	3.7977e-05	0.00250217
TRINITY_DN18013_c1_g1_i4	3.16551	2.94111	16.9538	3.83009e-05	0.00250831
TRINITY_DN7916_c0_g2_i5	3.0105	0.690359	16.9209	3.89711e-05	0.00254836
TRINITY_DN33254_c0_g1_i1	3.3345	0.826591	16.9039	3.93205e-05	0.00256735
TRINITY_DN13220_c0_g1_i2	2.12151	2.70309	16.8837	3.97407e-05	0.00258315
TRINITY_DN5229_c0_g1_i7	2.61024	3.22179	16.8509	4.04339e-05	0.00261679
TRINITY_DN4622_c0_g1_i23	4.91454	1.86668	16.8426	4.06122e-05	0.00262021
TRINITY_DN17467_c0_g1_i2	2.3333	2.33872	16.8376	4.07185e-05	0.00262318
TRINITY_DN51618_c0_g1_i1	-2.73158	-0.603086	16.8017	4.14954e-05	0.0026614
TRINITY_DN6259_c0_g1_i2	3.12475	6.55868	16.7518	4.26026e-05	0.00271639
TRINITY_DN24914_c0_g1_i1	-2.15171	0.338497	16.7144	4.34509e-05	0.00275834
TRINITY_DN699_c0_g1_i5	2.21255	1.87853	16.7055	4.36546e-05	0.0027632
TRINITY_DN7380_c0_g1_i11	2.28375	0.618287	16.5523	4.73253e-05	0.00294412
TRINITY_DN3748_c0_g1_i1	2.34879	8.89088	16.5177	4.81991e-05	0.00298567
TRINITY_DN44785_c0_g1_i1	3.0669	-0.0630914	16.514	4.82922e-05	0.00298718
TRINITY_DN15660_c0_g1_i1	5.6142	-0.459067	16.5019	4.86001e-05	0.00300195
TRINITY_DN17462_c0_g1_i1	4.18633	0.0907027	16.4799	4.91675e-05	0.00302411
TRINITY_DN5520_c2_g1_i2	3.20538	0.61266	16.4698	4.94301e-05	0.0030326
TRINITY_DN18013_c1_g1_i10	3.16707	3.09848	16.459	4.97128e-05	0.0030326
TRINITY_DN6238_c0_g1_i9	3.77457	-0.445852	16.4586	4.9724e-05	0.0030326
TRINITY_DN20475_c0_g2_i1	-2.4749	-0.231845	16.4133	5.09267e-05	0.00307643
TRINITY_DN12257_c0_g3_i1	2.02587	1.79945	16.3839	5.17215e-05	0.00310222
TRINITY_DN1674_c0_g1_i5	4.31041	0.0457238	16.371	5.2076e-05	0.00311489
TRINITY_DN13118_c0_g1_i4	2.17585	0.918435	16.3161	5.36057e-05	0.00318884
TRINITY_DN17923_c0_g1_i1	3.06478	0.345014	16.2568	5.531e-05	0.00328125
TRINITY_DN26632_c0_g2_i1	-2.08385	-0.111142	16.1964	5.71028e-05	0.00336466
TRINITY_DN18013_c1_g1_i1	3.03478	3.00927	16.1743	5.77733e-05	0.00338581
TRINITY_DN12742_c0_g1_i2	-2.36185	0.0608737	16.1632	5.81118e-05	0.00340106
TRINITY_DN779_c0_g1_i18	2.59848	5.74997	16.1034	5.99776e-05	0.00349146
TRINITY_DN4068_c0_g1_i7	2.6496	0.151251	16.0708	6.10164e-05	0.00352364
TRINITY_DN10743_c0_g1_i1	3.23145	2.09974	16.0366	6.21291e-05	0.00357327
TRINITY_DN12612_c2_g2_i2	2.67607	0.984097	16.0322	6.22742e-05	0.00357327
TRINITY_DN37322_c0_g1_i1	3.42459	1.44126	16.0252	6.25045e-05	0.00358104
TRINITY_DN21190_c0_g1_i1	2.87334	6.03724	15.9907	6.36558e-05	0.00363742
TRINITY_DN12358_c0_g1_i4	2.3448	0.689881	15.9249	6.59063e-05	0.00374687
TRINITY_DN3397_c0_g1_i2	2.05704	5.86076	15.9246	6.5916e-05	0.00374687
TRINITY_DN21587_c0_g1_i1	2.25636	1.10056	15.894	6.69899e-05	0.00378319
TRINITY_DN29159_c0_g1_i1	4.81193	-0.901524	15.8264	6.94286e-05	0.00390569
TRINITY_DN11433_c0_g1_i2	2.4639	0.0543732	15.8195	6.96823e-05	0.00390985
TRINITY_DN6778_c0_g1_i1	2.00227	2.14022	15.7797	7.11607e-05	0.00398252
TRINITY_DN4363_c0_g1_i1	2.46834	6.25462	15.7763	7.12903e-05	0.00398465
TRINITY_DN11610_c0_g1_i6	2.66163	7.06897	15.7291	7.30893e-05	0.00406431
TRINITY_DN1666_c0_g1_i4	2.43252	1.78284	15.6526	7.61088e-05	0.00417877
TRINITY_DN13171_c0_g1_i1	2.34863	0.273705	15.5662	7.96674e-05	0.00434672
TRINITY_DN7191_c0_g1_i2	2.6035	3.34464	15.5322	8.11129e-05	0.00440899
TRINITY_DN20927_c0_g1_i2	2.51517	-0.434125	15.5194	8.16633e-05	0.00443337
TRINITY_DN11349_c1_g1_i1	2.72736	-0.0552874	15.4603	8.42565e-05	0.00455142
TRINITY_DN3671_c0_g1_i2	2.05689	4.38858	15.4468	8.48595e-05	0.00457831
TRINITY_DN7751_c1_g1_i2	3.10738	-0.090512	15.4308	8.55831e-05	0.00459455
TRINITY_DN13358_c0_g1_i1	2.56536	-0.139181	15.4144	8.6329e-05	0.0046218
TRINITY_DN9906_c0_g1_i1	-2.64974	-0.351059	15.3543	8.91166e-05	0.00473745
TRINITY_DN11193_c0_g1_i1	2.48292	1.76624	15.3438	8.9613e-05	0.00475803
TRINITY_DN4363_c0_g1_i2	2.48904	6.4261	15.3247	9.05233e-05	0.0048005
TRINITY_DN17246_c0_g1_i2	2.93369	-0.00531678	15.3043	9.15099e-05	0.00483512
TRINITY_DN2383_c1_g2_i1	-2.14767	1.64883	15.2771	9.28346e-05	0.00489916
TRINITY_DN9053_c0_g1_i1	3.07958	1.15106	15.2616	9.35985e-05	0.0049182
TRINITY_DN8943_c0_g1_i1	-3.02434	3.52345	15.2085	9.62668e-05	0.00501337
TRINITY_DN9890_c0_g1_i3	3.10647	3.04801	15.192	9.7112e-05	0.00505133
TRINITY_DN36925_c0_g1_i1	-3.06189	0.0375879	15.1731	9.80922e-05	0.00508408
TRINITY_DN22588_c0_g1_i1	3.35293	-0.535595	15.1635	9.85887e-05	0.00510372
TRINITY_DN6157_c0_g4_i1	2.46091	-0.70602	15.1571	9.89274e-05	0.00511047
TRINITY_DN10671_c0_g1_i1	6.00704	0.912382	15.1566	9.8954e-05	0.00511047
TRINITY_DN33285_c0_g1_i1	4.96982	0.0964336	15.1292	0.000100397	0.00517883
TRINITY_DN10369_c0_g1_i4	2.05179	2.12285	15.108	0.000101533	0.00522699
TRINITY_DN23765_c0_g1_i2	2.81093	-0.29225	15.105	0.000101691	0.00522699
TRINITY_DN11158_c0_g1_i1	2.92695	-0.000119435	15.0296	0.00010584	0.00538157
TRINITY_DN2698_c0_g1_i3	-2.1556	-0.209515	15.0291	0.000105865	0.00538157
TRINITY_DN6727_c0_g1_i1	2.39923	2.00652	15.0201	0.000106375	0.00539064
TRINITY_DN5520_c2_g1_i1	3.11337	0.0888437	15.0093	0.000106983	0.00539064
TRINITY_DN8695_c0_g1_i2	2.06406	2.34835	14.996	0.000107739	0.00539064
TRINITY_DN10776_c0_g1_i1	2.24585	2.10125	14.9925	0.000107942	0.00539064
TRINITY_DN3424_c0_g1_i5	3.39658	0.198734	14.9766	0.000108854	0.00541592
TRINITY_DN6259_c0_g1_i6	3.01642	8.25416	14.9634	0.000109619	0.00544153
TRINITY_DN8822_c0_g1_i3	2.41749	2.96627	14.9343	0.000111319	0.00550411
TRINITY_DN16784_c0_g1_i3	2.012	1.43864	14.9207	0.000112123	0.00552171
TRINITY_DN19890_c0_g3_i1	2.64564	2.45043	14.8296	0.000117673	0.00576239
TRINITY_DN21090_c1_g1_i1	3.3564	-0.693086	14.7327	0.000123881	0.00599883
TRINITY_DN9466_c0_g1_i4	9.0183	1.16149	14.728	0.000124186	0.00599949
TRINITY_DN12962_c0_g1_i1	2.06576	1.58395	14.7138	0.00012513	0.00602787
TRINITY_DN14332_c0_g1_i3	3.42281	0.318775	14.7131	0.000125174	0.00602787
TRINITY_DN21190_c1_g1_i1	2.95358	1.11429	14.7043	0.000125757	0.00604258
TRINITY_DN11678_c0_g1_i5	2.42276	-0.133162	14.6842	0.00012711	0.0060921
TRINITY_DN3331_c0_g1_i2	2.13872	8.55237	14.6809	0.000127328	0.0060921
TRINITY_DN706_c0_g1_i1	2.30826	1.44608	14.6677	0.000128226	0.00611396
TRINITY_DN40066_c0_g1_i2	2.35026	-0.357076	14.6242	0.000131218	0.00624288
TRINITY_DN11966_c0_g3_i1	6.27478	-0.352532	14.6149	0.000131866	0.00626005
TRINITY_DN6812_c0_g1_i3	4.14437	-0.538665	14.5633	0.000135528	0.00635753
TRINITY_DN13882_c0_g1_i1	3.55832	-0.374078	14.5222	0.000138516	0.00646317
TRINITY_DN20436_c0_g1_i1	2.5361	0.426077	14.5202	0.000138667	0.00646317
TRINITY_DN1015_c1_g1_i4	2.16713	-0.0568819	14.5201	0.000138672	0.00646317
TRINITY_DN8601_c0_g1_i4	2.37751	0.140812	14.5134	0.00013917	0.00646558
TRINITY_DN13118_c0_g1_i2	2.1376	0.81036	14.5071	0.000139635	0.00648027
TRINITY_DN3360_c0_g2_i4	2.73843	0.610694	14.4176	0.000146429	0.0067452
TRINITY_DN11579_c2_g1_i1	2.64505	2.41046	14.3898	0.000148606	0.00683647
TRINITY_DN33135_c0_g1_i1	2.16846	3.50662	14.3883	0.000148725	0.00683647
TRINITY_DN6259_c0_g1_i11	2.94025	7.2411	14.3641	0.000150651	0.00690311
TRINITY_DN5229_c0_g1_i12	2.51068	4.88316	14.3168	0.00015448	0.00703881
TRINITY_DN13481_c0_g1_i2	2.7544	1.44858	14.2587	0.000159321	0.0072318
TRINITY_DN12973_c0_g1_i1	2.92181	0.372135	14.2475	0.000160271	0.00725979
TRINITY_DN8601_c0_g1_i3	2.89639	0.788162	14.2192	0.000162703	0.00734696
TRINITY_DN14514_c0_g1_i1	3.36214	0.786516	14.1979	0.000164555	0.00739616
TRINITY_DN10274_c0_g1_i8	3.1272	0.215316	14.1721	0.000166826	0.00745575
TRINITY_DN3360_c0_g2_i3	3.22369	0.441658	14.1618	0.000167738	0.00748879
TRINITY_DN28598_c0_g1_i1	2.28594	0.32275	14.1418	0.000169537	0.00752657
TRINITY_DN699_c0_g1_i6	2.57948	1.78191	14.1412	0.000169589	0.00752657
TRINITY_DN14861_c0_g1_i5	2.36364	1.3894	14.1225	0.000171284	0.0075848
TRINITY_DN2659_c0_g1_i5	-2.06242	2.61284	14.1114	0.000172298	0.00761422
TRINITY_DN13533_c0_g1_i1	2.09369	3.31774	14.0745	0.000175712	0.00774934
TRINITY_DN15550_c0_g1_i1	2.09076	1.61528	14.013	0.000181553	0.00793728
TRINITY_DN44645_c0_g1_i1	4.2511	0.372552	13.9673	0.000186019	0.00806574
TRINITY_DN3178_c0_g1_i5	2.12718	4.54767	13.9663	0.000186114	0.00806574
TRINITY_DN17272_c0_g1_i2	2.6279	1.35083	13.9171	0.000191052	0.00822566
TRINITY_DN47991_c0_g1_i1	3.45721	-0.509663	13.8832	0.000194533	0.00834249
TRINITY_DN14279_c0_g1_i1	2.67361	1.52383	13.8618	0.000196757	0.00841989
TRINITY_DN6877_c0_g1_i2	3.06967	0.758799	13.8603	0.000196919	0.00841989
TRINITY_DN8088_c0_g1_i1	-3.81521	1.38954	13.8323	0.000199876	0.00851283
TRINITY_DN13895_c0_g1_i1	2.6209	0.450167	13.8073	0.000202548	0.00860138
TRINITY_DN17942_c0_g1_i1	3.66255	2.19078	13.7751	0.000206048	0.00867987
TRINITY_DN40176_c0_g1_i1	4.32238	0.0543896	13.7738	0.000206193	0.00867987
TRINITY_DN10238_c0_g2_i1	5.74302	0.390467	13.7674	0.0002069	0.00870122
TRINITY_DN9834_c0_g2_i1	4.29387	3.36571	13.7418	0.000209739	0.0087951
TRINITY_DN3534_c0_g1_i3	-2.28467	2.66607	13.7367	0.00021031	0.00881052
TRINITY_DN17236_c0_g1_i7	3.6672	0.141794	13.7004	0.000214407	0.0089391
TRINITY_DN1095_c0_g1_i18	2.05204	6.92237	13.673	0.000217556	0.00904439
TRINITY_DN30248_c0_g1_i1	2.85059	0.242713	13.6681	0.000218128	0.00904969
TRINITY_DN1019_c0_g1_i2	2.18826	6.11611	13.6668	0.000218284	0.00904969
TRINITY_DN1304_c0_g2_i5	2.15465	0.128449	13.6219	0.000223562	0.00919734
TRINITY_DN8249_c0_g1_i7	2.14169	1.70476	13.617	0.000224151	0.00921285
TRINITY_DN10777_c0_g1_i3	5.34076	0.989101	13.606	0.000225465	0.00924426
TRINITY_DN15930_c0_g1_i1	-5.14742	2.64977	13.6053	0.000225553	0.00924426
TRINITY_DN15372_c0_g2_i3	3.6778	0.481583	13.4855	0.000240419	0.00968022
TRINITY_DN7916_c0_g2_i7	2.69908	0.579337	13.4806	0.000241042	0.00968736
TRINITY_DN10374_c0_g1_i1	-2.02346	1.13166	13.4579	0.000243981	0.00979641
TRINITY_DN14864_c0_g1_i1	2.44014	1.23615	13.4477	0.000245305	0.00983143
TRINITY_DN10137_c0_g1_i1	3.58133	0.948736	13.4285	0.000247833	0.00991446
TRINITY_DN11610_c0_g1_i7	2.64196	4.29687	13.4104	0.000250239	0.00998318
TRINITY_DN23981_c0_g1_i3	2.43399	0.638386	13.3889	0.000253111	0.0100793
TRINITY_DN5208_c0_g1_i9	2.62992	0.222686	13.3811	0.000254167	0.010112
TRINITY_DN13264_c0_g1_i2	3.43407	0.327784	13.3591	0.000257176	0.0102037
TRINITY_DN10882_c0_g1_i2	2.75835	3.86387	13.3511	0.000258269	0.0102284
TRINITY_DN6133_c0_g1_i3	2.57136	4.18608	13.3285	0.000261404	0.0103244
TRINITY_DN9760_c0_g1_i2	3.75637	0.698237	13.2661	0.00027025	0.0106279
TRINITY_DN28167_c0_g1_i1	2.03845	0.959475	13.2653	0.000270362	0.0106279
TRINITY_DN21438_c0_g1_i2	5.0862	1.06854	13.2324	0.000275145	0.0107693
TRINITY_DN11750_c0_g1_i1	-5.09116	-0.424056	13.2227	0.00027658	0.0107849
TRINITY_DN17356_c0_g1_i1	-2.10773	0.46042	13.1987	0.000280141	0.0108761
TRINITY_DN699_c0_g1_i7	2.58384	1.95322	13.1838	0.000282372	0.0109341
TRINITY_DN699_c0_g1_i3	2.17043	2.21623	13.171	0.00028431	0.0109993
TRINITY_DN5635_c0_g1_i10	2.01537	0.571889	13.1586	0.00028621	0.0110156
TRINITY_DN3690_c2_g2_i1	2.95737	1.84344	13.155	0.00028675	0.0110222
TRINITY_DN12612_c2_g2_i4	3.06501	0.954382	13.1094	0.000293815	0.0112469
TRINITY_DN10773_c0_g1_i1	4.1137	0.889497	13.0835	0.000297907	0.0113736
TRINITY_DN15482_c0_g1_i3	2.37214	1.94275	13.0173	0.000308628	0.0117007
TRINITY_DN13481_c0_g1_i3	3.45982	1.10119	13.0073	0.000310283	0.0117429
TRINITY_DN8017_c0_g2_i1	2.64327	2.24483	12.9611	0.000318023	0.0119734
TRINITY_DN43836_c0_g1_i1	6.34059	-0.632011	12.9113	0.000326608	0.0122225
TRINITY_DN6947_c1_g2_i1	2.26051	0.623954	12.9049	0.000327729	0.0122539
TRINITY_DN17167_c0_g1_i1	2.39984	0.557056	12.8969	0.000329125	0.0122747
TRINITY_DN304_c4_g1_i1	2.1635	-0.520382	12.8953	0.000329413	0.0122747
TRINITY_DN11208_c0_g1_i1	-2.08385	0.226505	12.8923	0.000329942	0.0122827
TRINITY_DN8508_c0_g1_i8	2.81963	-0.0555574	12.8908	0.000330193	0.0122827
TRINITY_DN6733_c0_g2_i6	3.21115	3.70445	12.8617	0.000335368	0.0124433
TRINITY_DN7024_c1_g1_i1	-3.66891	-0.724934	12.8517	0.000337177	0.012489
TRINITY_DN9121_c0_g2_i1	2.28431	1.90007	12.7911	0.00034827	0.0127899
TRINITY_DN13895_c0_g1_i2	3.48083	0.169157	12.7672	0.000352749	0.0128966
TRINITY_DN19302_c2_g1_i1	2.90747	-0.574575	12.7647	0.000353223	0.0128966
TRINITY_DN19798_c0_g1_i5	-2.79243	1.17107	12.7067	0.00036435	0.0132252
TRINITY_DN632_c0_g1_i1	2.19506	2.21791	12.6919	0.000367244	0.013308
TRINITY_DN20821_c0_g1_i1	3.44815	-0.383293	12.6735	0.000370881	0.0134246
TRINITY_DN33624_c0_g1_i1	3.39562	0.00747218	12.6725	0.00037108	0.0134246
TRINITY_DN16445_c0_g1_i1	-2.00244	-0.114472	12.6704	0.000371498	0.0134286
TRINITY_DN19274_c0_g2_i2	2.58837	0.60842	12.667	0.00037217	0.0134417
TRINITY_DN11610_c0_g1_i3	2.50614	6.20289	12.6348	0.000378627	0.0135952
TRINITY_DN17455_c0_g1_i1	4.66662	0.754007	12.6262	0.000380375	0.0136361
TRINITY_DN9885_c0_g1_i2	-2.14014	-0.107002	12.5923	0.000387338	0.0138401
TRINITY_DN3723_c0_g1_i8	2.25036	1.06145	12.5211	0.000402384	0.0142838
TRINITY_DN12893_c0_g1_i2	2.18544	1.52994	12.4796	0.000411424	0.0144865
TRINITY_DN12692_c0_g2_i3	2.94755	1.2486	12.4591	0.000415968	0.0146025
TRINITY_DN20158_c0_g3_i3	2.13938	-0.0141753	12.455	0.000416882	0.0146077
TRINITY_DN13209_c0_g2_i4	-2.61122	-0.245961	12.4497	0.00041806	0.0146336
TRINITY_DN11610_c0_g1_i9	2.53115	7.33976	12.4483	0.000418362	0.0146336
TRINITY_DN14300_c0_g1_i1	5.48704	0.6603	12.4365	0.000421023	0.0146818
TRINITY_DN9298_c0_g3_i4	2.13453	0.59091	12.4332	0.000421762	0.0146958
TRINITY_DN13842_c0_g1_i1	2.45077	1.27216	12.4135	0.00042625	0.0148165
TRINITY_DN4597_c0_g1_i1	3.23796	1.22351	12.4064	0.000427863	0.0148489
TRINITY_DN15422_c0_g1_i1	5.31411	0.501878	12.3769	0.000434671	0.0150611
TRINITY_DN23856_c1_g1_i1	2.92164	-0.176648	12.3509	0.000440765	0.0151996
TRINITY_DN10266_c0_g1_i1	3.3136	-0.407937	12.3416	0.000442971	0.0152515
TRINITY_DN1824_c0_g1_i3	-2.45236	2.48106	12.3093	0.000450703	0.0154687
TRINITY_DN6745_c0_g1_i3	2.81838	0.72808	12.2679	0.000460817	0.0157413
TRINITY_DN5967_c0_g1_i3	2.57102	2.66975	12.2609	0.000462553	0.0157882
TRINITY_DN14238_c1_g2_i1	-2.1671	-0.215821	12.2232	0.000471979	0.0160469
TRINITY_DN12356_c0_g1_i1	3.9673	0.581121	12.2134	0.000474475	0.0161049
TRINITY_DN873_c0_g2_i2	-2.01612	1.41951	12.2085	0.000475732	0.0161115
TRINITY_DN9325_c0_g1_i2	2.24101	3.09725	12.198	0.000478412	0.0161645
TRINITY_DN4903_c0_g1_i1	2.29506	3.90627	12.1852	0.000481715	0.0162383
TRINITY_DN17033_c0_g1_i1	2.25163	-0.253618	12.1476	0.000491505	0.0164408
TRINITY_DN12277_c1_g1_i1	3.13952	0.476393	12.1412	0.000493212	0.0164726
TRINITY_DN17455_c0_g1_i3	4.16688	0.672397	12.1146	0.000500273	0.0166828
TRINITY_DN8249_c0_g1_i17	2.01548	1.72609	12.1008	0.000504	0.0167557
TRINITY_DN9586_c0_g1_i1	3.01193	0.647994	12.0346	0.000522215	0.0172426
TRINITY_DN6288_c1_g1_i1	2.1311	-0.103227	12.0198	0.000526393	0.0173674
TRINITY_DN15491_c0_g1_i3	-2.06677	-0.706235	11.9862	0.000535958	0.0175818
TRINITY_DN14982_c0_g1_i2	-2.14421	-0.0919601	11.9856	0.000536127	0.0175818
TRINITY_DN18936_c0_g2_i2	-2.06247	1.76988	11.9841	0.000536573	0.0175832
TRINITY_DN10197_c0_g1_i2	2.21793	-0.572467	11.9799	0.00053777	0.0176091
TRINITY_DN3023_c0_g2_i1	2.19776	6.396	11.9699	0.000540676	0.0176365
TRINITY_DN21908_c0_g1_i17	2.67074	0.967224	11.9689	0.000540962	0.0176365
TRINITY_DN9053_c0_g1_i2	2.25423	0.970821	11.9645	0.00054225	0.0176365
TRINITY_DN35_c0_g1_i209	4.32991	0.362615	11.9275	0.0005531	0.0178556
TRINITY_DN38088_c0_g1_i1	3.91717	-0.542932	11.9125	0.000557597	0.0179875
TRINITY_DN16177_c0_g1_i14	2.038	6.59845	11.8999	0.000561372	0.0180021
TRINITY_DN17430_c3_g1_i3	-2.37092	-0.458425	11.8966	0.000562371	0.0180065
TRINITY_DN13907_c0_g1_i2	2.44111	-0.0366104	11.845	0.000578158	0.0182845
TRINITY_DN6694_c0_g1_i1	2.17363	4.93839	11.7706	0.000601749	0.0188524
TRINITY_DN13146_c0_g1_i7	2.049	1.0015	11.7688	0.000602304	0.0188561
TRINITY_DN5967_c0_g1_i4	3.49108	0.317042	11.7346	0.00061348	0.0191316
TRINITY_DN6133_c0_g1_i8	2.28268	2.61786	11.716	0.000619662	0.0192609
TRINITY_DN5005_c0_g2_i1	-2.08446	0.528369	11.7137	0.000620414	0.0192705
TRINITY_DN14932_c0_g1_i2	2.14188	2.8525	11.7098	0.00062171	0.019297
TRINITY_DN10429_c1_g1_i2	-2.12158	-0.00824573	11.6921	0.000627645	0.0194187
TRINITY_DN9466_c0_g1_i10	5.60196	1.19823	11.68	0.000631752	0.0195112
TRINITY_DN18083_c0_g1_i15	2.20418	2.45472	11.6596	0.000638712	0.0196285
TRINITY_DN5154_c0_g1_i2	2.15295	4.92214	11.6565	0.000639776	0.0196474
TRINITY_DN14386_c0_g2_i1	-2.14192	-0.856195	11.6474	0.000642909	0.0197018
TRINITY_DN6708_c0_g2_i1	2.4442	0.206367	11.6297	0.000649072	0.0198347
TRINITY_DN10011_c0_g1_i2	2.75523	0.386713	11.6294	0.000649177	0.0198347
TRINITY_DN13587_c0_g3_i4	2.52134	0.703291	11.6247	0.000650819	0.0198554
TRINITY_DN11715_c0_g1_i2	2.98951	0.673358	11.6199	0.000652506	0.0198554
TRINITY_DN581_c0_g1_i10	2.33631	0.079763	11.5925	0.00066219	0.0200944
TRINITY_DN655_c0_g1_i1	2.12099	6.50907	11.5343	0.000683255	0.02059
TRINITY_DN4752_c0_g1_i1	2.01476	2.00556	11.509	0.000692587	0.0207956
TRINITY_DN50598_c0_g1_i1	-2.01017	1.02991	11.5037	0.000694565	0.0208046
TRINITY_DN10531_c0_g1_i7	2.40185	1.31122	11.5021	0.000695162	0.0208046
TRINITY_DN17748_c0_g1_i1	3.67271	1.74817	11.498	0.000696711	0.0208367
TRINITY_DN18013_c1_g1_i11	3.14699	0.352213	11.4934	0.000698446	0.0208598
TRINITY_DN10483_c0_g1_i1	2.18688	1.51669	11.4799	0.000703522	0.0209682
TRINITY_DN23989_c0_g1_i2	2.69856	0.921308	11.458	0.000711875	0.0211303
TRINITY_DN15786_c1_g1_i1	2.51989	0.135694	11.4328	0.000721607	0.02139
TRINITY_DN18519_c0_g1_i1	3.18723	-0.276015	11.4072	0.000731599	0.0215978
TRINITY_DN24923_c0_g1_i2	-2.39834	-0.955274	11.3945	0.000736632	0.0217169
TRINITY_DN12431_c0_g1_i2	2.1679	0.489599	11.3853	0.000740259	0.0217826
TRINITY_DN15794_c0_g4_i2	2.56961	0.371855	11.3788	0.000742885	0.0218125
TRINITY_DN51205_c0_g1_i1	2.01609	0.446503	11.3466	0.000755871	0.0220894
TRINITY_DN6403_c0_g1_i2	2.12898	2.95625	11.3375	0.000759557	0.0221525
TRINITY_DN4622_c0_g1_i1	3.62928	1.63809	11.3211	0.0007663	0.0222596
TRINITY_DN6209_c0_g1_i2	-2.26842	-0.426064	11.3191	0.000767147	0.0222693
TRINITY_DN622_c3_g1_i2	3.02752	0.103899	11.2979	0.000775957	0.0224897
TRINITY_DN7457_c0_g2_i1	3.38551	1.57447	11.2162	0.000810855	0.0232893
TRINITY_DN4400_c0_g3_i1	2.38439	0.760071	11.1868	0.000823792	0.023583
TRINITY_DN23459_c0_g1_i1	3.55474	-0.439305	11.175	0.000829078	0.023672
TRINITY_DN17054_c2_g1_i1	-2.76547	2.70552	11.1735	0.000829746	0.0236755
TRINITY_DN10005_c0_g1_i3	2.53998	1.15298	11.1558	0.000837673	0.0238391
TRINITY_DN1674_c0_g1_i3	3.87571	2.80538	11.1357	0.000846839	0.0239901
TRINITY_DN10016_c1_g1_i1	2.58383	-0.364697	11.1132	0.000857154	0.0241561
TRINITY_DN605_c0_g2_i1	2.08391	1.18509	11.0968	0.000864786	0.0242614
TRINITY_DN22975_c0_g1_i1	2.09709	-0.163375	11.0499	0.000886938	0.024726
TRINITY_DN14160_c0_g2_i1	2.92481	0.453697	11.0443	0.000889596	0.0247592
TRINITY_DN12257_c0_g1_i1	2.57124	-0.311105	11.0225	0.000900104	0.0249465
TRINITY_DN3659_c0_g1_i4	3.05406	1.2015	11.0165	0.00090302	0.0249759
TRINITY_DN1436_c0_g1_i1	2.13754	5.95971	11.0013	0.000910482	0.0251539
TRINITY_DN15839_c0_g1_i1	2.53813	0.130301	10.9571	0.000932464	0.0255873
TRINITY_DN10320_c0_g2_i1	2.34878	2.51102	10.9298	0.000946307	0.025828
TRINITY_DN5154_c0_g1_i1	2.13919	6.55345	10.9246	0.00094898	0.0258561
TRINITY_DN6936_c0_g1_i1	-2.00273	0.391363	10.914	0.000954382	0.0259226
TRINITY_DN12112_c0_g1_i1	2.40594	1.5757	10.9032	0.00095996	0.0260249
TRINITY_DN18942_c0_g1_i1	2.57473	0.244087	10.88	0.000972108	0.0262397
TRINITY_DN10846_c0_g1_i1	2.12815	0.210236	10.8755	0.000974425	0.0262533
TRINITY_DN25591_c0_g1_i1	-2.16015	0.49289	10.8526	0.000986589	0.0265299
TRINITY_DN7973_c0_g1_i3	3.03376	-0.0299418	10.8465	0.000989801	0.0265555
TRINITY_DN4969_c0_g2_i2	2.46079	2.18884	10.8463	0.000989914	0.0265555
TRINITY_DN75_c0_g1_i12	2.44837	1.55715	10.818	0.00100521	0.0268497
TRINITY_DN14059_c0_g1_i1	3.27704	0.0996924	10.7807	0.00102565	0.0271622
TRINITY_DN699_c0_g1_i2	2.41857	2.76793	10.7701	0.00103155	0.0272881
TRINITY_DN6674_c1_g1_i1	2.91896	-0.547355	10.7483	0.00104373	0.0274572
TRINITY_DN9556_c0_g2_i3	2.90986	1.09283	10.7041	0.00106897	0.0280042
TRINITY_DN13045_c0_g1_i1	-2.20359	0.455634	10.6936	0.00107506	0.0281451
TRINITY_DN10525_c1_g1_i1	-2.28181	-0.327741	10.6678	0.00109018	0.0284552
TRINITY_DN15863_c0_g1_i1	3.84713	-0.367195	10.6642	0.00109229	0.0284933
TRINITY_DN20069_c0_g1_i1	2.01194	0.564656	10.6415	0.00110578	0.0287761
TRINITY_DN16152_c0_g1_i2	-2.86835	-0.525552	10.6301	0.00111261	0.0288994
TRINITY_DN5216_c0_g2_i1	2.52667	2.748	10.5953	0.00113373	0.0292931
TRINITY_DN1674_c0_g1_i1	3.59714	3.78933	10.5819	0.00114203	0.02949
TRINITY_DN14572_c0_g1_i1	-5.21079	1.06735	10.5344	0.00117174	0.0300078
TRINITY_DN45_c1_g1_i3	-2.35608	3.72625	10.5121	0.00118597	0.0302829
TRINITY_DN11581_c0_g3_i1	4.17561	-0.283368	10.482	0.00120546	0.0306367
TRINITY_DN6562_c0_g1_i2	2.48926	2.65019	10.4347	0.00123669	0.0311754
TRINITY_DN303_c0_g1_i2	2.04362	4.61272	10.4033	0.00125792	0.0316013
TRINITY_DN21190_c1_g2_i1	2.39807	0.529158	10.3882	0.00126821	0.0317361
TRINITY_DN49982_c0_g1_i1	3.05496	-0.429648	10.3539	0.00129205	0.0322344
TRINITY_DN14068_c0_g1_i1	3.7518	0.311887	10.3366	0.00130422	0.0324821
TRINITY_DN15033_c0_g2_i1	4.84258	-0.314894	10.3294	0.00130927	0.0325522
TRINITY_DN11536_c2_g1_i1	-7.63042	-0.218234	10.2213	0.00138825	0.0338575
TRINITY_DN79_c0_g1_i1	4.32481	5.14967	10.2156	0.00139257	0.0339106
TRINITY_DN6745_c0_g1_i1	2.75163	0.287029	10.2154	0.00139276	0.0339106
TRINITY_DN9890_c0_g1_i1	2.32014	2.06371	10.1946	0.00140851	0.034141
TRINITY_DN1436_c0_g1_i10	2.08994	5.67065	10.1766	0.00142236	0.0343809
TRINITY_DN15461_c0_g1_i1	3.21558	0.113704	10.078	0.00150053	0.0356531
TRINITY_DN17659_c1_g1_i1	4.84271	-0.716757	10.0726	0.00150493	0.0357021
TRINITY_DN2082_c0_g2_i7	5.49438	0.866941	10.0575	0.00151725	0.0359748
TRINITY_DN1423_c0_g1_i1	2.0745	4.83066	10.0425	0.00152971	0.0361127
TRINITY_DN9386_c0_g1_i3	3.73358	4.82214	10.0137	0.00155381	0.0364165
TRINITY_DN2318_c0_g1_i34	2.17393	-0.0427357	10.0121	0.00155515	0.0364165
TRINITY_DN15894_c0_g2_i4	-4.67491	0.626955	10.0002	0.00156525	0.0366138
TRINITY_DN13338_c0_g1_i2	2.44851	0.88617	9.96753	0.00159325	0.0370892
TRINITY_DN19270_c0_g1_i1	2.11559	1.07405	9.92717	0.00162857	0.0377093
TRINITY_DN6609_c0_g1_i1	2.41087	4.16997	9.92114	0.00163392	0.0378131
TRINITY_DN10659_c0_g1_i1	2.23869	0.655546	9.91815	0.00163657	0.0378342
TRINITY_DN8611_c0_g2_i1	2.04888	2.57468	9.84844	0.00169976	0.0389107
TRINITY_DN3939_c0_g1_i1	2.10398	3.94372	9.84395	0.00170391	0.0389107
TRINITY_DN9779_c0_g1_i1	2.49142	-0.415237	9.84252	0.00170524	0.0389107
TRINITY_DN14663_c0_g1_i2	2.06097	-0.000505992	9.81403	0.00173186	0.0393263
TRINITY_DN35_c0_g1_i175	2.36615	2.05709	9.8068	0.00173868	0.0394194
TRINITY_DN37476_c0_g1_i1	-3.02647	2.88884	9.80232	0.00174292	0.039495
TRINITY_DN438_c0_g1_i5	2.37374	4.6778	9.79787	0.00174714	0.0395622
TRINITY_DN24041_c0_g1_i1	2.19759	-0.233741	9.78247	0.00176184	0.0397167
TRINITY_DN14876_c0_g1_i2	-4.66442	-0.786035	9.69959	0.00184309	0.0410674
TRINITY_DN2420_c0_g1_i11	2.326	-0.0256302	9.69723	0.00184546	0.0410906
TRINITY_DN24950_c0_g1_i2	2.21084	0.854775	9.67414	0.0018688	0.0414405
TRINITY_DN49994_c0_g1_i1	4.28299	-0.408031	9.62761	0.00191674	0.0421383
TRINITY_DN4151_c0_g1_i23	2.02134	0.575671	9.62328	0.00192126	0.042195
TRINITY_DN21227_c0_g1_i1	2.2266	-0.483831	9.60776	0.00193757	0.0423956
TRINITY_DN303_c0_g1_i1	2.00341	5.11265	9.56951	0.00197835	0.0428857
TRINITY_DN4349_c2_g1_i2	2.51538	1.28595	9.56688	0.00198119	0.0429045
TRINITY_DN16622_c0_g2_i1	2.60261	-0.581537	9.55544	0.00199358	0.0430306
TRINITY_DN10620_c1_g1_i5	-2.47194	-0.160041	9.51203	0.00204129	0.0436139
TRINITY_DN33658_c0_g1_i1	2.35749	-0.0803002	9.50699	0.0020469	0.0436964
TRINITY_DN509_c0_g1_i2	2.59554	0.788487	9.49567	0.00205957	0.0439023
TRINITY_DN18577_c0_g1_i1	3.27433	-0.366298	9.489	0.00206708	0.0440374
TRINITY_DN3920_c0_g1_i68	-2.58335	1.33271	9.47204	0.00208627	0.0442548
TRINITY_DN16526_c0_g1_i1	2.51248	1.02358	9.43553	0.00212822	0.0448815
TRINITY_DN22927_c0_g1_i2	2.62232	1.48815	9.40669	0.00216195	0.0453728
TRINITY_DN3659_c0_g3_i2	2.09466	3.76746	9.36259	0.00221459	0.0460348
TRINITY_DN8255_c0_g3_i3	-2.28032	0.0711106	9.34449	0.00223657	0.0463792
TRINITY_DN9403_c1_g1_i1	4.38366	0.841755	9.32395	0.00226178	0.0467015
TRINITY_DN21036_c0_g1_i1	-2.26336	-0.160083	9.29609	0.00229644	0.0471263
TRINITY_DN13164_c0_g1_i1	2.65545	-0.275798	9.27458	0.00232356	0.0474148
TRINITY_DN46867_c0_g1_i1	2.91986	-0.446924	9.25	0.00235496	0.0479425
TRINITY_DN14145_c0_g1_i2	-2.20322	0.117993	9.24199	0.00236528	0.0481077
TRINITY_DN4688_c0_g1_i4	2.14994	5.75307	9.1962	0.00242519	0.048767
TRINITY_DN13019_c0_g3_i1	3.19446	3.64559	9.17301	0.0024561	0.0492183
TRINITY_DN24316_c0_g1_i4	3.16475	-0.0900669	9.16123	0.00247196	0.0494413
TRINITY_DN9092_c0_g1_i1	2.13635	7.06057	9.13664	0.0025054	0.0498615

## Sheet: ‘overstimulated’ vs ‘control’
transcript_ID	logFC	logCPM	LR	PValue	FDR
TRINITY_DN396_c0_g2_i3	-5.85272	4.87365	339.676	7.50477e-76	3.26345e-71
TRINITY_DN3988_c0_g1_i3	7.42242	4.69644	286.159	3.41548e-64	7.42612e-60
TRINITY_DN1556_c0_g1_i5	7.1453	8.49498	281.397	3.72543e-63	5.40001e-59
TRINITY_DN812_c0_g3_i1	-5.78414	3.34223	250.741	1.79039e-56	1.94638e-52
TRINITY_DN9946_c0_g1_i7	-7.80165	3.35358	248.636	5.1505e-56	4.47939e-52
TRINITY_DN3643_c0_g1_i1	5.4738	4.82941	241.776	1.61205e-54	1.16833e-50
TRINITY_DN14688_c1_g1_i1	-4.84615	5.52428	240.551	2.98285e-54	1.85299e-50
TRINITY_DN5513_c0_g1_i1	-5.36238	6.11494	238.714	7.5012e-54	4.07737e-50
TRINITY_DN2083_c0_g1_i1	-5.82136	5.77726	237.488	1.38829e-53	6.70775e-50
TRINITY_DN1195_c0_g1_i5	-5.36229	4.92042	234.511	6.18742e-53	2.6906e-49
TRINITY_DN4759_c0_g1_i42	-5.3262	4.13143	231.845	2.36005e-52	9.01592e-49
TRINITY_DN11283_c0_g1_i2	6.13762	4.36014	231.74	2.48801e-52	9.01592e-49
TRINITY_DN1556_c0_g1_i1	7.2236	8.35069	230.53	4.56748e-52	1.52782e-48
TRINITY_DN2200_c0_g2_i1	7.92688	6.24236	229.561	7.42987e-52	2.30777e-48
TRINITY_DN2337_c0_g1_i1	-5.17706	6.21239	227.123	2.52832e-51	7.32961e-48
TRINITY_DN819_c0_g1_i11	-5.48473	3.69298	222.803	2.21359e-50	6.01612e-47
TRINITY_DN4759_c0_g1_i19	-4.78505	3.78543	220.626	6.60389e-50	1.68924e-46
TRINITY_DN9946_c0_g1_i9	-7.18455	2.62196	215.839	7.31205e-49	1.76647e-45
TRINITY_DN4759_c0_g1_i18	-4.91232	4.11846	214.497	1.43451e-48	3.28315e-45
TRINITY_DN2083_c0_g1_i20	-6.21227	4.11058	211.549	6.30776e-48	1.37146e-44
TRINITY_DN2322_c0_g1_i3	-4.34278	6.25755	211.367	6.91301e-48	1.43149e-44
TRINITY_DN307_c0_g1_i2	-6.39785	2.65008	210.653	9.89659e-48	1.95615e-44
TRINITY_DN4759_c0_g1_i20	-5.12246	3.67464	209.934	1.41994e-47	2.68462e-44
TRINITY_DN2083_c0_g1_i13	-5.92798	4.42323	202.875	4.92617e-46	8.9256e-43
TRINITY_DN7262_c0_g1_i2	-5.949	4.47617	200.7	1.46907e-45	2.5553e-42
TRINITY_DN13430_c0_g1_i1	-4.55718	4.26737	197.782	6.36601e-45	1.06471e-41
TRINITY_DN8552_c0_g1_i2	5.64851	4.62843	196.802	1.04189e-44	1.67801e-41
TRINITY_DN6438_c0_g1_i2	-7.57571	2.51081	196.105	1.47864e-44	2.29639e-41
TRINITY_DN233_c0_g1_i2	5.15052	8.67452	194.684	3.01968e-44	4.52795e-41
TRINITY_DN4759_c0_g1_i14	-5.00926	3.14201	193.967	4.3303e-44	6.27676e-41
TRINITY_DN6203_c0_g1_i4	6.77899	5.09698	191.65	1.38756e-43	1.94638e-40
TRINITY_DN85_c0_g1_i1	-6.21629	5.03646	185.706	2.75204e-42	3.73976e-39
TRINITY_DN11283_c0_g1_i1	5.95951	3.68608	184.935	4.05471e-42	5.34301e-39
TRINITY_DN17012_c0_g1_i5	-3.70235	4.56006	184.818	4.30081e-42	5.50061e-39
TRINITY_DN396_c0_g2_i2	-5.17031	2.924	184.567	4.87942e-42	6.06233e-39
TRINITY_DN2419_c0_g1_i1	6.67733	4.81105	181.367	2.43786e-41	2.94473e-38
TRINITY_DN3431_c0_g1_i4	8.26763	6.49496	180.257	4.26002e-41	5.00668e-38
TRINITY_DN290_c0_g2_i4	5.02071	3.8973	179.726	5.56152e-41	6.36428e-38
TRINITY_DN623_c0_g1_i1	-3.71044	3.80997	179.297	6.90132e-41	7.69497e-38
TRINITY_DN4057_c0_g2_i3	6.76601	3.33099	177.951	1.35778e-40	1.47608e-37
TRINITY_DN17012_c0_g1_i1	-3.80807	4.0366	177.296	1.88693e-40	2.0013e-37
TRINITY_DN16023_c0_g1_i5	4.17639	4.93647	171.972	2.74427e-39	2.8413e-36
TRINITY_DN290_c0_g2_i3	4.89527	3.52138	170.886	4.73811e-39	4.79155e-36
TRINITY_DN623_c0_g1_i6	-3.77726	3.59213	170.699	5.20653e-39	5.11177e-36
TRINITY_DN416_c1_g1_i1	-4.95681	5.06962	170.667	5.28987e-39	5.11177e-36
TRINITY_DN4057_c0_g2_i1	7.95078	3.34051	170.544	5.62847e-39	5.32073e-36
TRINITY_DN3988_c0_g1_i1	5.82958	4.90988	169.428	9.86456e-39	9.12681e-36
TRINITY_DN14688_c1_g1_i3	-5.08663	3.86348	168.098	1.9255e-38	1.74438e-35
TRINITY_DN5721_c1_g1_i1	-3.62946	4.58418	167.241	2.96384e-38	2.63025e-35
TRINITY_DN860_c1_g2_i2	-4.58418	5.00718	167.194	3.03365e-38	2.63837e-35
TRINITY_DN330_c0_g1_i1	-6.42508	2.96391	166.887	3.54058e-38	3.01886e-35
TRINITY_DN6403_c0_g1_i2	6.55372	2.95625	165.518	7.05011e-38	5.89566e-35
TRINITY_DN926_c1_g1_i1	3.83283	5.04329	165.06	8.87601e-38	7.28251e-35
TRINITY_DN6106_c0_g1_i1	5.39051	5.71645	164.69	1.06899e-37	8.60836e-35
TRINITY_DN751_c0_g1_i4	-5.01008	2.54933	162.022	4.09248e-37	3.23566e-34
TRINITY_DN9474_c0_g2_i3	-4.64811	3.54303	161.54	5.21296e-37	4.04796e-34
TRINITY_DN6590_c0_g1_i6	-3.89858	6.52688	160.43	9.11301e-37	6.86746e-34
TRINITY_DN3679_c1_g1_i3	-4.89655	3.57002	160.42	9.15978e-37	6.86746e-34
TRINITY_DN29789_c0_g1_i1	-3.61461	3.90634	159.955	1.15744e-36	8.53072e-34
TRINITY_DN15563_c0_g3_i1	-6.44658	1.67509	159.831	1.23212e-36	8.92982e-34
TRINITY_DN16023_c0_g1_i4	4.31679	4.90836	158.844	2.02405e-36	1.44288e-33
TRINITY_DN2533_c1_g1_i3	-3.81927	4.17251	157.055	4.97999e-36	3.49282e-33
TRINITY_DN819_c0_g1_i27	-4.48466	2.67299	156.362	7.05763e-36	4.87145e-33
TRINITY_DN4997_c0_g1_i1	3.91317	6.22818	156.058	8.22177e-36	5.58631e-33
TRINITY_DN21523_c2_g1_i3	4.09401	3.89421	155.091	1.33756e-35	8.87283e-33
TRINITY_DN4759_c0_g1_i50	-4.92569	4.03219	155.077	1.34669e-35	8.87283e-33
TRINITY_DN3988_c0_g1_i2	5.70486	2.78482	154.018	2.29458e-35	1.48925e-32
TRINITY_DN2027_c0_g1_i16	-4.14838	3.27108	152.354	5.30238e-35	3.36036e-32
TRINITY_DN4048_c0_g1_i1	6.05026	5.38082	152.343	5.33206e-35	3.36036e-32
TRINITY_DN7262_c0_g1_i3	-5.84032	4.21703	152.299	5.45195e-35	3.38683e-32
TRINITY_DN318_c1_g1_i24	-3.93061	3.91622	152.224	5.66078e-35	3.46703e-32
TRINITY_DN4948_c0_g3_i2	-3.86052	4.65007	152.064	6.13421e-35	3.70481e-32
TRINITY_DN171_c0_g1_i9	-3.92092	7.45503	151.722	7.28843e-35	4.34161e-32
TRINITY_DN3512_c0_g1_i1	-5.20337	3.73009	151.245	9.26513e-35	5.44451e-32
TRINITY_DN4847_c0_g1_i5	-5.44929	6.54144	150.637	1.25833e-34	7.2958e-32
TRINITY_DN623_c0_g1_i14	-3.65055	3.22693	149.709	2.00717e-34	1.14845e-31
TRINITY_DN4847_c0_g1_i3	-5.16189	4.82782	148.826	3.13055e-34	1.76795e-31
TRINITY_DN8552_c0_g1_i5	5.00509	2.70329	148.088	4.53938e-34	2.53071e-31
TRINITY_DN6003_c0_g1_i5	6.5162	3.92641	148.001	4.7416e-34	2.58175e-31
TRINITY_DN4847_c0_g1_i16	-5.40049	7.13664	147.998	4.74968e-34	2.58175e-31
TRINITY_DN1195_c0_g1_i17	-6.08172	2.66675	147.885	5.02662e-34	2.68113e-31
TRINITY_DN6039_c0_g1_i3	-5.47814	3.44058	147.873	5.05583e-34	2.68113e-31
TRINITY_DN7256_c0_g1_i1	-3.48705	4.86181	147.782	5.29513e-34	2.7742e-31
TRINITY_DN978_c0_g1_i24	-3.04517	4.89079	147.724	5.45219e-34	2.82248e-31
TRINITY_DN2655_c1_g1_i2	-3.23889	3.96722	147.638	5.69313e-34	2.91254e-31
TRINITY_DN7262_c0_g1_i12	-5.98926	3.53042	147.522	6.03389e-34	3.05097e-31
TRINITY_DN7862_c0_g1_i1	-7.37208	1.17241	147.186	7.14479e-34	3.57116e-31
TRINITY_DN8101_c0_g1_i6	-4.92794	2.28017	146.983	7.91419e-34	3.91078e-31
TRINITY_DN3421_c0_g1_i5	3.92682	4.73403	146.879	8.34109e-34	4.07542e-31
TRINITY_DN8843_c0_g2_i1	-7.35867	1.81847	146.599	9.6021e-34	4.62321e-31
TRINITY_DN249_c0_g1_i21	-6.45994	5.51726	146.584	9.67489e-34	4.62321e-31
TRINITY_DN2307_c2_g1_i1	-6.17506	1.93685	146.471	1.0243e-33	4.81417e-31
TRINITY_DN19754_c0_g1_i2	8.31188	7.69996	146.461	1.02959e-33	4.81417e-31
TRINITY_DN3991_c0_g1_i3	-4.21603	5.85015	146.31	1.11074e-33	5.13836e-31
TRINITY_DN4979_c2_g1_i1	5.18255	3.36766	145.764	1.46165e-33	6.69052e-31
TRINITY_DN5592_c0_g1_i1	-5.05931	2.95036	145.691	1.51694e-33	6.87125e-31
TRINITY_DN556_c0_g1_i2	5.13128	4.0059	145.407	1.74941e-33	7.84261e-31
TRINITY_DN5833_c0_g1_i10	4.17283	3.78826	145.174	1.96779e-33	8.73157e-31
TRINITY_DN4282_c0_g1_i1	3.72033	4.70082	144.635	2.58097e-33	1.13367e-30
TRINITY_DN2223_c0_g1_i7	-2.97772	5.03592	144.577	2.65753e-33	1.15563e-30
TRINITY_DN3991_c0_g1_i2	-3.95943	6.22715	143.909	3.71913e-33	1.60125e-30
TRINITY_DN8843_c0_g2_i2	-7.04544	2.23239	143.032	5.78277e-33	2.46533e-30
TRINITY_DN6039_c1_g1_i1	-4.83346	3.70285	142.698	6.8447e-33	2.88973e-30
TRINITY_DN623_c0_g1_i10	-3.6292	3.14112	142.22	8.70626e-33	3.6403e-30
TRINITY_DN7555_c0_g1_i42	-4.01133	3.3326	141.714	1.12295e-32	4.65061e-30
TRINITY_DN4920_c0_g1_i17	-3.21045	5.34435	140.915	1.67935e-32	6.88929e-30
TRINITY_DN6003_c0_g1_i2	6.377	3.88618	140.565	2.00326e-32	8.1413e-30
TRINITY_DN4920_c0_g1_i10	-3.22031	5.06931	140.422	2.15246e-32	8.66665e-30
TRINITY_DN3606_c0_g1_i4	6.01066	3.08702	139.912	2.78294e-32	1.11024e-29
TRINITY_DN819_c0_g1_i29	-5.00586	4.20828	139.845	2.87761e-32	1.13757e-29
TRINITY_DN4922_c0_g1_i13	-7.71963	1.55782	139.81	2.92905e-32	1.14748e-29
TRINITY_DN487_c0_g1_i5	-3.51183	4.18726	139.593	3.2683e-32	1.26895e-29
TRINITY_DN3800_c1_g1_i4	5.43316	5.56507	139.536	3.36303e-32	1.29417e-29
TRINITY_DN812_c0_g2_i3	-6.00596	2.04355	139.476	3.46501e-32	1.32172e-29
TRINITY_DN6104_c0_g1_i10	-4.92075	5.83495	138.605	5.37243e-32	2.03148e-29
TRINITY_DN1537_c0_g1_i1	-4.44414	6.01922	138.447	5.81773e-32	2.1809e-29
TRINITY_DN6479_c0_g1_i5	-3.57079	3.1171	138.379	6.02198e-32	2.23817e-29
TRINITY_DN6003_c0_g1_i4	6.33471	4.15852	138.281	6.32506e-32	2.33089e-29
TRINITY_DN556_c0_g1_i4	4.24009	5.00747	137.904	7.64991e-32	2.79543e-29
TRINITY_DN124_c2_g1_i1	-5.96004	2.45155	137.845	7.88029e-32	2.85562e-29
TRINITY_DN860_c0_g3_i2	-3.15141	5.70674	137.811	8.01561e-32	2.88065e-29
TRINITY_DN2533_c1_g1_i2	-3.57178	4.0867	137.545	9.16435e-32	3.26649e-29
TRINITY_DN2201_c0_g1_i16	-4.33793	2.09573	137.417	9.77568e-32	3.45606e-29
TRINITY_DN1038_c0_g1_i6	-6.68745	3.98934	137.341	1.01544e-31	3.56098e-29
TRINITY_DN6203_c0_g1_i7	6.67382	4.21292	137.297	1.03821e-31	3.60021e-29
TRINITY_DN7748_c0_g1_i3	-5.04719	2.82018	137.28	1.04733e-31	3.60021e-29
TRINITY_DN4948_c0_g2_i2	-3.1887	5.18069	137.272	1.05146e-31	3.60021e-29
TRINITY_DN522_c0_g1_i1	6.14869	2.53719	136.975	1.22135e-31	4.13855e-29
TRINITY_DN1291_c0_g1_i2	5.01596	5.29809	136.964	1.22772e-31	4.13855e-29
TRINITY_DN1679_c0_g2_i1	-2.82217	5.12149	136.921	1.25483e-31	4.19739e-29
TRINITY_DN7256_c0_g1_i4	-4.25183	5.32161	136.818	1.32178e-31	4.3876e-29
TRINITY_DN4920_c0_g1_i3	-3.34075	4.51171	136.557	1.50691e-31	4.96423e-29
TRINITY_DN3620_c0_g1_i3	5.60505	7.1086	136.514	1.54037e-31	5.03632e-29
TRINITY_DN4759_c0_g1_i44	-4.93714	2.28541	136.364	1.66113e-31	5.39062e-29
TRINITY_DN10617_c0_g1_i1	5.20181	4.73395	136.305	1.71086e-31	5.51088e-29
TRINITY_DN4129_c0_g1_i21	-5.95049	2.30732	136.184	1.81884e-31	5.8156e-29
TRINITY_DN2027_c0_g1_i14	-4.35455	3.15457	136.111	1.88653e-31	5.98802e-29
TRINITY_DN9956_c0_g1_i4	3.8045	3.37483	135.694	2.32767e-31	7.33468e-29
TRINITY_DN16988_c0_g2_i3	-4.27167	3.3296	135.648	2.38257e-31	7.45369e-29
TRINITY_DN2307_c2_g1_i8	-4.95848	2.17757	135.567	2.48117e-31	7.7067e-29
TRINITY_DN4922_c0_g1_i17	-5.77852	1.6776	135.533	2.52389e-31	7.74086e-29
TRINITY_DN7555_c0_g1_i37	-3.66417	3.18815	135.53	2.52777e-31	7.74086e-29
TRINITY_DN819_c0_g1_i19	-5.11817	1.78739	135.005	3.29326e-31	1.00145e-28
TRINITY_DN664_c0_g1_i8	6.75343	1.68519	134.819	3.6168e-31	1.0922e-28
TRINITY_DN281_c0_g3_i2	4.07655	4.88148	134.623	3.99239e-31	1.19731e-28
TRINITY_DN4653_c0_g1_i4	5.66511	2.65292	134.596	4.04658e-31	1.20524e-28
TRINITY_DN318_c1_g1_i31	-4.08691	3.91012	134.549	4.14411e-31	1.2259e-28
TRINITY_DN751_c0_g1_i2	-4.28551	2.76095	134.494	4.25979e-31	1.2516e-28
TRINITY_DN171_c0_g1_i23	-3.93133	7.45559	134.319	4.65344e-31	1.35809e-28
TRINITY_DN775_c0_g2_i3	-4.24534	3.23662	134.093	5.21479e-31	1.51177e-28
TRINITY_DN819_c0_g1_i16	-4.64151	3.40952	134.046	5.3394e-31	1.53764e-28
TRINITY_DN1867_c0_g1_i77	-3.38404	3.7323	133.711	6.32091e-31	1.80832e-28
TRINITY_DN7262_c0_g1_i14	-5.97972	2.55463	133.684	6.4062e-31	1.82074e-28
TRINITY_DN9956_c0_g1_i1	3.75241	2.90694	133.511	6.99034e-31	1.97386e-28
TRINITY_DN2655_c0_g1_i2	-5.57354	4.92872	132.825	9.87411e-31	2.77017e-28
TRINITY_DN36_c0_g1_i2	-4.52878	5.76747	132.633	1.08758e-30	3.03164e-28
TRINITY_DN6034_c0_g2_i3	4.08583	4.75654	132.544	1.13744e-30	3.15041e-28
TRINITY_DN2027_c0_g1_i6	-3.91827	4.61958	132.491	1.16853e-30	3.21603e-28
TRINITY_DN5240_c0_g1_i2	6.20996	5.46629	131.812	1.64446e-30	4.48548e-28
TRINITY_DN19754_c0_g1_i6	8.33162	8.22438	131.805	1.6504e-30	4.48548e-28
TRINITY_DN819_c0_g1_i23	-4.47948	3.67451	131.764	1.6851e-30	4.55135e-28
TRINITY_DN307_c0_g1_i1	-5.51991	1.98505	131.738	1.70722e-30	4.58263e-28
TRINITY_DN10010_c0_g1_i2	5.17662	4.02714	131.536	1.89056e-30	5.01531e-28
TRINITY_DN3183_c0_g1_i10	4.07685	7.14313	131.535	1.89148e-30	5.01531e-28
TRINITY_DN4948_c0_g2_i3	-3.06133	4.6707	131.405	2.01903e-30	5.32105e-28
TRINITY_DN21685_c0_g1_i3	-3.37667	3.91555	131.249	2.18455e-30	5.72259e-28
TRINITY_DN16023_c0_g1_i1	4.03766	5.9222	130.675	2.91707e-30	7.59574e-28
TRINITY_DN16988_c0_g2_i1	-4.16607	3.42139	130.593	3.03951e-30	7.86745e-28
TRINITY_DN7538_c0_g1_i2	-3.11216	3.77809	130.352	3.43113e-30	8.82855e-28
TRINITY_DN2840_c0_g1_i2	-3.67197	2.763	130.197	3.70994e-30	9.4898e-28
TRINITY_DN19754_c0_g1_i5	8.21554	8.63218	129.425	5.47423e-30	1.39209e-27
TRINITY_DN1092_c1_g1_i1	-2.61477	4.67525	128.523	8.62572e-30	2.18075e-27
TRINITY_DN3606_c0_g1_i3	5.42426	3.86321	128.329	9.50819e-30	2.38996e-27
TRINITY_DN318_c1_g1_i32	-3.76547	4.13429	127.66	1.33188e-29	3.30992e-27
TRINITY_DN281_c0_g3_i5	4.21934	5.01507	127.66	1.33204e-29	3.30992e-27
TRINITY_DN5908_c0_g1_i2	-3.52246	6.51164	127.616	1.36184e-29	3.36476e-27
TRINITY_DN556_c0_g1_i5	5.18693	3.96936	127.587	1.38173e-29	3.39461e-27
TRINITY_DN1183_c0_g1_i1	7.56237	2.49227	127.392	1.52475e-29	3.72493e-27
TRINITY_DN171_c0_g1_i17	-3.82593	7.28825	127.181	1.69573e-29	4.11949e-27
TRINITY_DN330_c0_g1_i10	-6.7685	3.34888	126.989	1.86767e-29	4.51197e-27
TRINITY_DN2027_c0_g1_i8	-4.22456	3.15034	126.738	2.12024e-29	5.09384e-27
TRINITY_DN6602_c0_g4_i3	4.60799	2.95177	126.701	2.16014e-29	5.16119e-27
TRINITY_DN171_c0_g1_i21	-3.8547	7.48603	126.685	2.1771e-29	5.17328e-27
TRINITY_DN2223_c0_g1_i1	-3.01561	4.87451	126.22	2.75276e-29	6.50563e-27
TRINITY_DN487_c0_g1_i3	-3.79013	4.0487	126.144	2.86022e-29	6.72306e-27
TRINITY_DN6203_c0_g1_i2	6.16309	5.34994	126.043	3.00951e-29	7.03595e-27
TRINITY_DN4189_c0_g1_i5	-3.74888	5.2846	125.697	3.58264e-29	8.33107e-27
TRINITY_DN487_c0_g1_i6	-3.42007	4.21945	125.39	4.18112e-29	9.67106e-27
TRINITY_DN318_c1_g1_i25	-4.45853	4.20162	124.746	5.78429e-29	1.33085e-26
TRINITY_DN5870_c0_g1_i2	6.02411	3.20043	124.173	7.71922e-29	1.76668e-26
TRINITY_DN194_c0_g1_i23	-10.4913	2.83616	124.092	8.04171e-29	1.83086e-26
TRINITY_DN3183_c0_g1_i1	4.29741	7.38937	124.067	8.14426e-29	1.84455e-26
TRINITY_DN4189_c0_g1_i2	-3.92799	4.98834	124.008	8.39022e-29	1.89041e-26
TRINITY_DN4409_c0_g1_i5	-4.89146	2.3608	123.919	8.77554e-29	1.96703e-26
TRINITY_DN50879_c0_g1_i1	4.79625	4.67943	123.815	9.24587e-29	2.06183e-26
TRINITY_DN13056_c1_g2_i2	-4.41974	2.28653	123.778	9.42179e-29	2.09034e-26
TRINITY_DN3800_c1_g1_i2	5.33443	5.52429	123.677	9.91326e-29	2.18821e-26
TRINITY_DN9429_c0_g1_i1	4.0266	3.2632	123.615	1.02302e-28	2.24678e-26
TRINITY_DN8728_c0_g1_i1	3.57223	3.79751	123.488	1.09054e-28	2.38302e-26
TRINITY_DN15096_c0_g1_i2	5.06012	4.17306	123.251	1.22869e-28	2.67148e-26
TRINITY_DN1822_c0_g2_i1	-3.25003	6.61431	123.217	1.25028e-28	2.7049e-26
TRINITY_DN4847_c0_g1_i11	-5.37731	7.75027	123.063	1.35102e-28	2.90838e-26
TRINITY_DN664_c0_g1_i11	9.15203	1.1441	122.972	1.41435e-28	3.02971e-26
TRINITY_DN2659_c0_g1_i7	-5.39958	2.61259	122.927	1.4471e-28	3.08466e-26
TRINITY_DN3904_c0_g1_i2	-5.37187	4.85718	122.734	1.59423e-28	3.38172e-26
TRINITY_DN2083_c0_g1_i10	-5.55994	6.03724	122.391	1.89573e-28	4.00174e-26
TRINITY_DN318_c1_g1_i33	-4.02833	4.11354	122.268	2.01711e-28	4.23739e-26
TRINITY_DN194_c0_g1_i16	-8.02252	3.78495	122.036	2.26728e-28	4.74004e-26
TRINITY_DN978_c0_g1_i18	-2.99637	5.09964	121.91	2.41554e-28	5.02582e-26
TRINITY_DN2223_c0_g1_i5	-2.85624	4.8017	121.49	2.98504e-28	6.18116e-26
TRINITY_DN19902_c0_g1_i6	4.45076	3.66298	121.381	3.15295e-28	6.49791e-26
TRINITY_DN1120_c0_g1_i3	-4.72646	9.04675	121.343	3.21402e-28	6.59254e-26
TRINITY_DN1730_c0_g2_i2	3.27182	5.15888	121.31	3.26817e-28	6.67212e-26
TRINITY_DN647_c0_g1_i8	-3.99282	4.27926	121.117	3.60212e-28	7.31954e-26
TRINITY_DN4759_c0_g1_i32	-5.01883	1.85811	120.691	4.46535e-28	9.03142e-26
TRINITY_DN3183_c0_g1_i11	4.17144	7.4218	120.565	4.75732e-28	9.57741e-26
TRINITY_DN4922_c0_g1_i10	-6.4091	1.64559	120.35	5.3036e-28	1.0606e-25
TRINITY_DN1602_c0_g3_i1	3.44041	5.89906	120.34	5.32949e-28	1.0606e-25
TRINITY_DN3904_c0_g1_i3	-5.59234	4.12112	120.336	5.34142e-28	1.0606e-25
TRINITY_DN5521_c0_g1_i3	-3.07505	5.90952	120.262	5.54348e-28	1.09572e-25
TRINITY_DN7004_c0_g1_i29	-3.41016	4.88809	120.118	5.96009e-28	1.17274e-25
TRINITY_DN1870_c0_g2_i5	3.6292	4.92898	119.69	7.39791e-28	1.44909e-25
TRINITY_DN1822_c0_g2_i2	-3.12409	6.87651	119.517	8.06927e-28	1.57351e-25
TRINITY_DN14268_c0_g1_i9	-5.32301	3.95696	119.492	8.1714e-28	1.58631e-25
TRINITY_DN3620_c0_g1_i2	5.40814	4.90388	119.287	9.06317e-28	1.75161e-25
TRINITY_DN1603_c0_g2_i4	7.96413	4.25072	119.071	1.01037e-27	1.94407e-25
TRINITY_DN1607_c1_g1_i2	3.40114	4.82338	118.669	1.23759e-27	2.35654e-25
TRINITY_DN3800_c1_g1_i5	5.71941	4.4696	118.667	1.2389e-27	2.35654e-25
TRINITY_DN14268_c0_g1_i1	-5.97672	2.78553	118.663	1.241e-27	2.35654e-25
TRINITY_DN1195_c0_g1_i4	-5.18873	3.83922	118.26	1.52089e-27	2.87548e-25
TRINITY_DN1574_c0_g2_i1	-4.30842	5.15576	117.507	2.22362e-27	4.18588e-25
TRINITY_DN1822_c0_g1_i1	-3.62431	4.94013	117.454	2.28339e-27	4.27989e-25
TRINITY_DN9173_c0_g1_i6	4.24864	3.21025	117.196	2.60063e-27	4.85358e-25
TRINITY_DN2307_c2_g1_i3	-5.61385	1.84875	117.172	2.63234e-27	4.89176e-25
TRINITY_DN23149_c0_g1_i1	-3.57993	3.09967	117.16	2.64858e-27	4.901e-25
TRINITY_DN7748_c0_g1_i23	-7.08365	1.49263	117.136	2.68108e-27	4.94011e-25
TRINITY_DN1867_c0_g1_i74	-3.29428	3.7355	116.808	3.16321e-27	5.80389e-25
TRINITY_DN7555_c0_g1_i65	-3.70761	2.8921	116.731	3.2878e-27	6.00715e-25
TRINITY_DN62_c0_g2_i1	4.06595	3.52444	116.682	3.37061e-27	6.13267e-25
TRINITY_DN1925_c0_g1_i1	-3.59448	7.38941	116.667	3.39575e-27	6.15268e-25
TRINITY_DN10617_c0_g1_i2	5.18593	4.57547	116.406	3.87313e-27	6.9885e-25
TRINITY_DN1412_c0_g2_i6	-3.1043	4.02836	116.358	3.96813e-27	7.13034e-25
TRINITY_DN4598_c1_g1_i2	-3.92643	3.64736	116.192	4.3142e-27	7.72029e-25
TRINITY_DN6264_c0_g1_i1	3.51349	3.72509	116.037	4.66596e-27	8.31554e-25
TRINITY_DN1556_c0_g1_i7	3.92185	7.78405	115.765	5.35043e-27	9.49646e-25
TRINITY_DN2955_c1_g1_i1	-6.91204	1.11101	115.61	5.78646e-27	1.02286e-24
TRINITY_DN978_c0_g1_i6	-2.82272	5.29645	115.477	6.18598e-27	1.08906e-24
TRINITY_DN13075_c0_g2_i1	5.61768	3.40557	114.81	8.66299e-27	1.51899e-24
TRINITY_DN5908_c0_g1_i5	-3.46006	6.85011	114.698	9.16558e-27	1.60066e-24
TRINITY_DN19902_c0_g1_i13	4.11564	3.84172	114.629	9.48989e-27	1.65067e-24
TRINITY_DN620_c0_g1_i3	3.93316	3.15123	114.529	9.98173e-27	1.72931e-24
TRINITY_DN2447_c0_g1_i1	-3.27678	4.67185	114.259	1.14353e-26	1.9702e-24
TRINITY_DN276_c0_g1_i7	-4.39599	5.2714	114.254	1.14628e-26	1.9702e-24
TRINITY_DN5433_c0_g1_i62	-3.68553	2.87241	114.186	1.18647e-26	2.03125e-24
TRINITY_DN5592_c0_g1_i4	-4.80306	1.99173	114.174	1.19357e-26	2.03539e-24
TRINITY_DN5604_c0_g1_i1	-4.98321	2.9384	113.702	1.51426e-26	2.57218e-24
TRINITY_DN4652_c0_g2_i1	4.6641	6.19747	113.639	1.56303e-26	2.64469e-24
TRINITY_DN2995_c0_g1_i1	4.06122	3.82182	113.51	1.66867e-26	2.81249e-24
TRINITY_DN330_c0_g1_i5	-6.35636	1.98946	113.245	1.90651e-26	3.20095e-24
TRINITY_DN7256_c0_g1_i3	-4.24415	5.99157	113.214	1.93695e-26	3.23954e-24
TRINITY_DN28307_c0_g1_i2	3.5184	2.85968	113.105	2.04661e-26	3.40984e-24
TRINITY_DN19623_c0_g1_i2	4.55008	1.8265	113.093	2.05928e-26	3.41785e-24
TRINITY_DN7555_c0_g1_i24	-3.57754	3.18859	112.998	2.15993e-26	3.57127e-24
TRINITY_DN6339_c0_g1_i5	-4.03155	2.14466	112.938	2.22673e-26	3.66779e-24
TRINITY_DN2622_c0_g1_i1	-3.68088	4.64167	112.595	2.64621e-26	4.34228e-24
TRINITY_DN1412_c0_g2_i5	-3.03797	4.09414	112.482	2.802e-26	4.58063e-24
TRINITY_DN15930_c0_g1_i1	5.59908	2.64977	112.376	2.95522e-26	4.81302e-24
TRINITY_DN4712_c0_g1_i1	-2.97134	3.30583	112.366	2.97083e-26	4.82039e-24
TRINITY_DN647_c0_g1_i16	-3.71706	4.60252	111.996	3.57949e-26	5.7864e-24
TRINITY_DN2409_c0_g1_i3	6.37921	1.82878	111.88	3.79585e-26	6.11342e-24
TRINITY_DN16596_c0_g3_i2	-6.28522	1.10145	111.802	3.94757e-26	6.33432e-24
TRINITY_DN4118_c0_g1_i1	3.07834	4.14204	111.622	4.32275e-26	6.91084e-24
TRINITY_DN4653_c0_g1_i1	5.78381	1.96305	111.61	4.35018e-26	6.92921e-24
TRINITY_DN2447_c0_g1_i4	-3.20931	4.89882	111.557	4.46662e-26	7.08872e-24
TRINITY_DN2697_c0_g1_i2	4.3416	3.18657	111.395	4.84861e-26	7.66697e-24
TRINITY_DN318_c1_g1_i4	-3.91597	3.84851	111.243	5.23437e-26	8.24698e-24
TRINITY_DN5701_c0_g1_i11	-3.39428	6.10196	111.042	5.79424e-26	9.09612e-24
TRINITY_DN5063_c0_g1_i3	-5.09076	3.03765	110.94	6.09882e-26	9.53982e-24
TRINITY_DN6776_c0_g1_i1	-3.99323	2.36724	110.781	6.60672e-26	1.02972e-23
TRINITY_DN1607_c1_g1_i1	3.74292	4.78136	110.749	6.71448e-26	1.04278e-23
TRINITY_DN5779_c0_g1_i1	-2.89761	3.32645	110.462	7.76069e-26	1.19702e-23
TRINITY_DN2307_c2_g1_i4	-5.83937	1.83243	110.462	7.76265e-26	1.19702e-23
TRINITY_DN17012_c0_g1_i6	-4.17863	2.61699	110.419	7.93125e-26	1.21869e-23
TRINITY_DN3132_c0_g1_i2	-4.32361	3.90711	110.325	8.31708e-26	1.27348e-23
TRINITY_DN2931_c0_g1_i1	5.71051	6.21863	110.056	9.52605e-26	1.44852e-23
TRINITY_DN7004_c0_g1_i15	-3.52173	4.83998	110.056	9.52689e-26	1.44852e-23
TRINITY_DN521_c0_g1_i11	-3.97679	5.47334	109.994	9.82983e-26	1.48937e-23
TRINITY_DN3986_c0_g1_i3	-2.8644	3.72294	109.615	1.18982e-25	1.79651e-23
TRINITY_DN3679_c1_g1_i11	-3.70925	3.81005	109.402	1.32509e-25	1.99382e-23
TRINITY_DN4409_c0_g1_i12	-4.71972	2.26143	109.13	1.52021e-25	2.27954e-23
TRINITY_DN9431_c0_g1_i10	-2.51111	5.75719	109.064	1.57116e-25	2.34783e-23
TRINITY_DN307_c0_g1_i4	-4.96236	2.10841	109.057	1.57676e-25	2.34812e-23
TRINITY_DN1797_c0_g1_i6	4.11893	2.54526	108.99	1.63129e-25	2.42104e-23
TRINITY_DN2880_c0_g1_i11	3.69482	2.26561	108.935	1.67735e-25	2.48094e-23
TRINITY_DN8814_c0_g1_i6	-3.73717	1.9562	108.899	1.7073e-25	2.51667e-23
TRINITY_DN5833_c0_g1_i3	3.89606	3.00794	108.844	1.75587e-25	2.57953e-23
TRINITY_DN3679_c1_g1_i10	-3.98363	2.26276	108.836	1.76276e-25	2.58092e-23
TRINITY_DN3378_c0_g1_i9	5.66695	8.28001	108.642	1.9442e-25	2.83704e-23
TRINITY_DN5217_c0_g1_i1	5.47796	2.42954	108.616	1.96952e-25	2.86437e-23
TRINITY_DN7004_c0_g1_i14	-3.44336	4.8175	108.555	2.03161e-25	2.94481e-23
TRINITY_DN4265_c0_g1_i1	-3.43075	3.53063	108.323	2.28303e-25	3.29825e-23
TRINITY_DN1120_c0_g1_i14	-4.74501	8.89898	108.212	2.41482e-25	3.4771e-23
TRINITY_DN372_c1_g1_i2	3.86056	5.15187	108.052	2.61787e-25	3.75703e-23
TRINITY_DN521_c0_g1_i9	-3.94765	5.47705	108.021	2.65942e-25	3.80411e-23
TRINITY_DN2711_c0_g1_i1	6.55265	6.16832	108.006	2.67912e-25	3.81972e-23
TRINITY_DN7004_c0_g1_i16	-3.5255	4.81075	107.764	3.02691e-25	4.30147e-23
TRINITY_DN4895_c0_g1_i2	-5.61562	7.14751	107.71	3.11127e-25	4.40696e-23
TRINITY_DN4892_c0_g1_i3	3.07855	4.76816	107.674	3.16905e-25	4.47423e-23
TRINITY_DN1996_c0_g1_i1	2.8824	4.76235	107.539	3.39187e-25	4.77331e-23
TRINITY_DN5158_c0_g1_i1	-7.2272	1.66919	107.485	3.48453e-25	4.88789e-23
TRINITY_DN751_c0_g1_i3	-4.29838	2.52532	106.972	4.51445e-25	6.31225e-23
TRINITY_DN9206_c0_g1_i1	-4.5573	5.41919	106.947	4.57183e-25	6.37199e-23
TRINITY_DN9431_c0_g1_i4	-2.47445	4.11592	106.862	4.77224e-25	6.63006e-23
TRINITY_DN1574_c0_g2_i2	-4.19267	5.45899	106.775	4.98665e-25	6.90588e-23
TRINITY_DN3088_c0_g1_i4	-4.96957	2.86974	106.75	5.05016e-25	6.97162e-23
TRINITY_DN943_c0_g1_i1	4.88057	3.01568	106.605	5.43381e-25	7.47751e-23
TRINITY_DN1120_c0_g1_i12	-4.70137	9.07057	106.584	5.49202e-25	7.53377e-23
TRINITY_DN17395_c0_g1_i3	7.56845	5.97435	106.42	5.96654e-25	8.15897e-23
TRINITY_DN860_c1_g1_i1	-4.51509	2.88349	106.401	6.02265e-25	8.20988e-23
TRINITY_DN2447_c0_g1_i5	-3.34344	4.87959	105.991	7.40802e-25	1.00668e-22
TRINITY_DN4922_c0_g1_i4	-5.66283	1.46402	105.964	7.50687e-25	1.01694e-22
TRINITY_DN22602_c0_g2_i5	5.77802	2.35846	105.777	8.25056e-25	1.11421e-22
TRINITY_DN7890_c0_g1_i16	3.80682	2.59296	105.609	8.98376e-25	1.20947e-22
TRINITY_DN7748_c0_g1_i10	-4.27449	6.85884	105.514	9.42095e-25	1.26441e-22
TRINITY_DN6339_c0_g1_i1	-4.18323	1.99267	105.493	9.52186e-25	1.27402e-22
TRINITY_DN7079_c0_g2_i5	-3.36402	3.11388	105.22	1.09301e-24	1.45796e-22
TRINITY_DN4009_c1_g1_i1	4.78589	3.15643	105.147	1.13423e-24	1.50832e-22
TRINITY_DN2116_c0_g1_i7	-2.65568	3.79919	105.112	1.15395e-24	1.52986e-22
TRINITY_DN2077_c1_g1_i1	4.24514	7.4041	104.992	1.22637e-24	1.62093e-22
TRINITY_DN7256_c0_g1_i7	-4.78061	3.67057	104.946	1.25499e-24	1.65374e-22
TRINITY_DN2741_c0_g1_i4	-2.86262	7.10402	104.731	1.39922e-24	1.83822e-22
TRINITY_DN751_c0_g2_i2	-3.22971	4.23916	104.693	1.42599e-24	1.86774e-22
TRINITY_DN1602_c0_g3_i2	3.36754	5.35129	104.361	1.6862e-24	2.20194e-22
TRINITY_DN3931_c0_g1_i3	-3.83057	3.16192	104.272	1.76377e-24	2.29633e-22
TRINITY_DN1889_c0_g1_i14	-4.20105	2.88554	104.197	1.83169e-24	2.37765e-22
TRINITY_DN194_c0_g1_i19	-7.4223	6.0858	103.872	2.15855e-24	2.79359e-22
TRINITY_DN1889_c0_g2_i1	-5.2383	1.39847	103.826	2.20921e-24	2.85066e-22
TRINITY_DN2060_c0_g1_i1	-2.44312	4.91121	103.451	2.66958e-24	3.43452e-22
TRINITY_DN4892_c0_g1_i6	3.06429	5.31179	103.355	2.80137e-24	3.58412e-22
TRINITY_DN3921_c2_g1_i8	-3.61833	5.37523	103.351	2.80793e-24	3.58412e-22
TRINITY_DN1184_c0_g1_i5	4.68562	3.48773	103.349	2.81059e-24	3.58412e-22
TRINITY_DN4205_c0_g1_i5	-2.64391	3.71399	103.248	2.95695e-24	3.75973e-22
TRINITY_DN6613_c2_g1_i1	-7.03422	1.33533	103.142	3.11942e-24	3.95476e-22
TRINITY_DN5612_c0_g1_i19	-3.21077	3.56092	103.124	3.14756e-24	3.97883e-22
TRINITY_DN2659_c0_g1_i11	-5.5492	2.85581	103.018	3.32083e-24	4.18569e-22
TRINITY_DN2631_c0_g1_i1	3.99765	4.10331	102.994	3.36146e-24	4.22466e-22
TRINITY_DN9431_c0_g1_i6	-2.93393	4.69911	102.702	3.89575e-24	4.88203e-22
TRINITY_DN82_c0_g2_i3	5.46997	2.46772	102.693	3.91422e-24	4.89108e-22
TRINITY_DN5174_c1_g1_i5	-4.45887	3.44186	102.658	3.98332e-24	4.96317e-22
TRINITY_DN7575_c0_g1_i1	6.28316	1.31247	102.572	4.15947e-24	5.16784e-22
TRINITY_DN21523_c2_g1_i4	3.66076	3.8528	102.435	4.45848e-24	5.52356e-22
TRINITY_DN3679_c1_g1_i2	-4.67466	2.40911	102.41	4.51397e-24	5.57642e-22
TRINITY_DN3205_c0_g1_i4	-4.24546	3.08987	102.376	4.5916e-24	5.65626e-22
TRINITY_DN8853_c0_g1_i1	3.59865	2.83239	102.223	4.96121e-24	6.0943e-22
TRINITY_DN4129_c0_g1_i37	-5.80525	2.31816	102.197	5.02659e-24	6.14278e-22
TRINITY_DN13344_c1_g1_i1	-3.51411	3.25544	102.196	5.02893e-24	6.14278e-22
TRINITY_DN4922_c0_g1_i15	-5.87591	1.74095	102.189	5.04776e-24	6.14851e-22
TRINITY_DN10937_c1_g1_i1	-8.4613	0.463514	102.085	5.31799e-24	6.45958e-22
TRINITY_DN1295_c0_g1_i4	4.91516	6.67761	102.054	5.40243e-24	6.54386e-22
TRINITY_DN9108_c0_g1_i7	3.84996	1.94098	101.934	5.74004e-24	6.9335e-22
TRINITY_DN814_c0_g1_i14	2.94199	6.8627	101.904	5.8292e-24	7.02168e-22
TRINITY_DN775_c0_g2_i1	-4.26722	4.3547	101.598	6.80257e-24	8.17154e-22
TRINITY_DN8858_c0_g1_i7	-4.34721	2.55346	101.56	6.93357e-24	8.30595e-22
TRINITY_DN814_c0_g2_i1	3.00217	4.79091	101.536	7.01858e-24	8.3847e-22
TRINITY_DN5711_c0_g1_i5	3.50512	4.00026	101.521	7.0712e-24	8.42441e-22
TRINITY_DN9566_c0_g1_i2	5.16388	1.86286	101.493	7.17196e-24	8.50215e-22
TRINITY_DN4653_c0_g1_i5	5.35146	2.72844	101.49	7.18283e-24	8.50215e-22
TRINITY_DN4409_c0_g1_i9	-4.87927	2.16183	101.487	7.1951e-24	8.50215e-22
TRINITY_DN68_c2_g1_i7	5.10827	2.26349	101.324	7.81223e-24	9.20636e-22
TRINITY_DN249_c0_g1_i15	-4.5377	4.51049	101.144	8.55298e-24	1.00521e-21
TRINITY_DN978_c0_g1_i3	-2.86044	5.60013	101.088	8.79731e-24	1.03113e-21
TRINITY_DN2736_c0_g1_i3	3.21697	5.73328	100.952	9.42171e-24	1.10135e-21
TRINITY_DN1295_c0_g1_i3	4.57751	6.43518	100.901	9.67076e-24	1.12537e-21
TRINITY_DN8560_c0_g1_i2	-3.2877	5.67558	100.899	9.67897e-24	1.12537e-21
TRINITY_DN2880_c0_g1_i16	3.44237	2.29389	100.681	1.08047e-23	1.25292e-21
TRINITY_DN2201_c0_g1_i5	-3.74113	2.91948	100.569	1.14365e-23	1.32265e-21
TRINITY_DN860_c0_g3_i1	-4.66868	5.70696	100.266	1.33255e-23	1.53702e-21
TRINITY_DN3421_c0_g1_i2	3.93133	4.63299	100.237	1.35185e-23	1.55516e-21
TRINITY_DN3567_c1_g1_i7	-2.69971	5.53685	100.191	1.38412e-23	1.58808e-21
TRINITY_DN775_c0_g2_i4	-4.00836	2.86314	100.161	1.40515e-23	1.60797e-21
TRINITY_DN6881_c0_g1_i2	-4.17731	6.22595	99.7506	1.72848e-23	1.97278e-21
TRINITY_DN4121_c0_g1_i3	-3.1775	3.35077	99.5231	1.93885e-23	2.20709e-21
TRINITY_DN6403_c0_g1_i1	6.6868	0.897169	99.3938	2.0697e-23	2.34989e-21
TRINITY_DN2655_c0_g3_i1	-4.91003	2.55025	99.304	2.16565e-23	2.45243e-21
TRINITY_DN1295_c0_g1_i12	4.51408	4.63703	99.2731	2.19977e-23	2.4846e-21
TRINITY_DN333_c1_g1_i1	-3.2752	4.04317	98.956	2.5817e-23	2.9062e-21
TRINITY_DN13075_c0_g2_i2	5.46006	3.29337	98.9524	2.58641e-23	2.9062e-21
TRINITY_DN1038_c0_g1_i7	-6.43792	7.40423	98.9034	2.65122e-23	2.97134e-21
TRINITY_DN7383_c0_g1_i1	-3.51932	4.06694	98.884	2.67733e-23	2.9929e-21
TRINITY_DN1128_c0_g1_i2	-4.41545	3.57919	98.8536	2.71874e-23	3.0314e-21
TRINITY_DN7555_c0_g1_i61	-3.58089	2.79283	98.8277	2.7545e-23	3.06342e-21
TRINITY_DN1797_c0_g1_i1	4.27902	2.32558	98.8016	2.79108e-23	3.09618e-21
TRINITY_DN4129_c0_g1_i12	-6.70152	1.82878	98.6533	3.00819e-23	3.32853e-21
TRINITY_DN15096_c0_g1_i3	4.85807	3.26736	98.6454	3.02022e-23	3.33336e-21
TRINITY_DN4409_c0_g1_i4	-4.23784	2.09416	98.5837	3.11579e-23	3.43013e-21
TRINITY_DN7748_c0_g1_i1	-4.33704	6.84778	98.5398	3.18563e-23	3.49816e-21
TRINITY_DN3016_c0_g1_i7	4.40272	10.0087	98.4658	3.30681e-23	3.62208e-21
TRINITY_DN2083_c0_g1_i21	-8.48711	0.897514	98.4243	3.37682e-23	3.68947e-21
TRINITY_DN33248_c0_g1_i1	-3.96885	3.37405	98.3907	3.43477e-23	3.74338e-21
TRINITY_DN5711_c0_g1_i6	4.06371	4.22183	98.3441	3.51642e-23	3.82279e-21
TRINITY_DN1092_c1_g1_i2	-2.37329	4.58559	98.2885	3.61662e-23	3.92191e-21
TRINITY_DN1092_c1_g1_i9	-2.38519	4.64364	98.159	3.86103e-23	4.17654e-21
TRINITY_DN249_c0_g1_i38	-3.48775	3.96696	98.0821	4.01385e-23	4.33107e-21
TRINITY_DN3859_c0_g1_i1	-2.62042	5.79976	98.0403	4.09962e-23	4.41267e-21
TRINITY_DN21268_c0_g1_i15	-3.20495	2.78696	97.9627	4.26341e-23	4.57764e-21
TRINITY_DN1730_c0_g2_i1	3.41087	3.69871	97.7846	4.66464e-23	4.99611e-21
TRINITY_DN822_c0_g2_i2	-4.20239	2.41548	97.7338	4.78577e-23	5.11325e-21
TRINITY_DN23149_c0_g1_i4	-3.73341	3.05492	97.6079	5.10003e-23	5.43566e-21
TRINITY_DN12699_c0_g1_i1	-5.56345	1.70526	97.585	5.15929e-23	5.48537e-21
TRINITY_DN1797_c0_g1_i7	3.96325	2.467	97.537	5.28587e-23	5.60624e-21
TRINITY_DN2409_c0_g1_i15	6.7283	1.67477	97.2386	6.14564e-23	6.50226e-21
TRINITY_DN4895_c0_g1_i3	-5.4548	8.10393	97.0957	6.60546e-23	6.97181e-21
TRINITY_DN14989_c0_g1_i1	-4.211	1.09929	97.0527	6.75069e-23	7.10784e-21
TRINITY_DN431_c0_g2_i1	-5.30793	8.41934	96.9679	7.04591e-23	7.40076e-21
TRINITY_DN7271_c0_g1_i4	-2.47329	5.1335	96.9236	7.20549e-23	7.55014e-21
TRINITY_DN25517_c0_g1_i1	-3.18263	4.33227	96.9098	7.25572e-23	7.58449e-21
TRINITY_DN2736_c0_g1_i1	3.27964	8.22922	96.6121	8.43319e-23	8.79418e-21
TRINITY_DN14688_c1_g1_i2	-4.83203	1.82489	96.5943	8.50943e-23	8.85246e-21
TRINITY_DN8956_c0_g2_i1	-3.467	3.00531	96.4556	9.1269e-23	9.47215e-21
TRINITY_DN11746_c0_g1_i11	5.37904	2.68364	96.09	1.0978e-22	1.13485e-20
TRINITY_DN6651_c0_g2_i4	5.49221	5.52327	96.0883	1.09871e-22	1.13485e-20
TRINITY_DN7271_c0_g1_i10	-2.47467	5.03705	96.034	1.12926e-22	1.16365e-20
TRINITY_DN47014_c0_g1_i1	-4.86333	4.21948	95.9864	1.15673e-22	1.18914e-20
TRINITY_DN28813_c0_g1_i1	-4.37858	2.84006	95.9425	1.1827e-22	1.2129e-20
TRINITY_DN207_c2_g1_i13	-2.34832	5.63521	95.9379	1.18542e-22	1.2129e-20
TRINITY_DN1184_c0_g1_i18	4.70008	3.8669	95.9158	1.19877e-22	1.22367e-20
TRINITY_DN480_c0_g1_i6	4.73041	2.91174	95.7363	1.31253e-22	1.33666e-20
TRINITY_DN9488_c0_g1_i3	-8.51449	0.885487	95.671	1.35655e-22	1.37826e-20
TRINITY_DN1166_c1_g1_i1	3.74702	3.91946	95.612	1.39754e-22	1.4166e-20
TRINITY_DN16103_c0_g1_i1	3.91243	2.63963	95.4521	1.51511e-22	1.5322e-20
TRINITY_DN2201_c0_g1_i2	-3.90933	1.47845	95.4395	1.52481e-22	1.53843e-20
TRINITY_DN2201_c0_g1_i15	-3.78319	1.7941	95.3458	1.59874e-22	1.60929e-20
TRINITY_DN9129_c0_g1_i1	3.46068	4.32184	95.3264	1.61445e-22	1.6204e-20
TRINITY_DN9285_c0_g1_i3	-3.3524	3.23292	95.323	1.61723e-22	1.6204e-20
TRINITY_DN6479_c0_g1_i14	-3.32167	2.99852	95.2653	1.66503e-22	1.66445e-20
TRINITY_DN4542_c0_g1_i1	-5.90032	3.79235	95.1512	1.76386e-22	1.7592e-20
TRINITY_DN8196_c0_g1_i1	-3.45946	3.74385	95.1088	1.80205e-22	1.79318e-20
TRINITY_DN3421_c0_g1_i7	3.78614	2.41592	94.8519	2.05177e-22	2.03702e-20
TRINITY_DN3016_c0_g1_i5	4.4497	10.4687	94.8108	2.09485e-22	2.07504e-20
TRINITY_DN82_c0_g2_i1	4.52834	2.67399	94.7903	2.11657e-22	2.0918e-20
TRINITY_DN17395_c0_g1_i8	7.62106	4.46104	94.7433	2.16749e-22	2.13727e-20
TRINITY_DN3432_c0_g1_i5	-3.14449	6.36608	94.6366	2.28754e-22	2.25054e-20
TRINITY_DN447_c0_g1_i18	-4.19084	2.03514	94.6223	2.30413e-22	2.26174e-20
TRINITY_DN5673_c0_g1_i2	-3.34557	3.42098	94.6075	2.32137e-22	2.27353e-20
TRINITY_DN10075_c0_g1_i1	4.37775	7.90775	94.4423	2.52345e-22	2.4659e-20
TRINITY_DN10629_c0_g1_i5	7.29873	4.17484	94.4027	2.57436e-22	2.51001e-20
TRINITY_DN7555_c0_g1_i28	-3.5715	3.1713	94.3303	2.6703e-22	2.59772e-20
TRINITY_DN952_c0_g1_i11	-2.88935	4.62235	94.2757	2.74498e-22	2.66441e-20
TRINITY_DN14197_c0_g1_i12	3.75923	9.20541	94.2421	2.79204e-22	2.70405e-20
TRINITY_DN3421_c0_g1_i4	3.5559	3.3502	94.107	2.9892e-22	2.88856e-20
TRINITY_DN1328_c0_g1_i22	-3.07888	4.16961	93.9047	3.31094e-22	3.19238e-20
TRINITY_DN1889_c0_g1_i13	-4.94888	2.80253	93.8989	3.32058e-22	3.19459e-20
TRINITY_DN5012_c0_g1_i1	5.38507	3.52044	93.7505	3.57911e-22	3.43571e-20
TRINITY_DN814_c0_g2_i2	2.79243	4.81918	93.7157	3.64251e-22	3.48887e-20
TRINITY_DN4171_c0_g1_i2	-2.80717	4.54087	93.475	4.11359e-22	3.93142e-20
TRINITY_DN7748_c0_g1_i13	-4.21495	7.21009	93.3122	4.46629e-22	4.25914e-20
TRINITY_DN2497_c0_g1_i11	2.66787	3.76771	93.2784	4.54325e-22	4.32305e-20
TRINITY_DN557_c2_g2_i3	5.50012	3.37295	93.2624	4.58004e-22	4.34854e-20
TRINITY_DN1867_c0_g1_i40	-3.07989	3.83807	93.1455	4.85868e-22	4.60305e-20
TRINITY_DN2840_c0_g1_i1	-3.68391	2.72999	93.0579	5.07855e-22	4.80088e-20
TRINITY_DN233_c0_g3_i1	3.05298	4.59559	92.999	5.23196e-22	4.93518e-20
TRINITY_DN3859_c0_g1_i2	-2.6913	7.51929	92.9796	5.28356e-22	4.97307e-20
TRINITY_DN82_c0_g2_i2	5.63433	2.0121	92.9714	5.30563e-22	4.98305e-20
TRINITY_DN13567_c0_g1_i1	3.15938	3.99832	92.9142	5.46099e-22	5.11791e-20
TRINITY_DN5068_c0_g1_i6	-3.10298	2.04791	92.7456	5.9468e-22	5.56121e-20
TRINITY_DN3980_c0_g1_i1	5.58745	5.37441	92.729	5.9968e-22	5.59594e-20
TRINITY_DN167_c0_g1_i8	3.92848	7.5959	92.6776	6.15457e-22	5.73086e-20
TRINITY_DN819_c0_g1_i26	-4.25692	1.37552	92.6621	6.20286e-22	5.76349e-20
TRINITY_DN2315_c0_g1_i1	-3.09234	5.62935	92.465	6.85251e-22	6.35355e-20
TRINITY_DN522_c0_g1_i3	6.03012	2.40625	92.0733	8.35261e-22	7.72794e-20
TRINITY_DN11300_c0_g3_i1	3.78187	2.05092	92.0128	8.61162e-22	7.95067e-20
TRINITY_DN5249_c0_g2_i1	-4.73688	2.95229	91.9803	8.75457e-22	8.06552e-20
TRINITY_DN4817_c0_g1_i1	-3.06419	3.55048	91.9078	9.08123e-22	8.34878e-20
TRINITY_DN15027_c0_g1_i1	3.56595	6.40703	91.8085	9.54813e-22	8.7595e-20
TRINITY_DN8101_c0_g1_i3	-4.78999	2.71867	91.4106	1.16747e-21	1.06879e-19
TRINITY_DN2385_c0_g1_i10	3.1453	5.67589	91.4021	1.17251e-21	1.07115e-19
TRINITY_DN11099_c0_g1_i4	-3.89784	3.03929	91.3647	1.19487e-21	1.08928e-19
TRINITY_DN2409_c0_g1_i13	7.63022	1.7243	91.3145	1.22559e-21	1.11496e-19
TRINITY_DN167_c0_g1_i1	3.92785	7.62483	91.2779	1.24847e-21	1.1334e-19
TRINITY_DN620_c0_g1_i2	4.14912	3.13783	91.2041	1.29592e-21	1.17402e-19
TRINITY_DN4129_c0_g1_i13	-4.01667	2.60058	91.0688	1.38759e-21	1.25446e-19
TRINITY_DN2964_c0_g1_i1	-2.48756	5.13324	90.9225	1.4941e-21	1.34794e-19
TRINITY_DN10629_c0_g1_i2	5.07262	5.05189	90.8088	1.58246e-21	1.42471e-19
TRINITY_DN5_c0_g1_i43	-2.46594	3.87504	90.7272	1.64914e-21	1.48167e-19
TRINITY_DN978_c0_g1_i8	-2.81354	6.45646	90.7113	1.66238e-21	1.49049e-19
TRINITY_DN3112_c0_g1_i5	3.37313	3.89326	90.6788	1.68998e-21	1.51212e-19
TRINITY_DN4895_c0_g1_i1	-5.52174	7.54227	90.6644	1.70231e-21	1.52002e-19
TRINITY_DN5521_c0_g1_i1	-3.28166	2.5546	90.618	1.74267e-21	1.55287e-19
TRINITY_DN9499_c0_g1_i1	-2.82048	6.31175	90.504	1.84602e-21	1.6416e-19
TRINITY_DN6328_c0_g1_i2	6.36989	5.67064	90.4857	1.86321e-21	1.6535e-19
TRINITY_DN819_c0_g1_i4	-4.30594	1.76312	90.4624	1.88521e-21	1.66962e-19
TRINITY_DN3164_c0_g1_i1	-3.28917	6.15287	90.4499	1.89716e-21	1.67679e-19
TRINITY_DN392_c0_g1_i27	-2.96225	6.35653	90.4036	1.94212e-21	1.71304e-19
TRINITY_DN318_c1_g1_i23	-3.9817	4.31089	90.2194	2.13165e-21	1.87642e-19
TRINITY_DN2117_c0_g1_i1	-2.87269	5.39673	90.1543	2.20296e-21	1.93527e-19
TRINITY_DN3923_c0_g1_i2	-3.10373	4.36291	90.1347	2.22491e-21	1.95061e-19
TRINITY_DN7555_c0_g1_i16	-3.15152	2.76957	90.1285	2.23179e-21	1.9527e-19
TRINITY_DN205_c0_g1_i2	-2.87093	6.31682	90.0471	2.32557e-21	2.03067e-19
TRINITY_DN2083_c1_g1_i1	-8.06446	0.256338	89.983	2.40211e-21	2.0933e-19
TRINITY_DN10375_c0_g1_i3	-2.69815	4.01178	89.9654	2.4236e-21	2.1078e-19
TRINITY_DN14657_c0_g1_i1	6.1043	1.15224	89.6906	2.78471e-21	2.41703e-19
TRINITY_DN10010_c0_g1_i1	5.05283	1.58324	89.5991	2.9165e-21	2.52637e-19
TRINITY_DN516_c0_g1_i1	-3.19293	4.18416	89.5197	3.03601e-21	2.62467e-19
TRINITY_DN3818_c0_g1_i3	-3.33723	4.75974	89.5009	3.06506e-21	2.64453e-19
TRINITY_DN392_c0_g1_i16	-2.8596	6.02272	89.4338	3.1707e-21	2.73025e-19
TRINITY_DN1797_c0_g1_i8	3.59937	2.20244	89.268	3.44796e-21	2.96313e-19
TRINITY_DN162_c0_g1_i11	5.05131	3.47282	89.0673	3.81616e-21	3.27309e-19
TRINITY_DN5441_c0_g1_i4	3.11212	5.64329	89.0582	3.83374e-21	3.2817e-19
TRINITY_DN9933_c0_g1_i1	-4.44458	2.22021	89.0241	3.90028e-21	3.3321e-19
TRINITY_DN5837_c0_g1_i1	3.13745	5.3906	89.0147	3.91893e-21	3.34147e-19
TRINITY_DN5918_c0_g1_i2	-3.35289	3.91717	88.9843	3.97952e-21	3.38649e-19
TRINITY_DN9381_c0_g1_i3	-4.16027	1.931	88.9361	4.07768e-21	3.46324e-19
TRINITY_DN14197_c0_g1_i6	3.69469	9.54063	88.8548	4.24887e-21	3.6016e-19
TRINITY_DN2167_c0_g1_i2	2.52072	4.96058	88.8452	4.26951e-21	3.61206e-19
TRINITY_DN4621_c0_g1_i3	-2.99614	6.8429	88.8166	4.3316e-21	3.65747e-19
TRINITY_DN4205_c0_g1_i3	-2.43334	3.51812	88.8084	4.34974e-21	3.66567e-19
TRINITY_DN22602_c0_g2_i4	5.27635	2.40198	88.7691	4.43703e-21	3.732e-19
TRINITY_DN3328_c0_g1_i9	-3.89566	3.85903	88.646	4.72172e-21	3.96378e-19
TRINITY_DN3537_c0_g2_i1	4.13826	5.80563	88.5879	4.8626e-21	4.07418e-19
TRINITY_DN3675_c0_g1_i2	2.61385	3.56491	88.546	4.9666e-21	4.15332e-19
TRINITY_DN3164_c0_g1_i2	-3.33596	6.10663	88.4503	5.21275e-21	4.3508e-19
TRINITY_DN1108_c0_g1_i10	2.9285	3.68519	88.2567	5.74894e-21	4.78913e-19
TRINITY_DN7252_c0_g1_i1	8.65176	0.65128	88.1766	5.98651e-21	4.9775e-19
TRINITY_DN8858_c0_g1_i5	-4.05017	2.40148	88.1712	6.00263e-21	4.98138e-19
TRINITY_DN194_c0_g1_i2	-6.69093	3.82094	88.1486	6.0718e-21	5.02918e-19
TRINITY_DN2104_c0_g1_i1	-2.9967	3.17632	88.0826	6.27764e-21	5.1898e-19
TRINITY_DN2497_c0_g1_i44	2.64201	3.82094	88.0461	6.39477e-21	5.27659e-19
TRINITY_DN20569_c0_g1_i2	-6.77579	1.06641	88.0073	6.52139e-21	5.37088e-19
TRINITY_DN6992_c0_g1_i1	3.92022	3.64692	87.8813	6.95012e-21	5.71316e-19
TRINITY_DN4496_c0_g1_i26	-2.80808	5.04818	87.7181	7.54823e-21	6.19311e-19
TRINITY_DN9431_c0_g1_i2	-2.71013	6.49617	87.6984	7.62368e-21	6.24324e-19
TRINITY_DN7748_c0_g1_i22	-4.20452	6.85149	87.6895	7.65792e-21	6.25949e-19
TRINITY_DN3039_c0_g1_i8	-2.5399	6.02294	87.6409	7.84846e-21	6.4032e-19
TRINITY_DN10629_c0_g1_i6	7.77849	3.78723	87.6311	7.88733e-21	6.42286e-19
TRINITY_DN14197_c0_g1_i3	3.73588	9.60874	87.5664	8.14982e-21	6.61847e-19
TRINITY_DN1867_c0_g1_i76	-3.00869	3.73883	87.5644	8.15798e-21	6.61847e-19
TRINITY_DN15245_c0_g2_i2	-8.77085	0.898923	87.4993	8.43093e-21	6.82506e-19
TRINITY_DN7383_c0_g1_i10	-3.4199	4.26173	87.4962	8.44402e-21	6.82506e-19
TRINITY_DN2880_c0_g1_i6	3.45669	2.53845	87.3144	9.25704e-21	7.46832e-19
TRINITY_DN4029_c0_g1_i1	2.79814	4.67575	87.3066	9.29394e-21	7.4842e-19
TRINITY_DN8044_c0_g1_i4	-4.35343	4.42171	87.2288	9.66678e-21	7.77006e-19
TRINITY_DN284_c0_g2_i1	4.07652	2.56201	87.172	9.94813e-21	7.98145e-19
TRINITY_DN4129_c0_g1_i40	-5.32427	1.82082	87.0355	1.06588e-20	8.5359e-19
TRINITY_DN6884_c0_g1_i1	-3.76155	2.1469	87.0141	1.07753e-20	8.61329e-19
TRINITY_DN9173_c0_g1_i4	4.22955	1.9866	86.9676	1.10314e-20	8.80183e-19
TRINITY_DN12430_c0_g1_i1	-3.00137	8.78388	86.9295	1.12457e-20	8.95636e-19
TRINITY_DN18054_c0_g1_i1	4.47632	8.38068	86.8823	1.15176e-20	9.15618e-19
TRINITY_DN6716_c0_g2_i1	2.82121	3.44105	86.8735	1.15689e-20	9.18017e-19
TRINITY_DN4000_c0_g1_i1	-2.33515	4.76154	86.8663	1.16113e-20	9.19707e-19
TRINITY_DN1211_c0_g1_i1	-3.05164	5.13334	86.7109	1.25605e-20	9.93077e-19
TRINITY_DN556_c0_g1_i3	4.32734	5.6086	86.6798	1.27593e-20	1.00696e-18
TRINITY_DN1712_c0_g1_i1	-3.74364	2.39431	86.5779	1.34337e-20	1.05827e-18
TRINITY_DN487_c0_g1_i4	-3.50389	4.04979	86.5195	1.38369e-20	1.08806e-18
TRINITY_DN5463_c0_g1_i3	-2.19466	5.07899	86.5073	1.39224e-20	1.09281e-18
TRINITY_DN2036_c0_g1_i11	3.55181	2.22877	86.365	1.49608e-20	1.1722e-18
TRINITY_DN7004_c0_g1_i2	-3.44358	4.94574	86.1396	1.67668e-20	1.31134e-18
TRINITY_DN472_c0_g1_i2	3.28586	2.68978	85.7904	2.00053e-20	1.56182e-18
TRINITY_DN522_c0_g1_i2	6.34355	2.15663	85.7094	2.08423e-20	1.62424e-18
TRINITY_DN8044_c0_g1_i3	-4.91862	7.15899	85.6585	2.13856e-20	1.6636e-18
TRINITY_DN9488_c0_g1_i4	-5.13649	0.947319	85.6404	2.15816e-20	1.67585e-18
TRINITY_DN6559_c1_g1_i17	4.64393	1.38783	85.4369	2.39221e-20	1.85428e-18
TRINITY_DN5441_c0_g1_i1	3.12787	6.04214	85.3464	2.50415e-20	1.9376e-18
TRINITY_DN9379_c0_g2_i2	-2.83869	4.35578	85.3349	2.51879e-20	1.94546e-18
TRINITY_DN5493_c0_g1_i2	-4.04798	2.54842	85.3167	2.54213e-20	1.96001e-18
TRINITY_DN1867_c0_g1_i18	-2.93853	3.79047	85.2226	2.66591e-20	2.0518e-18
TRINITY_DN5745_c0_g1_i1	-2.65098	3.78423	85.1299	2.79397e-20	2.14657e-18
TRINITY_DN4826_c0_g1_i4	-3.23606	6.44817	85.1085	2.8243e-20	2.16604e-18
TRINITY_DN249_c0_g1_i32	-5.51693	4.89089	84.8891	3.1557e-20	2.4127e-18
TRINITY_DN12430_c0_g1_i7	-3.03674	8.7825	84.8883	3.15702e-20	2.4127e-18
TRINITY_DN2880_c0_g1_i2	3.64051	2.17523	84.8531	3.21383e-20	2.45182e-18
TRINITY_DN2036_c0_g1_i6	3.37335	2.23679	84.7206	3.43654e-20	2.61712e-18
TRINITY_DN194_c0_g1_i20	-6.28505	3.84024	84.7058	3.4624e-20	2.63221e-18
TRINITY_DN10136_c0_g1_i3	-2.92282	6.11549	84.6863	3.49671e-20	2.65365e-18
TRINITY_DN2301_c0_g1_i3	2.65186	6.83802	84.4269	3.98679e-20	3.02031e-18
TRINITY_DN392_c0_g1_i12	-3.08681	5.80983	84.402	4.03739e-20	3.05332e-18
TRINITY_DN392_c0_g1_i13	-3.03477	6.4255	84.3346	4.17733e-20	3.15367e-18
TRINITY_DN7271_c0_g1_i13	-2.3899	3.60136	84.2144	4.4393e-20	3.34563e-18
TRINITY_DN3519_c0_g1_i3	-2.7872	3.9669	84.2073	4.45514e-20	3.35176e-18
TRINITY_DN2301_c0_g1_i2	2.50858	5.81798	84.1988	4.47432e-20	3.36038e-18
TRINITY_DN601_c0_g1_i1	-2.3514	5.52578	84.1022	4.69843e-20	3.52261e-18
TRINITY_DN4920_c0_g1_i15	-2.74634	5.74453	84.0654	4.78663e-20	3.58256e-18
TRINITY_DN9386_c0_g1_i3	10.8239	4.82214	84.0232	4.89015e-20	3.65375e-18
TRINITY_DN437_c1_g2_i1	-5.11832	0.968843	83.872	5.27856e-20	3.93719e-18
TRINITY_DN1328_c0_g1_i1	-3.24854	3.47673	83.6679	5.85289e-20	4.3581e-18
TRINITY_DN7218_c0_g1_i5	-3.4908	4.93074	83.5815	6.11426e-20	4.54493e-18
TRINITY_DN11172_c0_g1_i1	4.92745	2.9148	83.5319	6.26951e-20	4.65238e-18
TRINITY_DN4948_c0_g2_i1	-2.83051	2.85167	83.5098	6.34001e-20	4.69669e-18
TRINITY_DN1575_c3_g1_i1	-3.89237	2.60109	83.4017	6.69649e-20	4.95233e-18
TRINITY_DN207_c2_g1_i6	-2.23268	5.33914	83.2745	7.14163e-20	5.27256e-18
TRINITY_DN104_c0_g1_i3	9.72235	1.66661	83.2073	7.38836e-20	5.44547e-18
TRINITY_DN14197_c0_g1_i9	3.73308	10.0491	83.1796	7.49259e-20	5.51295e-18
TRINITY_DN2698_c0_g1_i2	-6.71868	0.456656	83.1754	7.50852e-20	5.51534e-18
TRINITY_DN7271_c0_g1_i7	-2.52383	3.37472	83.1155	7.73953e-20	5.67544e-18
TRINITY_DN1328_c0_g1_i2	-3.39196	4.36581	82.9681	8.33895e-20	6.1047e-18
TRINITY_DN1889_c0_g1_i12	-5.29725	3.15675	82.8762	8.73566e-20	6.38437e-18
TRINITY_DN6816_c0_g2_i1	-4.67213	1.71999	82.8529	8.83945e-20	6.44939e-18
TRINITY_DN3938_c0_g1_i6	-6.65028	5.8724	82.743	9.34481e-20	6.80668e-18
TRINITY_DN1867_c0_g1_i8	-3.22146	3.50015	82.654	9.77479e-20	7.10797e-18
TRINITY_DN1583_c0_g1_i2	-2.65379	4.5714	82.6471	9.80908e-20	7.121e-18
TRINITY_DN4920_c0_g1_i11	-2.78217	6.04269	82.6413	9.83812e-20	7.13018e-18
TRINITY_DN7271_c0_g1_i8	-2.27261	3.7756	82.5595	1.02538e-19	7.41907e-18
TRINITY_DN8677_c0_g1_i2	5.245	1.24534	82.5538	1.02835e-19	7.42821e-18
TRINITY_DN6203_c0_g1_i1	5.99751	4.23622	82.5466	1.03209e-19	7.44288e-18
TRINITY_DN5_c0_g1_i38	-2.34728	3.71563	82.518	1.04711e-19	7.53865e-18
TRINITY_DN17339_c0_g1_i1	-3.12551	3.51318	82.341	1.14524e-19	8.23155e-18
TRINITY_DN1426_c0_g1_i6	3.55459	5.10007	82.1567	1.25712e-19	9.02075e-18
TRINITY_DN952_c0_g1_i34	-2.60237	4.25233	82.1351	1.27093e-19	9.10484e-18
TRINITY_DN5180_c0_g2_i1	-2.92954	4.42525	82.0996	1.29396e-19	9.25455e-18
TRINITY_DN5364_c0_g1_i4	-3.70011	1.88815	82.0203	1.34696e-19	9.61786e-18
TRINITY_DN647_c0_g1_i1	-3.52276	3.4239	81.8313	1.48216e-19	1.05658e-17
TRINITY_DN10094_c0_g1_i4	-2.87127	4.23009	81.7834	1.51851e-19	1.08073e-17
TRINITY_DN2659_c0_g1_i5	-6.23909	2.61284	81.6297	1.6413e-19	1.16621e-17
TRINITY_DN4990_c0_g1_i1	-4.11146	1.7145	81.555	1.70448e-19	1.20913e-17
TRINITY_DN4129_c0_g1_i6	-4.8652	2.29901	81.5514	1.70762e-19	1.20938e-17
TRINITY_DN1328_c0_g1_i21	-3.40194	4.37609	81.526	1.72972e-19	1.22304e-17
TRINITY_DN16958_c0_g1_i4	-4.50667	0.940764	81.4546	1.79334e-19	1.26596e-17
TRINITY_DN4044_c0_g1_i5	3.03923	7.35626	81.4441	1.80292e-19	1.27066e-17
TRINITY_DN15096_c0_g1_i1	4.40864	3.32547	81.3521	1.88878e-19	1.32902e-17
TRINITY_DN1412_c0_g2_i7	-2.93376	3.06346	81.254	1.98492e-19	1.39441e-17
TRINITY_DN1639_c0_g1_i2	5.95143	4.53739	81.2329	2.00628e-19	1.40715e-17
TRINITY_DN3160_c0_g1_i1	5.591	0.623816	81.2046	2.03513e-19	1.42509e-17
TRINITY_DN23362_c0_g1_i3	-3.32975	3.20084	81.134	2.10916e-19	1.47455e-17
TRINITY_DN752_c0_g1_i18	3.01325	3.79568	81.1288	2.11474e-19	1.47608e-17
TRINITY_DN1128_c0_g1_i3	-4.49588	3.10274	81.075	2.1731e-19	1.51438e-17
TRINITY_DN82_c0_g1_i10	3.19821	3.35585	80.9135	2.35818e-19	1.64073e-17
TRINITY_DN5463_c0_g1_i1	-2.229	5.20995	80.896	2.37914e-19	1.65267e-17
TRINITY_DN10282_c0_g1_i3	2.72103	3.82267	80.8748	2.40476e-19	1.6678e-17
TRINITY_DN5537_c0_g1_i3	-2.68931	2.37336	80.8079	2.48763e-19	1.72252e-17
TRINITY_DN19378_c0_g1_i2	-5.84336	2.64164	80.769	2.5371e-19	1.75399e-17
TRINITY_DN3474_c0_g1_i12	-4.86255	1.79984	80.6768	2.6582e-19	1.83479e-17
TRINITY_DN447_c0_g1_i13	-3.3214	2.36052	80.4845	2.92996e-19	2.01916e-17
TRINITY_DN3679_c1_g1_i5	-3.8971	1.66931	80.4148	3.0352e-19	2.08838e-17
TRINITY_DN1932_c0_g1_i1	-2.8288	5.35193	80.3203	3.18381e-19	2.18717e-17
TRINITY_DN21535_c0_g1_i3	-3.28594	5.74137	80.278	3.25269e-19	2.22749e-17
TRINITY_DN1730_c0_g2_i3	3.00868	4.10787	80.278	3.25274e-19	2.22749e-17
TRINITY_DN6991_c0_g1_i1	5.81854	1.29997	80.0575	3.63669e-19	2.4865e-17
TRINITY_DN620_c0_g1_i1	3.8342	3.00346	80.0311	3.68554e-19	2.51595e-17
TRINITY_DN5433_c0_g1_i113	-3.61384	2.50764	79.9904	3.76242e-19	2.5644e-17
TRINITY_DN2179_c0_g1_i1	-2.26334	5.83414	79.9559	3.82856e-19	2.6054e-17
TRINITY_DN2991_c0_g1_i2	-2.80862	4.11339	79.8198	4.10165e-19	2.78688e-17
TRINITY_DN814_c0_g1_i9	2.64428	6.65909	79.8009	4.1411e-19	2.80929e-17
TRINITY_DN8065_c0_g1_i1	-2.87487	2.66362	79.756	4.23629e-19	2.86939e-17
TRINITY_DN4442_c0_g1_i3	-2.42983	3.18494	79.7235	4.30641e-19	2.91235e-17
TRINITY_DN12394_c0_g1_i2	4.34026	1.67611	79.6992	4.3598e-19	2.94388e-17
TRINITY_DN873_c0_g4_i2	3.3002	5.33254	79.6553	4.45763e-19	3.00527e-17
TRINITY_DN10047_c0_g1_i1	-5.91983	1.51763	79.6251	4.52637e-19	3.04689e-17
TRINITY_DN7433_c0_g1_i1	3.43813	2.63875	79.5361	4.73491e-19	3.18234e-17
TRINITY_DN11758_c0_g1_i5	-5.59553	1.04063	79.5256	4.76022e-19	3.19442e-17
TRINITY_DN647_c0_g1_i7	-3.77916	3.75781	79.259	5.44777e-19	3.65018e-17
TRINITY_DN472_c0_g1_i9	3.30129	3.10124	79.2008	5.61079e-19	3.74964e-17
TRINITY_DN2077_c0_g4_i3	4.34659	2.72047	79.1998	5.61347e-19	3.74964e-17
TRINITY_DN1087_c0_g1_i1	-3.60704	7.15726	79.1928	5.63363e-19	3.75733e-17
TRINITY_DN1653_c0_g1_i11	-2.25055	4.71107	79.1878	5.6478e-19	3.76102e-17
TRINITY_DN5_c0_g1_i22	-2.41278	3.82618	79.1282	5.82084e-19	3.87032e-17
TRINITY_DN2201_c0_g1_i1	-3.72734	2.11144	79.1109	5.87195e-19	3.89835e-17
TRINITY_DN1118_c0_g1_i1	-2.89001	3.03264	79.0268	6.12722e-19	4.06162e-17
TRINITY_DN3555_c0_g1_i4	-2.39583	3.95489	78.8584	6.67235e-19	4.41624e-17
TRINITY_DN1396_c0_g1_i2	-2.80981	5.30387	78.7886	6.91234e-19	4.56813e-17
TRINITY_DN5673_c0_g1_i1	-3.47657	2.94744	78.7806	6.94047e-19	4.57976e-17
TRINITY_DN5_c0_g1_i5	-2.27586	3.74979	78.7706	6.97587e-19	4.59615e-17
TRINITY_DN7540_c0_g1_i1	-3.08863	2.12904	78.6516	7.40869e-19	4.87393e-17
TRINITY_DN12240_c0_g1_i1	4.08815	1.9316	78.5382	7.84669e-19	5.15428e-17
TRINITY_DN12288_c0_g1_i1	-3.3117	3.42267	78.5232	7.90662e-19	5.18581e-17
TRINITY_DN3432_c0_g1_i2	-2.7721	6.00544	78.4936	8.02574e-19	5.25601e-17
TRINITY_DN1603_c0_g1_i3	4.76343	3.62311	78.4443	8.22861e-19	5.38077e-17
TRINITY_DN5714_c0_g1_i1	-3.21376	5.14688	78.3932	8.44444e-19	5.51361e-17
TRINITY_DN2409_c0_g1_i11	7.41882	1.53159	78.3219	8.75448e-19	5.70747e-17
TRINITY_DN3328_c0_g1_i15	-2.35444	4.80933	78.306	8.82539e-19	5.74509e-17
TRINITY_DN16549_c0_g1_i13	-4.15619	7.66696	78.2199	9.21846e-19	5.992e-17
TRINITY_DN2301_c0_g1_i1	2.55325	5.77537	78.2163	9.23515e-19	5.99389e-17
TRINITY_DN9379_c0_g2_i1	-2.71389	5.14501	78.171	9.44967e-19	6.12398e-17
TRINITY_DN6581_c0_g1_i4	3.03911	1.97018	78.1289	9.65298e-19	6.24207e-17
TRINITY_DN532_c0_g1_i1	2.99495	6.59653	78.1274	9.6606e-19	6.24207e-17
TRINITY_DN12921_c0_g1_i3	3.33428	2.98591	78.0889	9.85038e-19	6.35525e-17
TRINITY_DN10699_c0_g1_i3	-3.49298	2.85624	78.0856	9.86688e-19	6.35646e-17
TRINITY_DN6992_c0_g1_i3	3.57876	3.69431	78.0786	9.90199e-19	6.36965e-17
TRINITY_DN2890_c0_g1_i1	-2.72142	5.16411	78.0676	9.95745e-19	6.39481e-17
TRINITY_DN3378_c0_g1_i13	5.42355	7.80712	78.065	9.97051e-19	6.39481e-17
TRINITY_DN6299_c0_g1_i1	-3.94696	4.11193	78.0182	1.02093e-18	6.53831e-17
TRINITY_DN2134_c0_g1_i10	-2.50714	5.77861	77.9565	1.05334e-18	6.73598e-17
TRINITY_DN5493_c0_g1_i11	-3.38249	3.26654	77.8629	1.10445e-18	7.05245e-17
TRINITY_DN6480_c0_g1_i2	-4.80806	2.25298	77.8057	1.13691e-18	7.24905e-17
TRINITY_DN2036_c0_g1_i13	3.75841	2.17658	77.7734	1.15567e-18	7.35789e-17
TRINITY_DN2534_c0_g1_i1	-2.60249	2.59598	77.6419	1.23519e-18	7.8527e-17
TRINITY_DN7485_c0_g1_i7	3.18475	2.1764	77.6341	1.2401e-18	7.87238e-17
TRINITY_DN4759_c0_g1_i40	-4.89344	1.17915	77.5601	1.28743e-18	8.15216e-17
TRINITY_DN15358_c0_g1_i3	2.77788	3.64616	77.5594	1.28792e-18	8.15216e-17
TRINITY_DN414_c0_g1_i18	-2.40756	3.57657	77.5524	1.2925e-18	8.16924e-17
TRINITY_DN3141_c0_g1_i5	-3.35673	4.09175	77.5477	1.29555e-18	8.17663e-17
TRINITY_DN5364_c0_g1_i14	-4.06312	1.79752	77.459	1.35509e-18	8.53999e-17
TRINITY_DN1087_c0_g1_i3	-3.82381	5.8414	77.3449	1.43567e-18	9.03473e-17
TRINITY_DN3802_c0_g1_i3	3.72054	3.96757	77.3346	1.44317e-18	9.06882e-17
TRINITY_DN4931_c0_g1_i44	-2.83554	2.98267	77.2977	1.47039e-18	9.22655e-17
TRINITY_DN2734_c0_g1_i39	-2.49838	3.88126	77.2466	1.5089e-18	9.45456e-17
TRINITY_DN2886_c0_g3_i6	2.72512	2.4335	77.2078	1.53882e-18	9.62813e-17
TRINITY_DN13673_c0_g1_i1	-2.82771	4.01145	77.2027	1.54279e-18	9.63912e-17
TRINITY_DN2409_c0_g1_i6	5.60643	1.47728	77.1841	1.55744e-18	9.71666e-17
TRINITY_DN88_c3_g1_i1	-3.15489	3.17036	77.1033	1.62249e-18	1.01081e-16
TRINITY_DN754_c0_g1_i1	2.46854	5.41305	77.0509	1.66609e-18	1.03648e-16
TRINITY_DN10048_c0_g1_i1	3.76463	2.44997	77.0257	1.68746e-18	1.04827e-16
TRINITY_DN7748_c0_g1_i17	-4.2561	6.87339	76.9891	1.71906e-18	1.06638e-16
TRINITY_DN952_c0_g1_i47	-2.78643	2.23894	76.8568	1.8381e-18	1.1386e-16
TRINITY_DN16149_c0_g1_i1	3.07424	3.35204	76.7039	1.9861e-18	1.22853e-16
TRINITY_DN1639_c0_g1_i1	6.63842	2.46167	76.6358	2.05579e-18	1.26983e-16
TRINITY_DN1867_c0_g1_i2	-3.18626	3.72468	76.5628	2.13316e-18	1.31575e-16
TRINITY_DN16549_c0_g1_i1	-4.11963	7.69924	76.5066	2.19481e-18	1.35186e-16
TRINITY_DN7555_c0_g1_i43	-3.27536	2.02392	76.4952	2.20745e-18	1.35772e-16
TRINITY_DN10331_c0_g1_i1	-2.18433	3.70243	76.4706	2.23513e-18	1.3728e-16
TRINITY_DN6881_c0_g1_i6	-3.07628	3.07573	76.4631	2.24367e-18	1.37611e-16
TRINITY_DN6816_c0_g1_i3	-3.48297	2.76786	76.4246	2.28787e-18	1.40124e-16
TRINITY_DN7003_c0_g1_i1	3.25022	2.98479	76.3441	2.38299e-18	1.45568e-16
TRINITY_DN6926_c0_g1_i21	3.35905	1.69627	76.3438	2.38344e-18	1.45568e-16
TRINITY_DN17044_c0_g3_i1	-2.92366	3.01776	76.3104	2.42405e-18	1.4784e-16
TRINITY_DN3931_c0_g1_i2	-4.6757	1.85853	76.282	2.4591e-18	1.49768e-16
TRINITY_DN9338_c0_g1_i9	-2.34577	3.02662	76.2579	2.48939e-18	1.514e-16
TRINITY_DN6559_c1_g1_i22	5.19896	1.66589	76.2305	2.52409e-18	1.53296e-16
TRINITY_DN16549_c0_g1_i12	-4.01423	7.7008	76.1424	2.63923e-18	1.60065e-16
TRINITY_DN6022_c0_g1_i3	4.7192	5.00136	76.0846	2.71768e-18	1.64594e-16
TRINITY_DN2157_c2_g1_i1	-3.68204	1.2351	76.0092	2.82343e-18	1.7076e-16
TRINITY_DN3436_c0_g1_i4	2.81281	4.83394	75.8857	3.00569e-18	1.81531e-16
TRINITY_DN1108_c0_g1_i31	3.29399	5.9861	75.8766	3.01955e-18	1.82115e-16
TRINITY_DN1986_c0_g1_i6	-6.84406	0.889083	75.7839	3.16469e-18	1.90605e-16
TRINITY_DN3112_c0_g1_i7	3.12314	3.89691	75.774	3.18059e-18	1.91297e-16
TRINITY_DN15882_c0_g1_i1	-7.80706	0.105974	75.7646	3.19581e-18	1.91933e-16
TRINITY_DN6328_c0_g1_i3	6.46261	5.45065	75.762	3.2e-18	1.91933e-16
TRINITY_DN3065_c0_g1_i1	3.69102	2.79569	75.7371	3.24064e-18	1.94104e-16
TRINITY_DN7891_c1_g1_i9	-3.49065	3.5417	75.7192	3.2702e-18	1.95604e-16
TRINITY_DN989_c0_g1_i2	2.68121	2.6678	75.6894	3.31984e-18	1.98301e-16
TRINITY_DN3039_c0_g1_i3	-2.38928	5.95676	75.6327	3.41652e-18	2.03796e-16
TRINITY_DN2564_c0_g1_i2	3.06499	6.37615	75.577	3.51439e-18	2.09347e-16
TRINITY_DN5_c0_g1_i42	-2.28195	3.35137	75.5612	3.5426e-18	2.10739e-16
TRINITY_DN4621_c0_g1_i4	-2.78792	7.63162	75.4798	3.69164e-18	2.19305e-16
TRINITY_DN4892_c0_g1_i4	3.11905	2.93689	75.415	3.81478e-18	2.26311e-16
TRINITY_DN7555_c0_g1_i78	-3.20176	2.54926	75.3832	3.87669e-18	2.2967e-16
TRINITY_DN19877_c2_g1_i1	-7.96326	1.18491	75.2948	4.05431e-18	2.39748e-16
TRINITY_DN5322_c0_g2_i1	-2.5925	3.27537	75.2931	4.05783e-18	2.39748e-16
TRINITY_DN2659_c0_g1_i14	-5.73878	1.11641	75.2652	4.11553e-18	2.42776e-16
TRINITY_DN14080_c0_g1_i6	-3.00557	2.38272	75.2629	4.12024e-18	2.42776e-16
TRINITY_DN21268_c0_g1_i1	-2.96256	2.69278	75.1947	4.26517e-18	2.50976e-16
TRINITY_DN3930_c0_g2_i2	2.75347	2.71587	75.1882	4.27918e-18	2.5146e-16
TRINITY_DN3089_c0_g2_i2	-4.05577	4.35784	75.14	4.385e-18	2.5733e-16
TRINITY_DN10629_c0_g1_i8	5.56801	4.18562	75.0249	4.6481e-18	2.72402e-16
TRINITY_DN21685_c0_g1_i2	-3.04443	3.20437	74.9926	4.72472e-18	2.7652e-16
TRINITY_DN5463_c0_g1_i4	-2.18808	4.80656	74.9431	4.84479e-18	2.83166e-16
TRINITY_DN2204_c1_g1_i1	-3.54481	2.59162	74.8597	5.05381e-18	2.94987e-16
TRINITY_DN2497_c0_g1_i20	3.0027	3.10804	74.8394	5.10616e-18	2.97643e-16
TRINITY_DN9359_c0_g1_i7	-2.08797	4.86361	74.7408	5.36745e-18	3.12455e-16
TRINITY_DN9379_c0_g2_i7	-2.79803	4.07981	74.6851	5.521e-18	3.20963e-16
TRINITY_DN7191_c0_g1_i2	6.06739	3.34464	74.6447	5.63538e-18	3.27176e-16
TRINITY_DN2904_c1_g1_i2	-6.51302	2.64928	74.6329	5.66918e-18	3.28699e-16
TRINITY_DN39789_c0_g1_i1	-2.96958	4.31716	74.6066	5.74502e-18	3.32653e-16
TRINITY_DN7555_c0_g1_i38	-3.58411	1.55109	74.5329	5.96349e-18	3.44844e-16
TRINITY_DN3249_c0_g1_i1	-3.03778	2.67801	74.4124	6.33895e-18	3.66068e-16
TRINITY_DN2780_c0_g1_i1	-3.88133	3.05702	74.3706	6.47449e-18	3.734e-16
TRINITY_DN9422_c0_g1_i2	6.39213	3.39545	74.3372	6.58494e-18	3.79266e-16
TRINITY_DN13430_c0_g2_i1	-5.19478	0.784043	74.2399	6.91776e-18	3.97909e-16
TRINITY_DN10629_c0_g1_i7	5.94182	3.55913	74.227	6.96318e-18	3.99992e-16
TRINITY_DN8279_c0_g2_i4	-2.59241	3.76197	74.2204	6.98657e-18	4.00806e-16
TRINITY_DN12994_c0_g1_i4	-2.69047	7.46496	74.145	7.25829e-18	4.15845e-16
TRINITY_DN2260_c0_g2_i2	4.12546	2.81986	74.0697	7.54068e-18	4.31456e-16
TRINITY_DN2117_c0_g2_i1	-2.6365	4.49103	74.0578	7.58633e-18	4.33497e-16
TRINITY_DN1273_c0_g1_i1	-2.57563	8.65467	74.0338	7.67891e-18	4.38212e-16
TRINITY_DN10746_c0_g1_i3	-4.03003	1.79581	74.0242	7.7164e-18	4.39774e-16
TRINITY_DN2660_c0_g1_i1	-2.93737	6.48256	73.9761	7.90694e-18	4.50044e-16
TRINITY_DN2509_c1_g1_i1	-2.74123	5.9279	73.9306	8.09117e-18	4.59381e-16
TRINITY_DN2409_c0_g1_i18	6.47129	1.44479	73.9304	8.09212e-18	4.59381e-16
TRINITY_DN5_c0_g1_i29	-2.36748	3.82078	73.9138	8.16023e-18	4.62644e-16
TRINITY_DN6651_c0_g2_i1	4.96457	5.84322	73.8734	8.32903e-18	4.71599e-16
TRINITY_DN12450_c0_g1_i1	-3.30782	2.9468	73.6407	9.37104e-18	5.29909e-16
TRINITY_DN2163_c0_g1_i10	5.18836	3.66981	73.6207	9.46659e-18	5.34616e-16
TRINITY_DN862_c0_g1_i20	-2.96678	6.2523	73.5914	9.60805e-18	5.41902e-16
TRINITY_DN12581_c0_g1_i3	-2.52895	2.51245	73.4669	1.02339e-17	5.76454e-16
TRINITY_DN15577_c0_g5_i1	3.30263	3.70573	73.4507	1.03179e-17	5.80433e-16
TRINITY_DN9198_c0_g1_i6	6.21418	2.95512	73.4072	1.05479e-17	5.92603e-16
TRINITY_DN6039_c0_g1_i1	-4.38093	1.81667	73.3454	1.08836e-17	6.10674e-16
TRINITY_DN16858_c0_g1_i1	-7.07323	0.838619	73.3345	1.09438e-17	6.13263e-16
TRINITY_DN17395_c0_g1_i4	7.67495	3.83529	73.0646	1.25476e-17	7.02229e-16
TRINITY_DN862_c0_g1_i8	-4.33096	1.00886	72.9702	1.3162e-17	7.35188e-16
TRINITY_DN17832_c0_g3_i1	-8.62522	0.694421	72.969	1.31703e-17	7.35188e-16
TRINITY_DN6140_c0_g2_i1	-2.45491	5.016	72.9196	1.35043e-17	7.52863e-16
TRINITY_DN16549_c0_g1_i23	-3.85499	8.12883	72.8872	1.37275e-17	7.64328e-16
TRINITY_DN2428_c0_g1_i1	3.15436	6.59303	72.8393	1.4065e-17	7.82118e-16
TRINITY_DN16715_c0_g1_i1	-3.25254	10.2321	72.8362	1.40871e-17	7.82346e-16
TRINITY_DN4045_c0_g1_i1	-3.4725	5.45538	72.8134	1.42508e-17	7.90427e-16
TRINITY_DN13063_c0_g1_i1	3.36759	4.6142	72.8011	1.43399e-17	7.94356e-16
TRINITY_DN1158_c0_g1_i3	-2.92629	6.6923	72.7858	1.44514e-17	7.99518e-16
TRINITY_DN9222_c0_g1_i3	3.17991	3.42699	72.6582	1.54165e-17	8.51827e-16
TRINITY_DN1867_c0_g1_i32	-3.00812	3.78031	72.6495	1.5485e-17	8.54524e-16
TRINITY_DN2630_c3_g1_i1	-3.805	3.06757	72.6414	1.55481e-17	8.56921e-16
TRINITY_DN3065_c0_g1_i3	3.19788	2.80075	72.5964	1.59071e-17	8.75595e-16
TRINITY_DN4464_c0_g1_i9	-3.98086	2.0567	72.5477	1.63042e-17	8.96321e-16
TRINITY_DN1538_c0_g1_i13	4.42131	3.59687	72.5383	1.6382e-17	8.99457e-16
TRINITY_DN6192_c0_g2_i1	2.37985	3.85088	72.4971	1.67274e-17	9.17266e-16
TRINITY_DN7644_c0_g1_i1	3.44646	4.17903	72.3521	1.80032e-17	9.8598e-16
TRINITY_DN2040_c0_g1_i1	4.92182	6.99568	72.3382	1.81304e-17	9.91699e-16
TRINITY_DN12390_c0_g1_i1	-4.48735	0.655029	72.3249	1.82531e-17	9.97158e-16
TRINITY_DN2179_c0_g1_i3	-2.17745	6.90855	72.2057	1.93898e-17	1.05793e-15
TRINITY_DN8388_c0_g1_i34	-2.39422	3.52268	72.1943	1.95023e-17	1.06273e-15
TRINITY_DN85_c0_g2_i4	-2.55807	3.91463	72.1396	2.00499e-17	1.0912e-15
TRINITY_DN3649_c0_g1_i11	-2.81776	5.67516	71.9349	2.22416e-17	1.20866e-15
TRINITY_DN4467_c0_g1_i1	3.57878	2.64601	71.9329	2.22638e-17	1.20866e-15
TRINITY_DN12179_c0_g1_i8	3.09983	2.17626	71.8682	2.30065e-17	1.24743e-15
TRINITY_DN3519_c0_g1_i4	-2.658	4.02473	71.7858	2.39872e-17	1.29898e-15
TRINITY_DN1527_c1_g1_i4	-3.12347	3.95547	71.6641	2.55127e-17	1.37988e-15
TRINITY_DN9203_c0_g1_i9	3.27827	2.17645	71.587	2.65303e-17	1.43313e-15
TRINITY_DN22602_c0_g2_i1	4.00619	1.62524	71.5161	2.75e-17	1.48367e-15
TRINITY_DN13359_c0_g2_i1	-7.23519	2.12284	71.5115	2.7565e-17	1.48533e-15
TRINITY_DN5_c0_g1_i61	-2.27023	3.76997	71.4538	2.83828e-17	1.52751e-15
TRINITY_DN2036_c0_g1_i3	3.20128	2.42116	71.4213	2.88545e-17	1.55097e-15
TRINITY_DN16549_c0_g1_i17	-3.98466	7.67167	71.3795	2.94716e-17	1.58219e-15
TRINITY_DN2409_c0_g1_i19	6.15358	1.98023	71.3452	2.99881e-17	1.60793e-15
TRINITY_DN5433_c0_g1_i8	-3.32158	2.94369	71.3231	3.03272e-17	1.62411e-15
TRINITY_DN7489_c1_g1_i3	-4.90683	0.201835	71.3034	3.06307e-17	1.63835e-15
TRINITY_DN16549_c0_g1_i8	-3.94358	7.95291	71.2144	3.20438e-17	1.71182e-15
TRINITY_DN3378_c0_g1_i11	5.32676	7.24038	71.2024	3.22397e-17	1.72017e-15
TRINITY_DN2645_c0_g1_i1	-2.42381	5.643	71.1548	3.30263e-17	1.75999e-15
TRINITY_DN12994_c0_g1_i1	-2.55761	6.08648	71.0992	3.39703e-17	1.80807e-15
TRINITY_DN3895_c0_g1_i1	-2.06471	5.31658	71.0801	3.43018e-17	1.82349e-15
TRINITY_DN2795_c0_g1_i2	3.10621	4.53124	71.0749	3.4392e-17	1.82605e-15
TRINITY_DN6140_c2_g1_i1	2.8908	9.5938	70.9568	3.65138e-17	1.93634e-15
TRINITY_DN3921_c2_g1_i1	-3.46138	5.47448	70.9195	3.72093e-17	1.97082e-15
TRINITY_DN2070_c0_g1_i7	2.59378	6.17222	70.8119	3.92959e-17	2.07881e-15
TRINITY_DN1698_c0_g1_i2	-3.16284	4.87539	70.7806	3.99235e-17	2.10945e-15
TRINITY_DN4520_c0_g1_i1	-2.5409	5.78659	70.6809	4.19946e-17	2.21618e-15
TRINITY_DN4652_c2_g1_i1	4.11606	1.74328	70.6536	4.25796e-17	2.24433e-15
TRINITY_DN3153_c0_g1_i2	-2.02055	5.84349	70.6273	4.31496e-17	2.27162e-15
TRINITY_DN7271_c0_g1_i6	-2.13172	3.43431	70.5835	4.41193e-17	2.31986e-15
TRINITY_DN1136_c1_g2_i4	-2.70124	3.98269	70.5709	4.44013e-17	2.33187e-15
TRINITY_DN1380_c0_g1_i8	-2.36242	4.41625	70.4746	4.66233e-17	2.44561e-15
TRINITY_DN15388_c0_g1_i2	7.41052	3.24597	70.4146	4.8062e-17	2.51805e-15
TRINITY_DN8279_c0_g2_i3	-2.28174	3.46571	70.3403	4.99085e-17	2.61164e-15
TRINITY_DN7271_c0_g1_i3	-2.09953	3.61763	70.1374	5.53151e-17	2.89108e-15
TRINITY_DN4278_c0_g2_i10	3.20827	6.95231	70.1013	5.63356e-17	2.94088e-15
TRINITY_DN12784_c0_g1_i1	-5.08832	3.53608	70.0299	5.84127e-17	3.04565e-15
TRINITY_DN2811_c0_g1_i6	4.25407	5.44817	70.0223	5.86375e-17	3.05371e-15
TRINITY_DN3488_c1_g1_i1	-4.14594	3.46144	70.0171	5.87941e-17	3.0582e-15
TRINITY_DN4772_c0_g1_i4	-2.65267	3.5965	69.9603	6.05094e-17	3.14367e-15
TRINITY_DN12786_c0_g1_i1	-2.12212	3.65034	69.9525	6.07502e-17	3.15241e-15
TRINITY_DN2880_c0_g1_i5	2.79941	2.79708	69.95	6.08277e-17	3.15268e-15
TRINITY_DN6926_c0_g1_i27	3.48078	1.59994	69.9453	6.09718e-17	3.15638e-15
TRINITY_DN5701_c0_g1_i8	-3.41625	4.93727	69.7855	6.61159e-17	3.41861e-15
TRINITY_DN3904_c0_g1_i1	-5.18386	5.26937	69.7806	6.62828e-17	3.42317e-15
TRINITY_DN4464_c0_g1_i5	-4.12018	1.30363	69.7266	6.81226e-17	3.51401e-15
TRINITY_DN6479_c0_g1_i3	-2.69255	3.04524	69.6258	7.16925e-17	3.69378e-15
TRINITY_DN1396_c0_g1_i1	-2.53004	5.29637	69.6153	7.20752e-17	3.7091e-15
TRINITY_DN15362_c0_g2_i7	2.59846	3.22613	69.5212	7.55968e-17	3.88573e-15
TRINITY_DN439_c0_g1_i2	-2.23457	4.05663	69.489	7.68429e-17	3.94512e-15
TRINITY_DN2116_c0_g1_i9	-2.53615	3.7747	69.4812	7.71463e-17	3.95602e-15
TRINITY_DN11780_c0_g1_i1	3.56576	2.56634	69.4394	7.87987e-17	4.036e-15
TRINITY_DN29764_c0_g2_i1	-3.06966	1.91385	69.4057	8.0157e-17	4.10074e-15
TRINITY_DN5027_c0_g1_i1	-2.94319	9.73364	69.3377	8.29702e-17	4.23967e-15
TRINITY_DN6925_c0_g1_i1	-3.71579	3.50297	69.316	8.3885e-17	4.28138e-15
TRINITY_DN576_c0_g1_i1	-3.07546	8.22824	69.264	8.61263e-17	4.39062e-15
TRINITY_DN10777_c0_g1_i3	8.9158	0.989101	69.2608	8.62667e-17	4.39263e-15
TRINITY_DN955_c0_g1_i12	-2.47319	4.20256	69.1498	9.12617e-17	4.64154e-15
TRINITY_DN3112_c0_g1_i14	3.04149	4.17497	69.1042	9.33939e-17	4.74443e-15
TRINITY_DN2731_c0_g1_i11	-2.40905	6.10659	69.0137	9.77802e-17	4.96146e-15
TRINITY_DN4120_c0_g1_i9	-2.3886	5.38422	68.935	1.01764e-16	5.15759e-15
TRINITY_DN2580_c0_g1_i1	4.28927	1.36229	68.9275	1.0215e-16	5.17113e-15
TRINITY_DN10104_c0_g1_i1	-3.06136	2.73923	68.9055	1.03296e-16	5.22306e-15
TRINITY_DN814_c0_g1_i16	2.62092	6.17726	68.8902	1.04101e-16	5.25764e-15
TRINITY_DN397_c0_g1_i5	-2.59698	8.13138	68.8612	1.05642e-16	5.32929e-15
TRINITY_DN3337_c1_g2_i4	-2.43855	5.22274	68.8421	1.0667e-16	5.37489e-15
TRINITY_DN10375_c0_g1_i1	-2.49856	4.21289	68.7395	1.1237e-16	5.65556e-15
TRINITY_DN15096_c0_g1_i6	4.90175	3.0789	68.6622	1.16859e-16	5.87469e-15
TRINITY_DN5591_c0_g1_i1	2.1846	4.32099	68.6512	1.17512e-16	5.90071e-15
TRINITY_DN6271_c1_g1_i1	-3.55399	2.67407	68.6276	1.18931e-16	5.96506e-15
TRINITY_DN13903_c0_g1_i1	5.13989	2.67592	68.6115	1.19906e-16	6.00703e-15
TRINITY_DN211_c0_g1_i2	-2.72217	6.69991	68.6064	1.20213e-16	6.01552e-15
TRINITY_DN3223_c0_g1_i1	-2.36073	3.79329	68.5012	1.26797e-16	6.33768e-15
TRINITY_DN4772_c1_g1_i1	-4.67073	1.0978	68.494	1.27263e-16	6.35363e-15
TRINITY_DN18014_c0_g1_i21	-4.06655	1.80551	68.4418	1.30677e-16	6.51662e-15
TRINITY_DN4977_c0_g1_i1	-3.90392	3.39802	68.3566	1.3645e-16	6.79671e-15
TRINITY_DN6328_c0_g1_i6	5.59339	2.85959	68.3358	1.37896e-16	6.86088e-15
TRINITY_DN2134_c0_g1_i12	-2.483	6.80448	68.2729	1.42361e-16	7.07492e-15
TRINITY_DN374_c0_g1_i1	-2.18875	5.13014	68.2281	1.45636e-16	7.22941e-15
TRINITY_DN2036_c0_g1_i5	3.01078	2.33143	68.145	1.51901e-16	7.53184e-15
TRINITY_DN5765_c0_g1_i8	-4.08382	2.13761	68.1209	1.53775e-16	7.61606e-15
TRINITY_DN10233_c0_g1_i1	-4.00984	2.96312	68.113	1.5439e-16	7.63781e-15
TRINITY_DN882_c0_g1_i1	-2.2665	4.8703	68.0134	1.62386e-16	8.02425e-15
TRINITY_DN3679_c1_g1_i12	-3.35098	1.94266	67.9739	1.65674e-16	8.17743e-15
TRINITY_DN7716_c0_g1_i1	5.1021	1.36475	67.944	1.68204e-16	8.2929e-15
TRINITY_DN9386_c0_g1_i1	8.37339	4.68968	67.8476	1.76636e-16	8.69879e-15
TRINITY_DN6003_c0_g1_i1	5.32714	0.932627	67.632	1.97048e-16	9.69303e-15
TRINITY_DN7271_c0_g1_i5	-2.26816	3.45432	67.6258	1.97662e-16	9.71223e-15
TRINITY_DN4700_c0_g3_i3	-3.09334	4.1438	67.5927	2.01006e-16	9.86538e-15
TRINITY_DN212_c0_g1_i8	2.35087	3.77768	67.553	2.05099e-16	1.00549e-14
TRINITY_DN23362_c0_g1_i4	-3.5072	3.18851	67.5074	2.09897e-16	1.02786e-14
TRINITY_DN6559_c1_g1_i44	3.79544	1.57786	67.4451	2.16639e-16	1.05968e-14
TRINITY_DN3088_c0_g1_i2	-3.74885	2.64307	67.4067	2.20894e-16	1.07928e-14
TRINITY_DN1583_c0_g1_i5	-3.86298	1.52333	67.3616	2.26012e-16	1.10305e-14
TRINITY_DN15245_c0_g2_i4	-7.76512	0.109295	67.3517	2.27143e-16	1.10732e-14
TRINITY_DN952_c0_g1_i38	-2.14618	4.40056	67.3437	2.28068e-16	1.11059e-14
TRINITY_DN1380_c0_g1_i16	-2.36396	4.21916	67.3343	2.29165e-16	1.11468e-14
TRINITY_DN6192_c0_g1_i3	-2.45746	2.72686	67.2203	2.42796e-16	1.17966e-14
TRINITY_DN4278_c0_g2_i1	3.87242	6.83301	67.2158	2.43357e-16	1.18107e-14
TRINITY_DN8769_c0_g1_i1	4.1161	2.27761	67.1992	2.45412e-16	1.18971e-14
TRINITY_DN313_c0_g1_i3	3.57766	3.90262	67.1057	2.57331e-16	1.24611e-14
TRINITY_DN5068_c0_g1_i7	-2.46248	2.49909	67.0117	2.69905e-16	1.30554e-14
TRINITY_DN759_c0_g1_i2	3.35404	5.1567	66.9836	2.73774e-16	1.32278e-14
TRINITY_DN1380_c0_g1_i53	-2.41479	4.48482	66.9258	2.81926e-16	1.36066e-14
TRINITY_DN2510_c0_g1_i46	-3.1039	2.36781	66.9034	2.8514e-16	1.37465e-14
TRINITY_DN5493_c0_g1_i10	-3.61197	2.65877	66.8345	2.95288e-16	1.42199e-14
TRINITY_DN8238_c0_g1_i11	-2.46122	3.03327	66.779	3.03717e-16	1.46097e-14
TRINITY_DN2731_c0_g1_i4	-2.43565	6.21546	66.6942	3.17068e-16	1.5235e-14
TRINITY_DN15663_c0_g1_i2	4.04403	2.17621	66.6799	3.19382e-16	1.53293e-14
TRINITY_DN952_c0_g1_i21	-2.14986	4.17179	66.6769	3.19856e-16	1.53351e-14
TRINITY_DN7897_c0_g1_i3	-2.05149	4.14026	66.6634	3.22066e-16	1.54241e-14
TRINITY_DN26020_c0_g1_i7	-2.56411	3.47799	66.6352	3.26707e-16	1.56291e-14
TRINITY_DN11107_c0_g1_i1	3.67228	1.71439	66.5954	3.33358e-16	1.59297e-14
TRINITY_DN5140_c0_g1_i8	3.61677	4.01752	66.5719	3.37353e-16	1.6103e-14
TRINITY_DN10033_c1_g1_i1	8.67707	0.676308	66.5411	3.42674e-16	1.6339e-14
TRINITY_DN2163_c0_g1_i29	5.265	3.55524	66.4735	3.54627e-16	1.68794e-14
TRINITY_DN7801_c0_g1_i1	2.54795	3.72539	66.4726	3.54783e-16	1.68794e-14
TRINITY_DN11462_c0_g1_i1	-4.54935	1.49414	66.4159	3.65149e-16	1.73536e-14
TRINITY_DN8643_c0_g1_i3	-3.30978	3.37122	66.3995	3.68189e-16	1.74789e-14
TRINITY_DN6927_c0_g2_i2	-3.25875	3.85764	66.3882	3.70321e-16	1.7561e-14
TRINITY_DN12994_c0_g1_i3	-2.60485	7.94026	66.3619	3.75295e-16	1.77775e-14
TRINITY_DN862_c0_g1_i25	-2.85157	5.94439	66.3464	3.78241e-16	1.78975e-14
TRINITY_DN19496_c0_g1_i2	4.14015	2.69166	66.3308	3.81247e-16	1.80201e-14
TRINITY_DN2163_c0_g1_i22	5.39648	3.64626	66.259	3.95406e-16	1.86691e-14
TRINITY_DN2792_c0_g1_i4	3.24804	4.42157	66.233	4.0064e-16	1.88957e-14
TRINITY_DN9108_c0_g1_i1	4.19903	0.815986	66.2167	4.03971e-16	1.90322e-14
TRINITY_DN11758_c0_g1_i10	-4.0924	1.09586	66.2078	4.05804e-16	1.90978e-14
TRINITY_DN955_c0_g1_i13	-2.56912	4.77456	66.1815	4.11256e-16	1.93335e-14
TRINITY_DN9102_c0_g1_i1	-3.77238	1.90686	66.1721	4.1322e-16	1.94048e-14
TRINITY_DN14810_c0_g2_i4	7.98156	0.0636747	66.1499	4.17895e-16	1.96032e-14
TRINITY_DN2083_c0_g1_i15	-6.48001	1.03135	66.1221	4.23838e-16	1.98605e-14
TRINITY_DN15526_c0_g1_i2	-6.46364	0.897623	66.0833	4.32253e-16	2.02331e-14
TRINITY_DN10699_c0_g1_i1	-3.23736	3.52215	66.0699	4.35214e-16	2.03498e-14
TRINITY_DN18014_c0_g1_i28	-4.06745	1.72201	66.0273	4.44726e-16	2.07722e-14
TRINITY_DN5591_c0_g1_i8	2.38886	4.02427	66.0058	4.49587e-16	2.09767e-14
TRINITY_DN2967_c0_g1_i4	-2.03504	4.75227	65.9455	4.63567e-16	2.16058e-14
TRINITY_DN1947_c0_g1_i3	-2.32832	5.70772	65.9221	4.6911e-16	2.18407e-14
TRINITY_DN5096_c1_g1_i1	-2.19704	3.06309	65.8546	4.85457e-16	2.25776e-14
TRINITY_DN1380_c0_g1_i33	-2.3782	4.48235	65.7549	5.10636e-16	2.37233e-14
TRINITY_DN211_c0_g1_i3	-2.73167	6.6562	65.6885	5.28142e-16	2.45104e-14
TRINITY_DN2704_c0_g1_i16	-5.01238	4.08908	65.6696	5.33211e-16	2.47193e-14
TRINITY_DN11726_c0_g1_i12	-2.96202	2.45534	65.6667	5.33996e-16	2.47293e-14
TRINITY_DN1027_c0_g1_i1	3.15845	3.32842	65.6513	5.38208e-16	2.48979e-14
TRINITY_DN1385_c0_g1_i2	9.52565	1.49568	65.6431	5.40443e-16	2.49747e-14
TRINITY_DN8975_c0_g1_i2	-3.67117	1.04555	65.6085	5.50004e-16	2.53895e-14
TRINITY_DN2145_c0_g1_i4	-3.67545	3.93405	65.5761	5.59126e-16	2.57832e-14
TRINITY_DN6104_c0_g1_i8	-3.76746	4.21237	65.5637	5.62647e-16	2.59181e-14
TRINITY_DN14849_c0_g2_i5	-2.21545	5.12356	65.5363	5.70523e-16	2.62531e-14
TRINITY_DN1583_c0_g1_i1	-2.09718	4.15175	65.4845	5.8573e-16	2.69244e-14
TRINITY_DN480_c0_g1_i11	3.96845	3.11219	65.4159	6.06461e-16	2.78479e-14
TRINITY_DN9473_c0_g1_i2	-3.27997	1.9344	65.3719	6.20173e-16	2.84475e-14
TRINITY_DN3088_c0_g1_i12	-4.75367	1.84809	65.2999	6.43258e-16	2.94443e-14
TRINITY_DN833_c0_g1_i1	2.47268	4.85222	65.2874	6.4735e-16	2.96004e-14
TRINITY_DN12695_c0_g2_i1	6.03645	3.6353	65.2642	6.54991e-16	2.99183e-14
TRINITY_DN11774_c0_g1_i4	-3.19824	1.68527	65.2487	6.60169e-16	3.01233e-14
TRINITY_DN16053_c0_g1_i2	-2.64766	4.28398	65.232	6.6579e-16	3.03479e-14
TRINITY_DN8778_c0_g1_i1	3.31477	1.68552	65.2141	6.71863e-16	3.05926e-14
TRINITY_DN14125_c0_g2_i1	-4.37281	0.75495	65.2117	6.72683e-16	3.05979e-14
TRINITY_DN3474_c0_g1_i24	-3.60287	1.69689	65.1924	6.7932e-16	3.08675e-14
TRINITY_DN2497_c0_g1_i68	2.59808	3.73631	65.1143	7.06778e-16	3.20817e-14
TRINITY_DN2301_c0_g1_i4	2.64844	3.19577	65.09	7.15553e-16	3.24461e-14
TRINITY_DN4171_c0_g1_i1	-2.8127	4.7862	65.0827	7.18203e-16	3.25166e-14
TRINITY_DN249_c0_g1_i9	-4.19808	4.30756	65.0814	7.18657e-16	3.25166e-14
TRINITY_DN9338_c0_g1_i13	-2.39356	3.16742	65.0795	7.19351e-16	3.25166e-14
TRINITY_DN2497_c0_g1_i62	3.10332	2.60455	65.0593	7.26783e-16	3.28184e-14
TRINITY_DN3205_c0_g1_i1	-3.55957	3.22193	65.0505	7.30023e-16	3.29306e-14
TRINITY_DN1038_c0_g1_i13	-6.52824	7.50823	64.9881	7.5353e-16	3.39557e-14
TRINITY_DN10877_c0_g1_i2	4.62338	1.51524	64.9768	7.57846e-16	3.40802e-14
TRINITY_DN1032_c0_g1_i1	2.87664	5.02026	64.9768	7.5786e-16	3.40802e-14
TRINITY_DN227_c1_g1_i11	2.94061	3.40066	64.9524	7.67301e-16	3.44691e-14
TRINITY_DN2201_c0_g1_i3	-3.62017	1.52062	64.9003	7.87847e-16	3.53556e-14
TRINITY_DN19378_c0_g1_i1	-5.46798	2.22958	64.87	8.00072e-16	3.58672e-14
TRINITY_DN16724_c0_g1_i1	5.06755	0.671056	64.8428	8.11193e-16	3.63282e-14
TRINITY_DN5417_c0_g2_i1	-4.52561	5.4001	64.8183	8.21326e-16	3.67442e-14
TRINITY_DN2630_c3_g1_i2	-3.76505	3.23841	64.7683	8.42445e-16	3.76503e-14
TRINITY_DN8284_c0_g1_i6	-2.74577	3.10576	64.7558	8.47815e-16	3.78514e-14
TRINITY_DN8552_c0_g2_i2	6.04247	0.271562	64.7455	8.52244e-16	3.80101e-14
TRINITY_DN1441_c0_g2_i1	-2.98467	5.98296	64.7179	8.64243e-16	3.85058e-14
TRINITY_DN6328_c0_g1_i5	6.56032	5.06706	64.7069	8.69118e-16	3.86833e-14
TRINITY_DN1211_c0_g1_i8	-2.88811	7.07718	64.6684	8.86266e-16	3.94062e-14
TRINITY_DN10179_c0_g1_i1	5.42621	2.32987	64.6327	9.02459e-16	4.00852e-14
TRINITY_DN481_c0_g1_i4	6.85319	1.04472	64.6082	9.13758e-16	4.05457e-14
TRINITY_DN6881_c0_g1_i8	-4.5859	6.32659	64.5327	9.49449e-16	4.20864e-14
TRINITY_DN17587_c0_g1_i2	-5.21012	0.131561	64.5136	9.58678e-16	4.24523e-14
TRINITY_DN3770_c0_g1_i1	-2.74402	2.13875	64.3579	1.03754e-15	4.58976e-14
TRINITY_DN15894_c0_g2_i5	3.78334	1.02682	64.32	1.05769e-15	4.67415e-14
TRINITY_DN955_c0_g1_i3	-2.4493	4.30973	64.3005	1.06817e-15	4.71566e-14
TRINITY_DN11826_c0_g1_i23	-3.12203	1.34329	64.2219	1.11167e-15	4.90273e-14
TRINITY_DN14810_c0_g4_i4	5.62658	0.737819	64.1615	1.14628e-15	5.05026e-14
TRINITY_DN6991_c0_g1_i2	5.91658	0.910064	64.1037	1.1804e-15	5.1953e-14
TRINITY_DN882_c0_g1_i6	-2.32187	4.54363	64.098	1.18384e-15	5.20328e-14
TRINITY_DN6085_c0_g1_i5	-2.77509	5.11736	64.0967	1.1846e-15	5.20328e-14
TRINITY_DN9379_c0_g2_i3	-2.6704	5.54394	64.0336	1.22313e-15	5.36707e-14
TRINITY_DN4299_c0_g1_i3	4.79212	2.53084	64.0193	1.23206e-15	5.40081e-14
TRINITY_DN1426_c0_g1_i1	3.72515	6.65742	64.0084	1.23889e-15	5.42529e-14
TRINITY_DN5265_c0_g1_i2	-3.43837	7.29541	63.9928	1.24874e-15	5.46291e-14
TRINITY_DN17642_c0_g3_i1	-4.83878	0.092593	63.9045	1.30597e-15	5.70755e-14
TRINITY_DN2116_c0_g1_i13	-2.52703	2.87245	63.8915	1.31461e-15	5.73955e-14
TRINITY_DN5262_c0_g1_i2	-2.53845	7.08795	63.862	1.33447e-15	5.81898e-14
TRINITY_DN13371_c0_g1_i1	2.48208	3.41617	63.8605	1.33548e-15	5.81898e-14
TRINITY_DN1350_c1_g1_i1	-3.69044	0.780211	63.83	1.35633e-15	5.90389e-14
TRINITY_DN8633_c0_g1_i10	-6.19457	0.97823	63.795	1.38065e-15	6.00377e-14
TRINITY_DN16465_c0_g1_i2	4.27267	1.34466	63.7751	1.39464e-15	6.05853e-14
TRINITY_DN8043_c0_g1_i18	-2.80066	3.33124	63.7027	1.44687e-15	6.27914e-14
TRINITY_DN608_c0_g1_i5	3.22897	2.95722	63.6887	1.45714e-15	6.31324e-14
TRINITY_DN7866_c0_g1_i1	2.39308	5.73883	63.6881	1.45763e-15	6.31324e-14
TRINITY_DN227_c1_g1_i17	2.65136	3.52461	63.6319	1.49979e-15	6.48937e-14
TRINITY_DN1911_c0_g1_i31	-2.74277	1.95038	63.547	1.56588e-15	6.7686e-14
TRINITY_DN2880_c0_g1_i1	2.70452	2.53613	63.5221	1.58581e-15	6.84798e-14
TRINITY_DN10088_c0_g1_i1	-3.25537	2.68677	63.4938	1.60876e-15	6.94018e-14
TRINITY_DN557_c2_g2_i5	5.19001	1.45026	63.3873	1.69806e-15	7.31813e-14
TRINITY_DN17861_c1_g2_i1	4.63055	1.46688	63.3306	1.74765e-15	7.5244e-14
TRINITY_DN7902_c0_g1_i2	4.9387	3.50406	63.2105	1.85758e-15	7.9898e-14
TRINITY_DN2509_c1_g1_i3	-2.51566	4.9946	63.1927	1.87439e-15	8.05413e-14
TRINITY_DN2718_c0_g2_i3	2.30563	4.03345	63.1854	1.88139e-15	8.07625e-14
TRINITY_DN9834_c0_g2_i1	9.27875	3.36571	63.1342	1.93092e-15	8.28067e-14
TRINITY_DN6828_c0_g1_i2	-2.57005	3.19198	63.0741	1.99079e-15	8.52903e-14
TRINITY_DN11100_c0_g1_i7	-3.45782	2.16799	63.0308	2.03502e-15	8.70994e-14
TRINITY_DN3890_c0_g1_i23	2.70324	3.18008	62.931	2.14079e-15	9.15361e-14
TRINITY_DN2116_c0_g1_i10	-2.32285	3.86991	62.8933	2.18216e-15	9.32136e-14
TRINITY_DN16576_c0_g1_i1	-7.86853	0.0182156	62.8877	2.18833e-15	9.33125e-14
TRINITY_DN17042_c0_g1_i1	5.86304	0.133362	62.8873	2.18877e-15	9.33125e-14
TRINITY_DN9475_c0_g1_i4	-7.84675	2.21005	62.863	2.21594e-15	9.42857e-14
TRINITY_DN2436_c0_g1_i4	-2.80182	6.19045	62.8517	2.22872e-15	9.4737e-14
TRINITY_DN523_c0_g1_i1	2.46535	3.39191	62.8363	2.24625e-15	9.53887e-14
TRINITY_DN11718_c0_g1_i2	2.73565	2.45015	62.8174	2.26782e-15	9.62107e-14
TRINITY_DN16927_c0_g1_i8	-2.13095	4.0016	62.7704	2.32266e-15	9.83456e-14
TRINITY_DN2634_c0_g1_i4	-3.2331	5.90231	62.7524	2.34399e-15	9.91521e-14
TRINITY_DN10040_c0_g1_i1	4.25958	2.11801	62.7394	2.35954e-15	9.97127e-14
TRINITY_DN6273_c0_g1_i1	2.42799	5.99832	62.7363	2.36314e-15	9.97681e-14
TRINITY_DN6559_c1_g1_i43	4.41401	1.63686	62.5928	2.54184e-15	1.07208e-13
TRINITY_DN4120_c0_g1_i2	-2.55012	2.62016	62.5838	2.55339e-15	1.07591e-13
TRINITY_DN15346_c0_g1_i8	-5.15846	0.141035	62.5653	2.57758e-15	1.08506e-13
TRINITY_DN3178_c0_g1_i2	8.13038	2.30489	62.4649	2.71232e-15	1.14067e-13
TRINITY_DN1258_c0_g1_i2	-2.25276	5.76294	62.3913	2.8157e-15	1.183e-13
TRINITY_DN2510_c0_g1_i2	-2.59461	2.15486	62.3396	2.8905e-15	1.21326e-13
TRINITY_DN18300_c0_g1_i4	-2.42021	7.21971	62.2661	3.00046e-15	1.25819e-13
TRINITY_DN3421_c0_g1_i1	3.72351	3.56497	62.2347	3.04868e-15	1.27719e-13
TRINITY_DN3886_c0_g1_i1	2.45889	4.25373	62.2135	3.08171e-15	1.28978e-13
TRINITY_DN218_c0_g1_i3	-2.73532	4.70389	62.1548	3.17488e-15	1.3275e-13
TRINITY_DN6926_c0_g1_i7	3.20128	1.54314	62.1458	3.18947e-15	1.33232e-13
TRINITY_DN6167_c0_g1_i2	-2.09401	3.12182	62.1414	3.19667e-15	1.33404e-13
TRINITY_DN3601_c0_g1_i1	3.22939	4.16947	62.1334	3.20966e-15	1.33818e-13
TRINITY_DN4801_c0_g1_i40	-2.38532	5.48534	62.1065	3.25381e-15	1.35529e-13
TRINITY_DN13179_c0_g1_i1	-3.54655	2.02763	62.0996	3.26521e-15	1.35873e-13
TRINITY_DN4278_c0_g2_i5	3.53508	6.85265	62.0777	3.30177e-15	1.37263e-13
TRINITY_DN8709_c0_g1_i1	3.02325	5.01495	62.0446	3.3576e-15	1.39451e-13
TRINITY_DN10282_c0_g1_i1	2.48158	4.16068	61.9643	3.49737e-15	1.45117e-13
TRINITY_DN9359_c0_g1_i4	-2.04479	5.11978	61.9459	3.53032e-15	1.46345e-13
TRINITY_DN9892_c0_g3_i1	-2.72798	4.60342	61.9326	3.55426e-15	1.47197e-13
TRINITY_DN4396_c0_g1_i1	-3.12012	3.33396	61.9096	3.59587e-15	1.48779e-13
TRINITY_DN5433_c0_g1_i112	-3.021	2.86297	61.8408	3.72374e-15	1.53923e-13
TRINITY_DN4863_c0_g2_i1	3.15564	5.59506	61.7999	3.80187e-15	1.57003e-13
TRINITY_DN7330_c0_g1_i4	-3.31119	4.15632	61.798	3.80562e-15	1.57009e-13
TRINITY_DN8706_c0_g1_i1	-3.86935	4.21825	61.7888	3.82342e-15	1.57594e-13
TRINITY_DN5776_c0_g1_i2	-2.31248	2.53817	61.7692	3.86161e-15	1.59017e-13
TRINITY_DN9363_c0_g1_i2	-3.65466	2.76599	61.7638	3.87236e-15	1.59292e-13
TRINITY_DN2337_c3_g1_i1	-4.68479	0.343911	61.7621	3.8756e-15	1.59292e-13
TRINITY_DN9386_c0_g1_i7	7.97092	4.52789	61.723	3.95343e-15	1.62337e-13
TRINITY_DN606_c0_g1_i30	-3.00049	1.95347	61.654	4.0943e-15	1.67963e-13
TRINITY_DN348_c0_g1_i3	-2.03777	6.46446	61.6163	4.17358e-15	1.71054e-13
TRINITY_DN955_c0_g1_i15	-2.63608	3.38654	61.6005	4.2072e-15	1.72269e-13
TRINITY_DN1176_c0_g2_i1	-2.70471	3.10731	61.5904	4.22869e-15	1.72986e-13
TRINITY_DN218_c0_g1_i2	-2.81639	4.63348	61.5883	4.23335e-15	1.73014e-13
TRINITY_DN3223_c0_g1_i7	-2.2876	4.70602	61.5419	4.33411e-15	1.76966e-13
TRINITY_DN1233_c0_g1_i3	-2.60786	5.33402	61.5224	4.37736e-15	1.78564e-13
TRINITY_DN8643_c0_g1_i1	-3.41387	3.12456	61.5002	4.42694e-15	1.80417e-13
TRINITY_DN7939_c0_g1_i20	-2.07767	5.18502	61.4951	4.43836e-15	1.80714e-13
TRINITY_DN15375_c0_g1_i2	-4.27058	6.88623	61.459	4.52061e-15	1.8389e-13
TRINITY_DN2436_c0_g1_i3	-3.05352	5.06877	61.4196	4.61188e-15	1.87428e-13
TRINITY_DN18_c0_g1_i2	-2.28608	4.56538	61.3927	4.67533e-15	1.89829e-13
TRINITY_DN1380_c0_g1_i15	-2.37555	4.33008	61.3213	4.84813e-15	1.96661e-13
TRINITY_DN15346_c0_g1_i3	-5.53035	0.394148	61.3096	4.87695e-15	1.97646e-13
TRINITY_DN759_c0_g1_i1	3.37342	5.42715	61.2608	4.99934e-15	2.02417e-13
TRINITY_DN3890_c0_g1_i14	2.68972	2.93824	61.1491	5.29126e-15	2.14038e-13
TRINITY_DN2698_c0_g1_i7	-5.83374	0.279714	61.1376	5.32206e-15	2.15084e-13
TRINITY_DN374_c0_g1_i3	-2.00891	6.36509	61.1202	5.36955e-15	2.16801e-13
TRINITY_DN8860_c0_g1_i3	-3.6711	2.86944	61.112	5.39175e-15	2.17495e-13
TRINITY_DN12450_c0_g1_i2	-3.51026	1.76612	61.0871	5.46039e-15	2.2006e-13
TRINITY_DN1769_c0_g1_i16	-3.03408	2.57531	61.0187	5.65357e-15	2.27635e-13
TRINITY_DN989_c0_g1_i3	2.53915	3.42439	61.0021	5.70154e-15	2.29354e-13
TRINITY_DN6034_c0_g2_i2	3.29397	2.16396	60.9918	5.73143e-15	2.30343e-13
TRINITY_DN3972_c0_g1_i2	2.35969	2.31497	60.972	5.78918e-15	2.32449e-13
TRINITY_DN2881_c0_g1_i1	2.21007	4.48236	60.9601	5.82423e-15	2.33641e-13
TRINITY_DN8069_c0_g1_i1	-3.51236	3.66293	60.9369	5.89324e-15	2.36191e-13
TRINITY_DN2582_c0_g1_i5	-2.76439	3.73327	60.9349	5.89935e-15	2.36218e-13
TRINITY_DN5493_c0_g1_i5	-3.30722	3.09338	60.9221	5.93797e-15	2.37546e-13
TRINITY_DN222_c0_g1_i17	-2.3439	6.09732	60.8249	6.23841e-15	2.49336e-13
TRINITY_DN2881_c0_g1_i2	2.10095	4.69513	60.7889	6.35359e-15	2.53568e-13
TRINITY_DN4083_c0_g1_i7	-2.40407	2.85072	60.7881	6.35597e-15	2.53568e-13
TRINITY_DN3555_c0_g1_i6	-2.81447	3.41448	60.7658	6.42852e-15	2.56228e-13
TRINITY_DN7256_c0_g1_i10	-7.77274	0.0251492	60.739	6.51665e-15	2.59502e-13
TRINITY_DN11849_c0_g2_i1	4.24543	1.04959	60.6744	6.73418e-15	2.67919e-13
TRINITY_DN8101_c0_g1_i4	-4.05788	2.70496	60.6625	6.77489e-15	2.69152e-13
TRINITY_DN11249_c0_g1_i3	-2.95221	1.11785	60.6617	6.77754e-15	2.69152e-13
TRINITY_DN18_c0_g1_i1	-2.2326	4.44115	60.6203	6.92154e-15	2.7462e-13
TRINITY_DN8633_c0_g1_i11	-5.94822	0.618635	60.612	6.95074e-15	2.75527e-13
TRINITY_DN5063_c0_g1_i1	-4.16114	3.43647	60.6015	6.98813e-15	2.76757e-13
TRINITY_DN13325_c0_g1_i3	5.32327	1.61087	60.5561	7.15125e-15	2.82702e-13
TRINITY_DN6559_c1_g1_i58	3.80848	1.62357	60.5506	7.17099e-15	2.83225e-13
TRINITY_DN2998_c0_g1_i3	-2.9614	4.70429	60.5071	7.33134e-15	2.89295e-13
TRINITY_DN9570_c0_g1_i3	-3.31245	1.47704	60.4625	7.49918e-15	2.95382e-13
TRINITY_DN2134_c0_g1_i1	-2.40757	5.83094	60.4605	7.50702e-15	2.95423e-13
TRINITY_DN2704_c0_g1_i2	-4.46249	4.09582	60.3989	7.74545e-15	3.04531e-13
TRINITY_DN3555_c0_g1_i2	-2.52331	5.06591	60.3896	7.78244e-15	3.05709e-13
TRINITY_DN6648_c0_g1_i1	3.76295	3.30613	60.3797	7.82141e-15	3.06962e-13
TRINITY_DN3141_c0_g1_i1	-3.14919	3.64693	60.3381	7.9884e-15	3.13233e-13
TRINITY_DN5352_c0_g1_i1	2.42156	4.04772	60.3187	8.06785e-15	3.16063e-13
TRINITY_DN33084_c0_g1_i1	-4.3015	0.664515	60.2835	8.21318e-15	3.21467e-13
TRINITY_DN5786_c0_g1_i1	2.82001	3.52675	60.2187	8.48808e-15	3.31928e-13
TRINITY_DN9484_c0_g1_i1	-5.09813	1.10091	60.1503	8.78822e-15	3.43048e-13
TRINITY_DN4779_c0_g1_i1	-2.95895	1.72496	60.1183	8.9324e-15	3.48364e-13
TRINITY_DN191_c0_g1_i1	2.57069	3.3138	60.1114	8.96371e-15	3.49271e-13
TRINITY_DN873_c0_g3_i1	-2.12492	3.83438	60.0407	9.29182e-15	3.61408e-13
TRINITY_DN2163_c0_g1_i1	4.74446	3.55678	60.021	9.38524e-15	3.64716e-13
TRINITY_DN1519_c0_g1_i3	3.1541	3.59926	60.0111	9.43233e-15	3.66219e-13
TRINITY_DN8754_c0_g1_i1	3.82677	2.62574	60.0008	9.48191e-15	3.67815e-13
TRINITY_DN11554_c0_g1_i5	-4.91648	0.525175	59.9601	9.67991e-15	3.75161e-13
TRINITY_DN2993_c0_g1_i1	3.03104	4.23062	59.9502	9.7286e-15	3.76713e-13
TRINITY_DN5265_c0_g1_i3	-3.60052	7.38431	59.9464	9.74747e-15	3.769e-13
TRINITY_DN370_c0_g1_i19	-2.91367	6.51717	59.9458	9.75078e-15	3.769e-13
TRINITY_DN243_c1_g1_i10	-2.17481	4.17623	59.8469	1.0253e-14	3.95959e-13
TRINITY_DN3979_c2_g1_i6	-2.2839	2.94699	59.8354	1.0313e-14	3.97926e-13
TRINITY_DN26020_c0_g1_i18	-2.21502	3.87273	59.8283	1.03503e-14	3.99011e-13
TRINITY_DN2201_c0_g1_i6	-3.58439	0.830237	59.7519	1.07604e-14	4.14083e-13
TRINITY_DN9759_c0_g2_i6	-3.66452	0.752168	59.7489	1.07765e-14	4.14337e-13
TRINITY_DN3555_c0_g1_i7	-2.43122	3.28655	59.7084	1.10008e-14	4.22589e-13
TRINITY_DN13623_c1_g1_i1	2.84011	2.70409	59.6413	1.13824e-14	4.36862e-13
TRINITY_DN1348_c0_g1_i2	-2.15473	4.2847	59.6287	1.14551e-14	4.39265e-13
TRINITY_DN18014_c0_g1_i12	-3.31499	1.87297	59.6227	1.14901e-14	4.40219e-13
TRINITY_DN17499_c0_g1_i2	-3.10795	2.7203	59.5459	1.19473e-14	4.5733e-13
TRINITY_DN2097_c0_g1_i6	2.07689	4.91437	59.4221	1.27229e-14	4.86165e-13
TRINITY_DN3414_c1_g1_i1	2.37702	8.27003	59.4165	1.27593e-14	4.87126e-13
TRINITY_DN194_c0_g1_i1	-5.96859	3.84412	59.3902	1.29314e-14	4.93266e-13
TRINITY_DN2107_c0_g1_i1	6.20552	3.00314	59.3235	1.33771e-14	5.09489e-13
TRINITY_DN846_c0_g1_i33	-2.07447	5.61617	59.323	1.33802e-14	5.09489e-13
TRINITY_DN822_c0_g2_i4	-3.9465	2.41133	59.3173	1.3419e-14	5.10073e-13
TRINITY_DN7940_c0_g1_i1	-3.0645	3.7279	59.2479	1.39007e-14	5.27462e-13
TRINITY_DN11552_c0_g1_i24	3.78683	2.18961	59.2403	1.39547e-14	5.29049e-13
TRINITY_DN3436_c0_g1_i2	2.68638	4.2911	59.2308	1.40222e-14	5.31148e-13
TRINITY_DN9193_c0_g1_i3	-3.14633	1.02607	59.2263	1.40541e-14	5.3189e-13
TRINITY_DN20097_c0_g2_i1	6.59813	0.758742	59.2205	1.40955e-14	5.32992e-13
TRINITY_DN5415_c0_g1_i4	-2.6276	3.45765	59.1457	1.46416e-14	5.52974e-13
TRINITY_DN10526_c0_g1_i1	-7.76936	0.381998	59.1447	1.46493e-14	5.52974e-13
TRINITY_DN16447_c0_g1_i2	-4.58382	0.920111	59.137	1.47064e-14	5.54648e-13
TRINITY_DN9516_c0_g2_i1	3.09701	1.5867	59.1293	1.47642e-14	5.56345e-13
TRINITY_DN374_c0_g1_i6	-2.13496	6.03971	59.1247	1.47992e-14	5.57181e-13
TRINITY_DN6926_c0_g1_i9	2.90152	1.61897	59.0831	1.51148e-14	5.68572e-13
TRINITY_DN10136_c0_g1_i5	-3.45127	3.39055	59.0128	1.56653e-14	5.8877e-13
TRINITY_DN6881_c0_g1_i4	-4.17909	5.53496	59.0094	1.56921e-14	5.89265e-13
TRINITY_DN15631_c0_g1_i1	-7.36785	-0.140725	58.9666	1.60372e-14	6.01704e-13
TRINITY_DN11692_c0_g1_i5	2.24689	4.75208	58.9512	1.61628e-14	6.05894e-13
TRINITY_DN4465_c1_g1_i11	2.5137	5.1367	58.8022	1.74349e-14	6.52459e-13
TRINITY_DN8186_c0_g3_i1	2.16529	4.95098	58.7986	1.74661e-14	6.53065e-13
TRINITY_DN728_c1_g1_i4	-2.90296	3.1472	58.7949	1.7499e-14	6.53734e-13
TRINITY_DN775_c0_g2_i2	-4.14638	2.49063	58.7904	1.75399e-14	6.54697e-13
TRINITY_DN9956_c0_g1_i5	3.01931	2.71847	58.7862	1.75774e-14	6.55533e-13
TRINITY_DN480_c0_g1_i1	3.07678	2.51204	58.7688	1.77332e-14	6.60778e-13
TRINITY_DN2017_c0_g1_i7	-2.29083	4.81014	58.7474	1.79269e-14	6.67426e-13
TRINITY_DN3717_c0_g1_i1	2.24051	6.3284	58.729	1.8095e-14	6.73106e-13
TRINITY_DN7974_c0_g1_i4	-2.79453	2.52959	58.7137	1.82365e-14	6.77789e-13
TRINITY_DN3679_c1_g1_i1	-3.61854	1.35772	58.6269	1.90597e-14	7.07782e-13
TRINITY_DN4560_c0_g1_i3	2.178	5.95033	58.4834	2.05016e-14	7.60029e-13
TRINITY_DN10743_c0_g1_i1	6.09117	2.09974	58.4593	2.07543e-14	7.68087e-13
TRINITY_DN46585_c0_g1_i1	9.80464	3.86134	58.4175	2.11998e-14	7.83907e-13
TRINITY_DN3056_c1_g1_i2	5.3417	1.49974	58.3437	2.201e-14	8.13173e-13
TRINITY_DN5909_c0_g1_i58	-2.73745	8.07702	58.3221	2.22531e-14	8.21455e-13
TRINITY_DN5355_c0_g2_i2	2.14665	3.63488	58.2735	2.28091e-14	8.41266e-13
TRINITY_DN20843_c0_g1_i2	3.78013	0.747541	58.2697	2.28534e-14	8.42187e-13
TRINITY_DN4205_c0_g1_i2	-2.90786	1.49306	58.26	2.29668e-14	8.45647e-13
TRINITY_DN6029_c0_g1_i11	-2.11458	5.05089	58.2176	2.34673e-14	8.63346e-13
TRINITY_DN2328_c0_g1_i18	-2.77971	8.59972	58.1906	2.37914e-14	8.7453e-13
TRINITY_DN16958_c0_g1_i3	-3.87141	0.488342	58.1701	2.4041e-14	8.82958e-13
TRINITY_DN7479_c0_g1_i1	-3.33558	2.16276	58.1635	2.41217e-14	8.85175e-13
TRINITY_DN85_c0_g2_i2	-2.02907	4.2392	58.1561	2.42116e-14	8.87725e-13
TRINITY_DN6085_c0_g1_i2	-2.68159	5.40133	58.1541	2.42369e-14	8.87905e-13
TRINITY_DN608_c0_g1_i8	3.79327	2.97202	58.1497	2.42913e-14	8.89149e-13
TRINITY_DN792_c0_g2_i1	3.59724	6.27453	58.1379	2.44371e-14	8.9373e-13
TRINITY_DN8091_c0_g1_i8	-2.49779	2.03565	58.124	2.46111e-14	8.9934e-13
TRINITY_DN5415_c0_g1_i2	-2.11787	3.55937	58.0467	2.55962e-14	9.34552e-13
TRINITY_DN2087_c0_g2_i1	2.92946	3.0572	58.0116	2.60582e-14	9.5062e-13
TRINITY_DN2984_c0_g1_i13	-2.00753	4.42779	57.9709	2.66019e-14	9.69642e-13
TRINITY_DN374_c0_g1_i4	-2.07313	6.03529	57.8622	2.81132e-14	1.02387e-12
TRINITY_DN5915_c0_g1_i2	2.97934	2.59798	57.8367	2.84809e-14	1.0364e-12
TRINITY_DN2811_c0_g1_i2	4.16412	6.26499	57.8075	2.89059e-14	1.05098e-12
TRINITY_DN15563_c1_g1_i1	-5.64825	0.686839	57.7911	2.9149e-14	1.05894e-12
TRINITY_DN21710_c0_g1_i1	3.14105	1.86319	57.7846	2.92444e-14	1.06151e-12
TRINITY_DN2260_c0_g2_i1	4.48188	1.61178	57.768	2.94926e-14	1.06963e-12
TRINITY_DN2436_c0_g1_i1	-3.18401	2.98509	57.7205	3.02137e-14	1.09487e-12
TRINITY_DN34662_c0_g1_i1	7.62295	-0.187644	57.7086	3.03965e-14	1.10058e-12
TRINITY_DN1300_c1_g1_i1	3.26346	3.61191	57.7067	3.04263e-14	1.10074e-12
TRINITY_DN11726_c0_g1_i14	-2.73739	2.66261	57.6904	3.06799e-14	1.10899e-12
TRINITY_DN5263_c0_g2_i1	4.18207	1.62958	57.6162	3.18586e-14	1.15064e-12
TRINITY_DN212_c0_g1_i4	2.40468	3.84666	57.6058	3.20277e-14	1.15579e-12
TRINITY_DN5706_c0_g2_i3	4.04541	3.12376	57.5976	3.21619e-14	1.15967e-12
TRINITY_DN3414_c1_g1_i3	2.44905	9.79686	57.5863	3.23474e-14	1.16539e-12
TRINITY_DN3855_c0_g1_i9	2.47564	4.59628	57.5161	3.35218e-14	1.206e-12
TRINITY_DN981_c0_g1_i2	3.74385	4.92677	57.5157	3.353e-14	1.206e-12
TRINITY_DN3682_c0_g1_i1	2.41246	4.18878	57.4693	3.43301e-14	1.23376e-12
TRINITY_DN276_c0_g1_i6	-3.13165	5.72798	57.4645	3.44137e-14	1.23574e-12
TRINITY_DN11774_c0_g1_i5	-3.27603	1.41624	57.4435	3.47829e-14	1.24796e-12
TRINITY_DN2328_c0_g1_i17	-2.97712	9.88634	57.4274	3.50696e-14	1.25721e-12
TRINITY_DN301_c0_g1_i9	2.49806	5.49903	57.3965	3.56238e-14	1.27603e-12
TRINITY_DN7009_c0_g1_i1	2.88527	1.85487	57.3888	3.57633e-14	1.27997e-12
TRINITY_DN1986_c0_g1_i3	-7.9096	0.229796	57.3395	3.6671e-14	1.31138e-12
TRINITY_DN7556_c1_g1_i1	-2.8307	1.54591	57.2751	3.78925e-14	1.35395e-12
TRINITY_DN21535_c0_g1_i2	-3.10013	5.3925	57.209	3.91872e-14	1.39791e-12
TRINITY_DN6860_c0_g1_i1	2.03849	3.47871	57.1913	3.95414e-14	1.40939e-12
TRINITY_DN3802_c0_g1_i2	3.76037	4.73666	57.1451	4.04816e-14	1.44172e-12
TRINITY_DN10374_c0_g1_i1	-5.23768	1.13166	57.1304	4.07844e-14	1.45132e-12
TRINITY_DN8860_c0_g1_i4	-3.38884	3.07097	57.1233	4.09323e-14	1.45539e-12
TRINITY_DN162_c0_g1_i12	5.20454	3.55084	57.1013	4.13926e-14	1.47055e-12
TRINITY_DN17307_c0_g1_i2	2.64225	8.0594	57.0984	4.14549e-14	1.47156e-12
TRINITY_DN16209_c0_g1_i1	-7.38402	-0.330487	57.0795	4.18545e-14	1.48454e-12
TRINITY_DN2734_c1_g1_i1	-4.33032	1.32796	57.059	4.22925e-14	1.49885e-12
TRINITY_DN6192_c0_g2_i2	2.798	2.29824	56.9928	4.37409e-14	1.54892e-12
TRINITY_DN2632_c0_g1_i1	-4.28433	3.76617	56.9781	4.40685e-14	1.55925e-12
TRINITY_DN926_c1_g2_i2	-2.39242	1.93443	56.9576	4.45319e-14	1.57436e-12
TRINITY_DN12179_c0_g1_i26	2.55282	1.81491	56.9415	4.48968e-14	1.58598e-12
TRINITY_DN1947_c0_g1_i7	-2.23375	6.51582	56.9342	4.50631e-14	1.59056e-12
TRINITY_DN11715_c0_g1_i2	5.45002	0.673358	56.9129	4.5555e-14	1.60662e-12
TRINITY_DN3407_c0_g1_i1	2.57861	5.7306	56.8929	4.60212e-14	1.62058e-12
TRINITY_DN6416_c0_g1_i1	-2.11601	4.77057	56.8927	4.60254e-14	1.62058e-12
TRINITY_DN3078_c0_g1_i5	-2.12783	5.69428	56.8738	4.64701e-14	1.63491e-12
TRINITY_DN1380_c0_g1_i47	-2.40184	4.43428	56.837	4.73485e-14	1.66447e-12
TRINITY_DN1889_c0_g1_i20	-4.47698	0.947441	56.8115	4.79642e-14	1.68475e-12
TRINITY_DN1158_c0_g1_i1	-2.90664	6.58281	56.7969	4.83221e-14	1.69595e-12
TRINITY_DN14810_c0_g4_i2	8.69691	0.756772	56.7662	4.90819e-14	1.72123e-12
TRINITY_DN1362_c0_g1_i1	-2.13362	4.55512	56.757	4.93124e-14	1.72792e-12
TRINITY_DN1258_c0_g1_i5	-2.2104	6.14619	56.754	4.9389e-14	1.72921e-12
TRINITY_DN10531_c0_g1_i4	4.12749	0.824981	56.7366	4.98268e-14	1.74314e-12
TRINITY_DN19046_c0_g1_i1	-4.12215	0.942142	56.7055	5.06228e-14	1.76956e-12
TRINITY_DN21055_c0_g1_i1	-2.58687	4.20296	56.68	5.12832e-14	1.79121e-12
TRINITY_DN16237_c0_g1_i3	2.24206	4.72582	56.6547	5.19465e-14	1.81292e-12
TRINITY_DN8043_c0_g1_i23	-2.60348	3.33654	56.6023	5.33489e-14	1.86037e-12
TRINITY_DN19332_c0_g1_i2	3.4808	2.53202	56.5715	5.41909e-14	1.88822e-12
TRINITY_DN3892_c0_g1_i1	2.79833	3.05235	56.5128	5.58324e-14	1.94385e-12
TRINITY_DN4997_c1_g2_i1	8.57128	0.619159	56.4176	5.86038e-14	2.03871e-12
TRINITY_DN2991_c0_g1_i1	-2.70007	3.76366	56.3473	6.07375e-14	2.11125e-12
TRINITY_DN4324_c0_g1_i1	-3.77394	4.1734	56.3247	6.14382e-14	2.1339e-12
TRINITY_DN2529_c0_g1_i2	5.00056	3.02071	56.2889	6.25681e-14	2.17141e-12
TRINITY_DN2239_c0_g1_i1	-2.24572	5.39735	56.2407	6.41198e-14	2.22171e-12
TRINITY_DN5969_c0_g1_i19	-2.09649	4.33485	56.2107	6.51056e-14	2.25407e-12
TRINITY_DN1932_c0_g1_i2	-2.66817	5.71991	56.1484	6.72022e-14	2.32481e-12
TRINITY_DN1385_c0_g1_i1	5.36625	2.32557	56.0657	7.00878e-14	2.42079e-12
TRINITY_DN1667_c0_g1_i6	-2.84716	3.04901	56.0199	7.17407e-14	2.47591e-12
TRINITY_DN1005_c0_g1_i4	-3.1873	5.77112	56.0165	7.18645e-14	2.47821e-12
TRINITY_DN1603_c0_g2_i1	6.35152	2.9278	55.9939	7.26945e-14	2.50485e-12
TRINITY_DN10508_c0_g1_i1	-4.20609	2.33512	55.9774	7.33084e-14	2.524e-12
TRINITY_DN9300_c0_g1_i1	-3.97017	3.01888	55.9742	7.34288e-14	2.52615e-12
TRINITY_DN19454_c0_g1_i19	-2.37022	3.53107	55.9576	7.40519e-14	2.54557e-12
TRINITY_DN1005_c0_g1_i2	-3.19235	5.92579	55.952	7.42626e-14	2.5508e-12
TRINITY_DN1769_c0_g1_i8	-2.59505	2.44418	55.9085	7.59247e-14	2.60377e-12
TRINITY_DN2718_c0_g2_i1	2.28661	4.1264	55.8954	7.643e-14	2.61904e-12
TRINITY_DN1301_c0_g1_i3	-5.28713	3.72394	55.8619	7.77446e-14	2.66199e-12
TRINITY_DN6716_c0_g2_i2	2.56509	2.90562	55.8338	7.88637e-14	2.69818e-12
TRINITY_DN4496_c0_g1_i18	-2.04639	2.80704	55.8241	7.92543e-14	2.70941e-12
TRINITY_DN16013_c0_g1_i1	-4.30565	0.712724	55.7985	8.02934e-14	2.74278e-12
TRINITY_DN6913_c0_g2_i1	-2.92676	6.8383	55.7805	8.10298e-14	2.76576e-12
TRINITY_DN472_c0_g1_i11	3.47464	1.22311	55.7079	8.40816e-14	2.86768e-12
TRINITY_DN2704_c0_g1_i15	-4.26817	3.89817	55.6924	8.47455e-14	2.88806e-12
TRINITY_DN14848_c1_g1_i2	-7.69097	0.232258	55.6621	8.60621e-14	2.93063e-12
TRINITY_DN2390_c0_g1_i7	-3.24864	5.71715	55.6559	8.63327e-14	2.93754e-12
TRINITY_DN2984_c0_g1_i11	-2.16196	4.43116	55.6173	8.80444e-14	2.99344e-12
TRINITY_DN15698_c0_g1_i6	3.37046	1.32172	55.6111	8.83236e-14	3.00059e-12
TRINITY_DN1911_c0_g1_i41	-2.60731	2.07713	55.6076	8.84811e-14	3.00359e-12
TRINITY_DN2634_c0_g1_i3	-3.32668	5.69387	55.6034	8.86718e-14	3.00688e-12
TRINITY_DN43601_c0_g1_i1	-4.05634	1.60984	55.6024	8.87164e-14	3.00688e-12
TRINITY_DN11340_c0_g1_i1	2.30849	5.2845	55.5208	9.24748e-14	3.12939e-12
TRINITY_DN82_c0_g1_i7	3.44627	3.58637	55.5175	9.26328e-14	3.1323e-12
TRINITY_DN5776_c0_g1_i3	-2.44869	2.54655	55.4795	9.44407e-14	3.19095e-12
TRINITY_DN2798_c0_g1_i126	-2.36249	2.01152	55.4108	9.77964e-14	3.29921e-12
TRINITY_DN9755_c0_g1_i2	-3.17174	1.2815	55.3976	9.84552e-14	3.31886e-12
TRINITY_DN6604_c0_g1_i1	3.16318	2.08842	55.3945	9.86143e-14	3.32164e-12
TRINITY_DN7009_c0_g1_i7	3.03342	1.93326	55.3652	1.00092e-13	3.36881e-12
TRINITY_DN1348_c0_g1_i1	-2.12265	3.86386	55.301	1.03418e-13	3.47805e-12
TRINITY_DN19496_c0_g1_i1	3.26407	2.44466	55.2915	1.03919e-13	3.49219e-12
TRINITY_DN3704_c1_g1_i18	-2.63695	2.54396	55.2633	1.0542e-13	3.5399e-12
TRINITY_DN862_c0_g1_i14	-2.69291	3.94567	55.2356	1.06915e-13	3.58735e-12
TRINITY_DN62_c0_g1_i2	3.07324	3.43699	55.2205	1.07739e-13	3.61168e-12
TRINITY_DN10687_c0_g1_i3	-3.00509	2.37635	55.1986	1.08945e-13	3.64702e-12
TRINITY_DN313_c0_g1_i8	3.99672	3.78314	55.1398	1.12255e-13	3.75493e-12
TRINITY_DN1856_c0_g1_i15	2.53912	4.89445	55.0996	1.14575e-13	3.8296e-12
TRINITY_DN9203_c0_g1_i7	3.09836	2.35858	55.0859	1.15376e-13	3.8534e-12
TRINITY_DN2116_c0_g1_i4	-2.40564	2.4261	55.0831	1.15542e-13	3.85598e-12
TRINITY_DN10531_c0_g1_i9	4.30718	1.18774	55.0785	1.1581e-13	3.86195e-12
TRINITY_DN17603_c4_g1_i1	-7.23445	-0.28649	55.0672	1.1648e-13	3.88132e-12
TRINITY_DN5132_c0_g1_i2	-2.27287	2.84361	55.0571	1.1708e-13	3.89834e-12
TRINITY_DN5796_c0_g1_i1	2.50174	3.16395	55.0488	1.17577e-13	3.91188e-12
TRINITY_DN2993_c0_g1_i3	2.77944	4.40423	54.991	1.21081e-13	4.02538e-12
TRINITY_DN6881_c0_g1_i7	-2.66555	3.52177	54.9787	1.21841e-13	4.04757e-12
TRINITY_DN14669_c0_g1_i2	-2.95953	5.26762	54.968	1.22506e-13	4.06656e-12
TRINITY_DN16177_c0_g1_i19	4.62857	3.47366	54.9184	1.25638e-13	4.16734e-12
TRINITY_DN18014_c0_g1_i13	-3.36833	2.73897	54.8842	1.27843e-13	4.23402e-12
TRINITY_DN3890_c0_g1_i26	2.67901	3.71496	54.836	1.31018e-13	4.33585e-12
TRINITY_DN5433_c0_g1_i105	-4.14533	0.887188	54.8287	1.31503e-13	4.34861e-12
TRINITY_DN12610_c0_g1_i26	-2.27225	2.81972	54.8171	1.32285e-13	4.37115e-12
TRINITY_DN6426_c0_g1_i43	-2.23613	2.82082	54.815	1.32427e-13	4.37252e-12
TRINITY_DN941_c0_g3_i2	-2.46876	3.68229	54.7757	1.35099e-13	4.45734e-12
TRINITY_DN212_c0_g1_i6	2.34854	4.36375	54.7461	1.37151e-13	4.52163e-12
TRINITY_DN23130_c0_g1_i9	3.38534	6.69952	54.712	1.39553e-13	4.59733e-12
TRINITY_DN8468_c0_g1_i2	-2.02331	5.62699	54.701	1.40333e-13	4.61952e-12
TRINITY_DN5265_c0_g1_i5	-3.54808	9.66371	54.6742	1.42259e-13	4.67937e-12
TRINITY_DN13322_c0_g1_i1	-6.60413	1.88372	54.6534	1.43779e-13	4.72579e-12
TRINITY_DN5352_c0_g1_i2	2.20946	4.16465	54.6519	1.43888e-13	4.72582e-12
TRINITY_DN2027_c0_g1_i4	-3.77566	3.13514	54.6477	1.4419e-13	4.73214e-12
TRINITY_DN6029_c0_g1_i2	-2.1656	5.26585	54.6057	1.47309e-13	4.82929e-12
TRINITY_DN986_c1_g1_i6	-3.63948	3.19809	54.6048	1.47372e-13	4.82929e-12
TRINITY_DN1184_c0_g1_i7	4.67705	3.60067	54.572	1.49858e-13	4.90706e-12
TRINITY_DN5909_c0_g1_i8	-2.7944	7.54747	54.5615	1.50659e-13	4.92958e-12
TRINITY_DN2462_c0_g1_i16	-2.98639	3.68842	54.533	1.52858e-13	4.99778e-12
TRINITY_DN15516_c2_g2_i3	-2.6227	2.56098	54.5266	1.53358e-13	5.00837e-12
TRINITY_DN12610_c0_g1_i10	-2.16465	2.64171	54.5259	1.53413e-13	5.00837e-12
TRINITY_DN15346_c0_g1_i1	-5.68109	-0.0771848	54.4222	1.61729e-13	5.27592e-12
TRINITY_DN25454_c0_g2_i1	-3.83364	0.247877	54.4206	1.61861e-13	5.27624e-12
TRINITY_DN14810_c0_g3_i5	5.53652	-0.124158	54.3467	1.68062e-13	5.4743e-12
TRINITY_DN5132_c0_g1_i11	-2.39336	2.98015	54.3427	1.68403e-13	5.48129e-12
TRINITY_DN82_c0_g1_i21	2.3761	3.27129	54.3339	1.69161e-13	5.50185e-12
TRINITY_DN12565_c0_g1_i2	5.75444	1.27104	54.3176	1.70565e-13	5.54335e-12
TRINITY_DN1452_c0_g1_i4	3.64398	3.63687	54.2927	1.72741e-13	5.6099e-12
TRINITY_DN12825_c0_g1_i3	-3.44611	1.84721	54.2893	1.73045e-13	5.61556e-12
TRINITY_DN1926_c0_g3_i2	2.33988	6.37746	54.2687	1.74869e-13	5.67051e-12
TRINITY_DN167_c0_g1_i9	-2.73931	5.50495	54.2434	1.77135e-13	5.73546e-12
TRINITY_DN4125_c0_g1_i1	-2.28523	5.61933	54.2369	1.77721e-13	5.75014e-12
TRINITY_DN2998_c0_g1_i1	-4.44236	7.84088	54.2275	1.78571e-13	5.77334e-12
TRINITY_DN5132_c0_g1_i13	-2.13216	2.8836	54.2148	1.79724e-13	5.80632e-12
TRINITY_DN1911_c0_g1_i101	-2.5508	1.97727	54.2019	1.80907e-13	5.83587e-12
TRINITY_DN2510_c0_g1_i68	-2.84602	1.99097	54.1983	1.81243e-13	5.84235e-12
TRINITY_DN4121_c0_g1_i6	-3.18227	3.06003	54.1904	1.81976e-13	5.86165e-12
TRINITY_DN3417_c0_g1_i2	-2.44389	1.75915	54.178	1.8313e-13	5.89445e-12
TRINITY_DN11735_c0_g1_i4	4.90003	0.0594939	54.1582	1.84983e-13	5.94381e-12
TRINITY_DN7437_c1_g1_i3	4.66084	0.387924	54.1572	1.85074e-13	5.94381e-12
TRINITY_DN5688_c0_g1_i1	2.28832	3.07258	54.0698	1.9349e-13	6.20954e-12
TRINITY_DN23130_c0_g1_i10	3.60392	2.96991	54.0567	1.94784e-13	6.24646e-12
TRINITY_DN6559_c1_g1_i76	4.19442	1.40758	54.0508	1.95373e-13	6.26072e-12
TRINITY_DN4083_c0_g1_i1	-2.05408	3.09302	54.0353	1.96924e-13	6.30578e-12
TRINITY_DN313_c0_g1_i6	4.51174	3.82365	54.0332	1.97131e-13	6.30777e-12
TRINITY_DN151_c0_g1_i1	-2.69012	5.63377	53.9914	2.01371e-13	6.43868e-12
TRINITY_DN15346_c0_g3_i1	-4.60505	-0.0111632	53.9696	2.03614e-13	6.50561e-12
TRINITY_DN50598_c0_g1_i1	-5.63738	1.02991	53.9219	2.08616e-13	6.66056e-12
TRINITY_DN2630_c0_g2_i4	2.80356	6.42951	53.9057	2.10349e-13	6.71095e-12
TRINITY_DN754_c0_g1_i2	2.3733	2.58212	53.8787	2.13259e-13	6.7988e-12
TRINITY_DN4120_c0_g1_i3	-2.21304	5.86685	53.8605	2.15239e-13	6.85689e-12
TRINITY_DN4201_c0_g1_i1	6.98529	6.02324	53.8517	2.16204e-13	6.88261e-12
TRINITY_DN5966_c0_g3_i1	-5.93984	3.89126	53.8402	2.17482e-13	6.91821e-12
TRINITY_DN14669_c0_g1_i3	-2.45605	4.46666	53.793	2.2277e-13	7.08124e-12
TRINITY_DN9611_c0_g1_i1	-4.43466	2.59898	53.7662	2.2582e-13	7.17296e-12
TRINITY_DN9363_c0_g1_i1	-3.66745	1.11491	53.7643	2.26046e-13	7.17488e-12
TRINITY_DN606_c0_g1_i22	-2.59653	1.96333	53.7354	2.29389e-13	7.26509e-12
TRINITY_DN10777_c0_g1_i1	5.7159	0.758295	53.6907	2.34666e-13	7.42682e-12
TRINITY_DN3890_c0_g1_i4	2.77248	3.52025	53.6662	2.37622e-13	7.51489e-12
TRINITY_DN9338_c0_g1_i15	-2.04719	2.87305	53.6624	2.38071e-13	7.52363e-12
TRINITY_DN3404_c0_g1_i6	-2.26826	6.94844	53.6353	2.41383e-13	7.62277e-12
TRINITY_DN5415_c0_g1_i1	-2.55761	3.31956	53.6169	2.43659e-13	7.68904e-12
TRINITY_DN15362_c0_g2_i13	2.03368	3.39808	53.611	2.44392e-13	7.7066e-12
TRINITY_DN8568_c0_g1_i3	-4.95416	1.44874	53.5799	2.48286e-13	7.82372e-12
TRINITY_DN2536_c0_g1_i1	2.8952	3.55458	53.5623	2.50519e-13	7.88836e-12
TRINITY_DN12341_c0_g2_i3	-2.04773	3.56323	53.5586	2.50997e-13	7.8977e-12
TRINITY_DN909_c0_g1_i9	2.64072	5.93493	53.504	2.58071e-13	8.10854e-12
TRINITY_DN43492_c0_g1_i1	5.60478	1.79523	53.4934	2.59465e-13	8.14646e-12
TRINITY_DN212_c0_g1_i7	2.85703	2.77694	53.4878	2.60199e-13	8.15372e-12
TRINITY_DN882_c0_g1_i7	-2.94765	2.56707	53.4876	2.60236e-13	8.15372e-12
TRINITY_DN1328_c0_g1_i12	-2.93404	3.80429	53.4874	2.60259e-13	8.15372e-12
TRINITY_DN16177_c0_g1_i14	5.03092	6.59845	53.4569	2.64331e-13	8.27534e-12
TRINITY_DN1687_c0_g1_i1	-3.04855	8.10054	53.4472	2.65638e-13	8.31025e-12
TRINITY_DN13533_c0_g1_i1	-4.90621	3.31774	53.3921	2.73194e-13	8.53841e-12
TRINITY_DN15346_c0_g1_i4	-6.23084	0.459771	53.3889	2.73641e-13	8.54219e-12
TRINITY_DN9285_c0_g1_i5	-2.87734	3.11426	53.3729	2.75883e-13	8.606e-12
TRINITY_DN2390_c0_g1_i2	-3.13943	5.86928	53.2915	2.87555e-13	8.96312e-12
TRINITY_DN8248_c0_g2_i2	-2.00974	4.04381	53.2902	2.87743e-13	8.96312e-12
TRINITY_DN2950_c2_g1_i1	-2.25841	3.01634	53.1926	3.02393e-13	9.40598e-12
TRINITY_DN7518_c0_g1_i2	-3.71438	3.11517	53.188	3.03109e-13	9.41506e-12
TRINITY_DN2704_c0_g1_i27	-4.99448	3.10929	53.1879	3.03118e-13	9.41506e-12
TRINITY_DN4305_c0_g1_i13	2.26622	8.02791	53.1851	3.03549e-13	9.42173e-12
TRINITY_DN47118_c0_g1_i1	8.71709	0.684808	53.1832	3.0384e-13	9.42403e-12
TRINITY_DN3141_c0_g1_i2	-3.14771	3.62562	53.1733	3.05385e-13	9.4652e-12
TRINITY_DN561_c0_g1_i3	2.58755	4.85894	53.1052	3.1616e-13	9.79217e-12
TRINITY_DN1043_c0_g1_i1	-2.54354	9.06626	53.1	3.16986e-13	9.81078e-12
TRINITY_DN3890_c0_g1_i7	2.86285	3.48004	53.0756	3.20955e-13	9.92656e-12
TRINITY_DN5918_c0_g1_i5	-3.14833	2.67851	53.0693	3.21992e-13	9.95154e-12
TRINITY_DN1209_c0_g1_i1	2.51971	4.04557	53.0608	3.23386e-13	9.98752e-12
TRINITY_DN9016_c1_g1_i1	-2.54862	3.43678	53.0576	3.23915e-13	9.99675e-12
TRINITY_DN21491_c1_g1_i1	-3.05612	1.79656	53.0239	3.29516e-13	1.01624e-11
TRINITY_DN6496_c0_g1_i2	2.78612	2.16418	52.9881	3.35584e-13	1.03422e-11
TRINITY_DN2436_c0_g1_i2	-2.79173	6.45509	52.9433	3.43324e-13	1.05733e-11
TRINITY_DN2582_c0_g1_i2	-2.45415	3.03789	52.9378	3.44279e-13	1.05952e-11
TRINITY_DN351_c0_g1_i2	2.80212	4.50353	52.9158	3.48162e-13	1.07071e-11
TRINITY_DN4900_c0_g1_i1	-4.69791	3.44542	52.8977	3.51377e-13	1.07983e-11
TRINITY_DN2038_c0_g2_i20	-3.28672	1.35541	52.8949	3.5189e-13	1.08064e-11
TRINITY_DN6122_c0_g1_i6	-3.38903	2.95295	52.8801	3.54536e-13	1.088e-11
TRINITY_DN28595_c0_g1_i1	-2.86216	2.59655	52.8724	3.55933e-13	1.09057e-11
TRINITY_DN15488_c0_g1_i1	-6.47406	0.511122	52.8718	3.56054e-13	1.09057e-11
TRINITY_DN1128_c0_g1_i4	-4.7071	1.21114	52.8714	3.56123e-13	1.09057e-11
TRINITY_DN11758_c0_g1_i8	-4.43719	0.579632	52.8565	3.58822e-13	1.09651e-11
TRINITY_DN7330_c0_g1_i3	-3.45152	1.72647	52.8459	3.60779e-13	1.10172e-11
TRINITY_DN2998_c0_g1_i9	-4.76454	8.83793	52.7975	3.69773e-13	1.12839e-11
TRINITY_DN516_c0_g2_i1	-3.0645	0.932811	52.7768	3.73684e-13	1.13907e-11
TRINITY_DN14679_c0_g1_i1	4.74599	1.04846	52.7616	3.76595e-13	1.14679e-11
TRINITY_DN3223_c0_g1_i2	-2.50063	4.09806	52.7601	3.76876e-13	1.14685e-11
TRINITY_DN4442_c0_g1_i7	-2.25509	2.56759	52.6842	3.91738e-13	1.18874e-11
TRINITY_DN3088_c0_g1_i3	-3.62323	2.2495	52.6751	3.9355e-13	1.19341e-11
TRINITY_DN1689_c0_g1_i2	-3.6502	3.60118	52.6567	3.97259e-13	1.20382e-11
TRINITY_DN5935_c0_g1_i7	-2.65967	2.70775	52.6268	4.03345e-13	1.22141e-11
TRINITY_DN9832_c0_g1_i1	2.29387	3.1204	52.5706	4.15047e-13	1.2551e-11
TRINITY_DN2251_c0_g1_i2	2.19014	5.17694	52.5401	4.21543e-13	1.27386e-11
TRINITY_DN1260_c0_g1_i3	2.6282	1.44152	52.5258	4.24626e-13	1.28139e-11
TRINITY_DN1438_c0_g2_i1	-2.48668	4.93633	52.4989	4.30494e-13	1.2982e-11
TRINITY_DN7616_c0_g2_i2	2.50407	2.16964	52.4667	4.37602e-13	1.31781e-11
TRINITY_DN9371_c0_g2_i6	3.86721	1.29085	52.454	4.40452e-13	1.32547e-11
TRINITY_DN12652_c0_g2_i4	-2.76616	2.89756	52.4332	4.45142e-13	1.33866e-11
TRINITY_DN15478_c0_g1_i1	-3.73657	1.53407	52.425	4.46986e-13	1.34327e-11
TRINITY_DN15742_c0_g1_i2	-2.93832	1.31804	52.4051	4.51539e-13	1.35602e-11
TRINITY_DN6881_c0_g1_i1	-2.79599	0.920964	52.3982	4.5314e-13	1.35989e-11
TRINITY_DN3178_c0_g1_i5	4.58562	4.54767	52.3615	4.61683e-13	1.38457e-11
TRINITY_DN5509_c0_g1_i1	2.78788	3.93315	52.2849	4.80054e-13	1.43867e-11
TRINITY_DN343_c0_g2_i3	2.41236	4.97856	52.2812	4.80957e-13	1.44039e-11
TRINITY_DN797_c0_g2_i1	-2.77887	7.17853	52.2758	4.82275e-13	1.44334e-11
TRINITY_DN2510_c0_g1_i61	-2.65258	1.41847	52.2745	4.82609e-13	1.44335e-11
TRINITY_DN11088_c0_g1_i9	-2.70387	2.55428	52.2412	4.90865e-13	1.46703e-11
TRINITY_DN9358_c0_g1_i1	3.47873	2.44699	52.2336	4.92764e-13	1.47169e-11
TRINITY_DN1913_c0_g1_i1	-2.57749	2.21825	52.2317	4.93235e-13	1.47209e-11
TRINITY_DN7970_c0_g3_i1	3.43729	4.52733	52.2242	4.9513e-13	1.47673e-11
TRINITY_DN3890_c0_g1_i9	2.91226	1.65103	52.2169	4.96976e-13	1.48122e-11
TRINITY_DN25729_c0_g1_i5	5.88862	0.883645	52.2052	4.99938e-13	1.48903e-11
TRINITY_DN20569_c0_g1_i1	-5.1974	0.542131	52.1451	5.15473e-13	1.53425e-11
TRINITY_DN309_c1_g1_i2	-2.2024	3.8734	52.0979	5.28023e-13	1.57033e-11
TRINITY_DN4442_c0_g1_i4	-2.45083	2.29884	52.0968	5.28318e-13	1.57033e-11
TRINITY_DN1164_c0_g2_i2	-2.22688	4.97481	52.0803	5.32759e-13	1.58245e-11
TRINITY_DN218_c0_g1_i1	-2.77507	4.36585	52.0015	5.54594e-13	1.64618e-11
TRINITY_DN1211_c0_g1_i3	-2.8653	6.23587	51.9833	5.59754e-13	1.66036e-11
TRINITY_DN5417_c0_g2_i2	-4.41597	7.90163	51.9802	5.6064e-13	1.66111e-11
TRINITY_DN873_c0_g3_i2	-2.05637	3.8715	51.9797	5.60769e-13	1.66111e-11
TRINITY_DN8837_c0_g2_i21	-4.00062	2.5558	51.9025	5.83261e-13	1.72655e-11
TRINITY_DN3992_c7_g3_i1	-3.26438	0.617772	51.8941	5.85747e-13	1.73274e-11
TRINITY_DN4194_c0_g1_i1	-3.63997	6.87573	51.8568	5.96993e-13	1.7648e-11
TRINITY_DN13468_c0_g1_i1	2.27215	2.04876	51.8492	5.9932e-13	1.77048e-11
TRINITY_DN10646_c0_g2_i1	3.36475	0.839687	51.8401	6.02106e-13	1.7775e-11
TRINITY_DN10241_c0_g1_i2	-3.18167	1.12263	51.8236	6.0718e-13	1.79126e-11
TRINITY_DN9203_c0_g1_i6	3.10246	1.78052	51.8071	6.12312e-13	1.80518e-11
TRINITY_DN9671_c0_g1_i1	3.15462	2.47408	51.8013	6.14111e-13	1.80926e-11
TRINITY_DN6251_c0_g1_i5	2.97393	4.25633	51.7778	6.21494e-13	1.82937e-11
TRINITY_DN8748_c1_g1_i1	-5.09212	1.17023	51.7769	6.21781e-13	1.82937e-11
TRINITY_DN15894_c0_g2_i4	3.87869	0.626955	51.7356	6.35013e-13	1.86578e-11
TRINITY_DN4801_c0_g1_i8	-2.34506	5.559	51.7336	6.35664e-13	1.86643e-11
TRINITY_DN15756_c1_g1_i2	-7.05221	-0.326574	51.7052	6.44913e-13	1.89231e-11
TRINITY_DN6045_c0_g1_i1	-3.09497	1.79784	51.6904	6.49802e-13	1.90372e-11
TRINITY_DN10375_c0_g1_i4	-3.10684	1.87111	51.6894	6.50115e-13	1.90372e-11
TRINITY_DN1986_c0_g1_i5	-8.42728	0.636784	51.6575	6.60788e-13	1.93367e-11
TRINITY_DN8428_c0_g2_i7	-2.70157	1.30626	51.6555	6.61448e-13	1.9343e-11
TRINITY_DN20578_c0_g1_i2	-2.86203	2.43545	51.5835	6.8617e-13	2.0039e-11
TRINITY_DN2641_c0_g1_i1	2.00867	2.81105	51.5707	6.90649e-13	2.01563e-11
TRINITY_DN6305_c1_g2_i3	-7.14963	-0.315189	51.5605	6.94243e-13	2.02476e-11
TRINITY_DN9855_c0_g1_i1	3.29771	0.941199	51.5391	7.01867e-13	2.04562e-11
TRINITY_DN7939_c0_g1_i7	-2.01145	5.02362	51.5337	7.03803e-13	2.04989e-11
TRINITY_DN8388_c0_g1_i40	-2.82199	4.47731	51.5259	7.06604e-13	2.05667e-11
TRINITY_DN2641_c0_g1_i3	2.3535	2.28555	51.454	7.32929e-13	2.13187e-11
TRINITY_DN5474_c0_g1_i4	-3.12937	6.78158	51.4473	7.35456e-13	2.13527e-11
TRINITY_DN670_c0_g1_i4	-2.49124	2.67934	51.447	7.35574e-13	2.13527e-11
TRINITY_DN9415_c0_g1_i7	2.18584	2.85802	51.4402	7.38114e-13	2.14122e-11
TRINITY_DN20578_c0_g1_i12	-2.74491	2.44986	51.3992	7.53681e-13	2.18454e-11
TRINITY_DN4465_c1_g1_i12	2.43824	5.17796	51.3983	7.54053e-13	2.18454e-11
TRINITY_DN113_c0_g1_i21	-2.0071	3.17945	51.3872	7.58299e-13	2.19538e-11
TRINITY_DN2998_c0_g1_i2	-4.66363	9.4272	51.3635	7.6751e-13	2.22057e-11
TRINITY_DN7252_c0_g1_i3	6.25843	0.462388	51.3448	7.74884e-13	2.23893e-11
TRINITY_DN16927_c0_g1_i31	-2.04243	3.58149	51.3426	7.75744e-13	2.23992e-11
TRINITY_DN5062_c0_g1_i6	3.58842	2.35994	51.3244	7.82956e-13	2.25924e-11
TRINITY_DN16970_c0_g1_i1	-5.60869	0.247115	51.3152	7.86644e-13	2.26838e-11
TRINITY_DN1006_c1_g2_i1	-2.20316	3.18953	51.2879	7.97665e-13	2.29864e-11
TRINITY_DN6343_c0_g1_i2	-2.63447	2.19773	51.2802	8.00794e-13	2.30613e-11
TRINITY_DN9198_c0_g1_i11	4.04983	1.98827	51.2572	8.1023e-13	2.33176e-11
TRINITY_DN897_c0_g1_i5	2.17048	3.08083	51.2445	8.15506e-13	2.34439e-11
TRINITY_DN13937_c0_g2_i8	4.44854	0.299695	51.244	8.15697e-13	2.34439e-11
TRINITY_DN434_c0_g1_i1	-2.55513	2.13153	51.2019	8.33371e-13	2.3936e-11
TRINITY_DN10169_c0_g1_i1	-4.61628	0.626562	51.1514	8.55106e-13	2.45441e-11
TRINITY_DN2103_c0_g2_i1	2.62125	7.82632	51.1392	8.60446e-13	2.46811e-11
TRINITY_DN675_c0_g1_i2	-2.18105	10.0445	51.0598	8.95925e-13	2.56818e-11
TRINITY_DN13304_c0_g1_i2	-5.48803	0.530217	51.0537	8.98712e-13	2.57447e-11
TRINITY_DN9138_c0_g1_i1	3.44074	2.77144	51.027	9.1103e-13	2.60804e-11
TRINITY_DN19454_c0_g1_i16	-2.45512	3.38126	51.0148	9.167e-13	2.62254e-11
TRINITY_DN3114_c0_g1_i2	2.3444	7.00307	50.994	9.26485e-13	2.64706e-11
TRINITY_DN1667_c0_g1_i1	-2.90039	1.84318	50.9826	9.31875e-13	2.66071e-11
TRINITY_DN3649_c0_g1_i31	-2.60979	7.46103	50.9794	9.33382e-13	2.66326e-11
TRINITY_DN7610_c1_g1_i2	2.95346	3.09066	50.9095	9.67222e-13	2.75801e-11
TRINITY_DN2286_c0_g1_i1	-2.15084	7.83391	50.8528	9.95594e-13	2.83519e-11
TRINITY_DN27578_c0_g1_i2	-6.24276	0.342471	50.8256	1.0095e-12	2.87291e-11
TRINITY_DN5591_c0_g1_i7	2.18149	4.02648	50.8149	1.01502e-12	2.88673e-11
TRINITY_DN12447_c1_g1_i2	3.91928	1.00263	50.8031	1.02111e-12	2.90027e-11
TRINITY_DN16785_c0_g1_i1	-4.4436	-0.018127	50.7874	1.02932e-12	2.92166e-11
TRINITY_DN3439_c0_g2_i6	-3.66215	1.38866	50.7816	1.03239e-12	2.92848e-11
TRINITY_DN4278_c0_g2_i6	3.08814	6.84507	50.7775	1.0345e-12	2.93256e-11
TRINITY_DN9696_c0_g1_i2	-3.36589	1.01152	50.7489	1.0497e-12	2.9737e-11
TRINITY_DN5140_c0_g1_i7	3.81135	4.06749	50.7308	1.05942e-12	2.99927e-11
TRINITY_DN15375_c0_g1_i1	-4.07153	7.2454	50.6793	1.08762e-12	3.07712e-11
TRINITY_DN2991_c0_g1_i7	-2.68044	3.6641	50.6616	1.09745e-12	3.10087e-11
TRINITY_DN13724_c0_g1_i7	2.35128	2.8615	50.6224	1.11962e-12	3.16149e-11
TRINITY_DN1195_c0_g1_i1	2.59976	4.71074	50.62	1.12097e-12	3.16322e-11
TRINITY_DN4696_c0_g1_i19	2.0145	4.11587	50.5687	1.15065e-12	3.24069e-11
TRINITY_DN2103_c0_g2_i4	2.43472	7.11656	50.5608	1.15528e-12	3.2516e-11
TRINITY_DN779_c0_g1_i24	3.73471	5.5202	50.5506	1.1613e-12	3.26238e-11
TRINITY_DN301_c0_g1_i3	2.54937	5.53447	50.5505	1.16136e-12	3.26238e-11
TRINITY_DN12893_c0_g2_i1	-3.27605	3.59136	50.5399	1.16766e-12	3.27796e-11
TRINITY_DN4729_c0_g2_i1	-3.07081	1.74057	50.5094	1.18595e-12	3.32717e-11
TRINITY_DN6510_c1_g2_i3	-2.73794	2.60588	50.3893	1.26077e-12	3.53479e-11
TRINITY_DN9108_c0_g1_i6	2.4109	2.91121	50.2872	1.32815e-12	3.7189e-11
TRINITY_DN21535_c0_g1_i1	-3.25339	1.754	50.2388	1.36129e-12	3.80436e-11
TRINITY_DN227_c0_g1_i2	-2.54116	6.52614	50.2175	1.37615e-12	3.84342e-11
TRINITY_DN2984_c0_g1_i8	-2.0841	4.67104	50.1702	1.40969e-12	3.93456e-11
TRINITY_DN4299_c0_g1_i1	4.71113	2.32172	50.1409	1.43093e-12	3.99129e-11
TRINITY_DN1527_c1_g1_i1	-2.85622	4.15165	50.1286	1.43996e-12	4.0139e-11
TRINITY_DN995_c0_g1_i2	-3.14013	5.23164	50.1146	1.45027e-12	4.04004e-11
TRINITY_DN3890_c0_g1_i3	2.81226	3.41078	50.1102	1.45347e-12	4.04636e-11
TRINITY_DN17809_c0_g1_i4	-2.04227	2.75037	50.0952	1.46465e-12	4.07488e-11
TRINITY_DN11692_c0_g1_i8	2.09961	4.39994	50.0811	1.47521e-12	4.10164e-11
TRINITY_DN8714_c0_g2_i3	-3.26049	0.915947	50.0418	1.50504e-12	4.18189e-11
TRINITY_DN6075_c0_g2_i2	-2.22214	2.62335	50.0029	1.53522e-12	4.26303e-11
TRINITY_DN981_c0_g1_i1	4.29947	1.30367	49.9888	1.54627e-12	4.29097e-11
TRINITY_DN4459_c0_g1_i1	-2.24403	5.08647	49.9831	1.55075e-12	4.30067e-11
TRINITY_DN9256_c0_g1_i1	2.42609	2.49978	49.9523	1.57532e-12	4.36603e-11
TRINITY_DN2373_c0_g1_i1	-2.94531	2.22532	49.9473	1.57934e-12	4.37437e-11
TRINITY_DN7757_c0_g1_i12	2.22551	3.01812	49.9304	1.59295e-12	4.40819e-11
TRINITY_DN3249_c0_g1_i2	-2.95641	4.03017	49.9038	1.6147e-12	4.46376e-11
TRINITY_DN3356_c1_g1_i1	2.72694	6.50847	49.8827	1.63216e-12	4.50919e-11
TRINITY_DN2734_c0_g1_i64	-2.38497	6.22104	49.8442	1.66449e-12	4.59267e-11
TRINITY_DN22556_c0_g1_i6	-3.56109	0.515793	49.7853	1.71525e-12	4.72672e-11
TRINITY_DN243_c1_g1_i7	-2.04001	4.07123	49.7704	1.7283e-12	4.75968e-11
TRINITY_DN301_c0_g1_i8	2.46198	5.64655	49.759	1.73835e-12	4.78431e-11
TRINITY_DN8965_c0_g1_i46	-3.62924	2.18846	49.736	1.75893e-12	4.8379e-11
TRINITY_DN18300_c0_g1_i5	-2.59108	4.58297	49.705	1.78694e-12	4.91182e-11
TRINITY_DN4696_c0_g1_i5	2.0988	2.86983	49.6751	1.8143e-12	4.98297e-11
TRINITY_DN5999_c0_g3_i1	3.71762	1.27764	49.6743	1.81512e-12	4.98297e-11
TRINITY_DN6548_c0_g2_i1	-2.05681	3.59554	49.6728	1.81642e-12	4.98342e-11
TRINITY_DN18074_c0_g1_i1	4.80641	-0.0343352	49.667	1.8218e-12	4.99502e-11
TRINITY_DN13965_c0_g1_i1	7.60546	-0.2594	49.6356	1.85122e-12	5.07249e-11
TRINITY_DN12045_c0_g3_i1	3.15525	1.76375	49.5997	1.88547e-12	5.16307e-11
TRINITY_DN4313_c0_g1_i2	4.38444	5.64723	49.5866	1.89804e-12	5.19423e-11
TRINITY_DN22146_c0_g1_i6	3.11757	4.18249	49.5631	1.92089e-12	5.25345e-11
TRINITY_DN113_c0_g1_i3	-2.11181	3.02816	49.55	1.93384e-12	5.28554e-11
TRINITY_DN23130_c0_g1_i4	2.78528	5.95223	49.5245	1.95915e-12	5.35135e-11
TRINITY_DN5342_c0_g1_i1	-2.46406	3.81869	49.5144	1.96919e-12	5.37541e-11
TRINITY_DN8091_c0_g1_i15	-2.66321	2.38653	49.4796	2.00446e-12	5.46824e-11
TRINITY_DN1233_c0_g1_i2	-2.49562	5.24062	49.4682	2.01615e-12	5.49669e-11
TRINITY_DN897_c0_g1_i8	2.09255	2.69533	49.4661	2.01827e-12	5.49903e-11
TRINITY_DN1427_c0_g1_i18	-2.65306	4.10223	49.4631	2.0214e-12	5.50412e-11
TRINITY_DN2244_c0_g2_i1	3.73238	0.168118	49.2901	2.2077e-12	6.00386e-11
TRINITY_DN1197_c0_g3_i1	-3.3586	5.69742	49.2575	2.2447e-12	6.09686e-11
TRINITY_DN10000_c0_g1_i1	-2.12586	3.05632	49.2558	2.24669e-12	6.09845e-11
TRINITY_DN4732_c1_g1_i1	-3.24171	1.00488	49.2529	2.25002e-12	6.1037e-11
TRINITY_DN3877_c0_g1_i1	2.02564	3.61039	49.2403	2.2645e-12	6.13914e-11
TRINITY_DN8238_c0_g1_i15	-2.20744	2.25372	49.238	2.26718e-12	6.14258e-11
TRINITY_DN3106_c1_g2_i1	-2.39601	2.892	49.2122	2.29715e-12	6.21991e-11
TRINITY_DN6122_c0_g1_i8	-3.00936	3.69376	49.2081	2.30197e-12	6.22908e-11
TRINITY_DN5765_c0_g1_i7	-3.39209	2.26195	49.1686	2.34885e-12	6.34409e-11
TRINITY_DN11495_c0_g1_i5	2.02243	2.85656	49.1415	2.38152e-12	6.4172e-11
TRINITY_DN2704_c0_g1_i33	-4.20883	3.84848	49.1288	2.39698e-12	6.45403e-11
TRINITY_DN24914_c0_g1_i1	-4.41463	0.338497	49.06	2.48251e-12	6.67606e-11
TRINITY_DN1362_c0_g1_i3	-2.02767	4.15471	49.0578	2.48536e-12	6.67959e-11
TRINITY_DN8568_c0_g1_i5	-5.17218	1.66695	48.9414	2.63723e-12	7.07902e-11
TRINITY_DN3400_c0_g1_i1	-4.12865	4.178	48.9382	2.64155e-12	7.08622e-11
TRINITY_DN2202_c0_g1_i13	-2.62192	1.27955	48.9237	2.66112e-12	7.12993e-11
TRINITY_DN3890_c0_g1_i18	2.67602	3.38779	48.8931	2.70299e-12	7.2367e-11
TRINITY_DN9330_c0_g1_i2	3.64718	1.38802	48.8922	2.7043e-12	7.2367e-11
TRINITY_DN5765_c0_g1_i1	-3.68926	1.69431	48.8544	2.75682e-12	7.36992e-11
TRINITY_DN2036_c0_g1_i10	2.93613	1.25645	48.854	2.75747e-12	7.36992e-11
TRINITY_DN998_c0_g2_i1	-2.04691	3.74356	48.8521	2.76005e-12	7.37228e-11
TRINITY_DN3551_c0_g1_i4	-2.3392	8.03883	48.8413	2.77535e-12	7.4086e-11
TRINITY_DN2167_c0_g2_i1	3.63231	3.0164	48.8305	2.7907e-12	7.44077e-11
TRINITY_DN2436_c0_g1_i5	-5.50219	0.992478	48.8304	2.79082e-12	7.44077e-11
TRINITY_DN1911_c0_g1_i58	-2.9906	1.3217	48.8142	2.81393e-12	7.49778e-11
TRINITY_DN1940_c1_g1_i5	-2.65071	1.306	48.7648	2.88567e-12	7.68422e-11
TRINITY_DN5660_c1_g1_i2	-3.1609	2.45412	48.6884	3.00043e-12	7.98493e-11
TRINITY_DN17307_c0_g1_i1	2.57654	7.22899	48.6829	3.00874e-12	8.00214e-11
TRINITY_DN1427_c0_g1_i13	-2.41133	4.40609	48.6584	3.04658e-12	8.08795e-11
TRINITY_DN17739_c0_g1_i2	3.39941	1.51283	48.6399	3.07554e-12	8.15984e-11
TRINITY_DN17307_c0_g1_i5	2.58114	9.29835	48.6088	3.1247e-12	8.28522e-11
TRINITY_DN10566_c0_g1_i4	2.00053	4.03434	48.5881	3.15787e-12	8.36807e-11
TRINITY_DN4863_c0_g1_i1	4.67765	5.04334	48.5428	3.23152e-12	8.55802e-11
TRINITY_DN6121_c0_g1_i2	2.17109	4.47957	48.5314	3.25049e-12	8.60302e-11
TRINITY_DN11774_c0_g1_i1	-3.18938	1.54277	48.5274	3.25702e-12	8.61506e-11
TRINITY_DN1769_c0_g1_i4	-3.07304	2.51463	48.4677	3.35772e-12	8.87602e-11
TRINITY_DN5474_c0_g1_i2	-3.34452	5.97144	48.4513	3.38595e-12	8.94521e-11
TRINITY_DN2536_c0_g1_i3	2.86058	3.744	48.4242	3.43298e-12	9.06395e-11
TRINITY_DN7218_c0_g1_i13	-3.27882	7.41285	48.4117	3.45508e-12	9.11677e-11
TRINITY_DN4105_c0_g1_i3	-2.12961	3.5702	48.4016	3.47276e-12	9.15786e-11
TRINITY_DN605_c0_g1_i12	-2.18355	2.90203	48.3731	3.52361e-12	9.28068e-11
TRINITY_DN1716_c1_g1_i4	-3.97274	0.332885	48.3636	3.54077e-12	9.32023e-11
TRINITY_DN13371_c0_g1_i2	2.01657	4.81031	48.346	3.57265e-12	9.39846e-11
TRINITY_DN238_c0_g2_i1	3.49291	2.75605	48.3212	3.6181e-12	9.51229e-11
TRINITY_DN2776_c0_g1_i2	-3.18088	9.58146	48.2963	3.66446e-12	9.62833e-11
TRINITY_DN10766_c0_g1_i3	-3.17076	1.62408	48.2905	3.67521e-12	9.65076e-11
TRINITY_DN3493_c0_g2_i2	-4.98103	0.735214	48.2303	3.78981e-12	9.94568e-11
TRINITY_DN1209_c0_g1_i4	2.82374	3.74179	48.2253	3.79949e-12	9.96507e-11
TRINITY_DN23149_c0_g1_i6	-3.45309	3.24738	48.2085	3.83219e-12	1.00448e-10
TRINITY_DN16674_c0_g1_i2	2.7992	2.11311	48.1859	3.87672e-12	1.01554e-10
TRINITY_DN8965_c0_g1_i13	-4.30617	3.02312	48.177	3.89429e-12	1.01953e-10
TRINITY_DN14780_c0_g1_i1	3.82359	1.53402	48.1433	3.96186e-12	1.03659e-10
TRINITY_DN7129_c0_g2_i1	-3.19416	2.26997	48.131	3.98679e-12	1.04186e-10
TRINITY_DN7676_c0_g1_i5	3.12963	2.80382	48.1275	3.99391e-12	1.04309e-10
TRINITY_DN5692_c0_g1_i2	-3.68953	1.88559	48.0916	4.06758e-12	1.0617e-10
TRINITY_DN480_c0_g1_i5	4.61612	1.13215	48.0281	4.20161e-12	1.09602e-10
TRINITY_DN2877_c3_g1_i4	-3.10335	3.51124	48.0252	4.2078e-12	1.09698e-10
TRINITY_DN155_c0_g4_i2	2.3394	3.11721	48.0236	4.21121e-12	1.09721e-10
TRINITY_DN17694_c0_g2_i6	-3.90399	0.566278	48.022	4.21461e-12	1.09744e-10
TRINITY_DN4003_c0_g1_i2	3.29024	0.387678	48.017	4.22549e-12	1.09961e-10
TRINITY_DN1260_c0_g1_i1	2.98784	3.2486	48.0135	4.23288e-12	1.10088e-10
TRINITY_DN2922_c0_g1_i10	-4.15088	2.5414	48.0063	4.24851e-12	1.10428e-10
TRINITY_DN19605_c0_g1_i11	-2.66834	2.01701	47.9893	4.28547e-12	1.11322e-10
TRINITY_DN3493_c0_g2_i1	-7.28616	0.219487	47.9312	4.41446e-12	1.14605e-10
TRINITY_DN4429_c0_g1_i14	2.18048	4.0827	47.9229	4.43303e-12	1.14949e-10
TRINITY_DN17236_c0_g1_i7	5.58074	0.141794	47.854	4.59169e-12	1.18993e-10
TRINITY_DN691_c0_g1_i2	-2.00022	3.65032	47.8428	4.61809e-12	1.19605e-10
TRINITY_DN4688_c0_g2_i1	-3.33498	2.12434	47.8414	4.62134e-12	1.19618e-10
TRINITY_DN12752_c0_g1_i5	-2.66301	1.89248	47.8335	4.63994e-12	1.20028e-10
TRINITY_DN10907_c0_g1_i1	-4.32274	1.92158	47.8304	4.64724e-12	1.20146e-10
TRINITY_DN3371_c0_g1_i7	-2.89345	1.19931	47.8289	4.65092e-12	1.20169e-10
TRINITY_DN2101_c0_g1_i4	3.26213	3.27987	47.7385	4.87037e-12	1.2569e-10
TRINITY_DN2855_c0_g1_i4	-3.05091	4.38351	47.7176	4.92262e-12	1.26963e-10
TRINITY_DN8061_c0_g2_i1	-2.15581	2.89227	47.7134	4.93297e-12	1.27155e-10
TRINITY_DN2918_c0_g1_i3	-2.12448	2.3788	47.6869	5.0001e-12	1.28809e-10
TRINITY_DN10531_c0_g1_i7	4.59037	1.31122	47.6851	5.00482e-12	1.28854e-10
TRINITY_DN16186_c0_g1_i1	-2.81884	2.21432	47.6557	5.08038e-12	1.30722e-10
TRINITY_DN10224_c0_g1_i1	-2.42735	4.29021	47.6427	5.11427e-12	1.31374e-10
TRINITY_DN7660_c0_g1_i11	-2.6715	1.67702	47.6419	5.11631e-12	1.31374e-10
TRINITY_DN29713_c0_g1_i1	5.52179	-0.132143	47.6413	5.11779e-12	1.31374e-10
TRINITY_DN8677_c0_g1_i5	5.11469	0.76674	47.6059	5.21105e-12	1.33689e-10
TRINITY_DN2918_c0_g2_i4	-2.27113	2.2415	47.596	5.2376e-12	1.34252e-10
TRINITY_DN5300_c1_g2_i1	-2.379	2.18068	47.5954	5.23918e-12	1.34252e-10
TRINITY_DN455_c0_g1_i5	-2.6217	5.14796	47.567	5.3157e-12	1.36133e-10
TRINITY_DN18026_c0_g1_i1	-7.07771	-0.715995	47.5506	5.36027e-12	1.37193e-10
TRINITY_DN5474_c0_g2_i1	-4.15526	10.2727	47.5448	5.37621e-12	1.37472e-10
TRINITY_DN3551_c0_g1_i1	-2.26321	6.86614	47.5443	5.37749e-12	1.37472e-10
TRINITY_DN10835_c0_g1_i2	-4.02958	0.517327	47.5096	5.47349e-12	1.39828e-10
TRINITY_DN11624_c1_g2_i2	-3.27198	1.2522	47.5046	5.48748e-12	1.40037e-10
TRINITY_DN17222_c0_g1_i1	-3.44992	2.82801	47.4939	5.51748e-12	1.4072e-10
TRINITY_DN3923_c0_g1_i1	-3.25753	2.25473	47.4889	5.53157e-12	1.40997e-10
TRINITY_DN12106_c0_g1_i1	2.18809	2.66928	47.4791	5.55934e-12	1.41622e-10
TRINITY_DN2854_c0_g1_i6	2.9151	1.39642	47.4683	5.58994e-12	1.423e-10
TRINITY_DN1341_c0_g1_i1	-2.45991	7.2565	47.4674	5.5925e-12	1.423e-10
TRINITY_DN3704_c1_g1_i7	-2.56282	2.22397	47.4466	5.65231e-12	1.43737e-10
TRINITY_DN3488_c1_g1_i2	-4.42121	1.19263	47.4269	5.70933e-12	1.45102e-10
TRINITY_DN2217_c0_g2_i2	-2.9405	1.69194	47.4186	5.73358e-12	1.45634e-10
TRINITY_DN20815_c1_g1_i1	-3.51507	0.891453	47.3941	5.80562e-12	1.47377e-10
TRINITY_DN9075_c0_g1_i3	-2.08957	4.4202	47.389	5.82072e-12	1.47674e-10
TRINITY_DN1978_c1_g1_i2	2.41418	2.71596	47.3773	5.8558e-12	1.48478e-10
TRINITY_DN3904_c0_g2_i11	-2.12952	2.4708	47.3393	5.97034e-12	1.51206e-10
TRINITY_DN5537_c0_g1_i6	-2.65768	2.17814	47.267	6.19469e-12	1.56705e-10
TRINITY_DN7372_c0_g1_i1	2.58486	3.31629	47.2626	6.20872e-12	1.56969e-10
TRINITY_DN4931_c0_g1_i20	-2.28287	3.2027	47.2558	6.23012e-12	1.57336e-10
TRINITY_DN2462_c0_g1_i21	-2.92305	3.23233	47.2557	6.23049e-12	1.57336e-10
TRINITY_DN8814_c0_g1_i5	-2.88849	1.4854	47.2454	6.2633e-12	1.57981e-10
TRINITY_DN6122_c0_g1_i10	-3.16857	2.64219	47.2341	6.29944e-12	1.58801e-10
TRINITY_DN8868_c0_g1_i2	-5.60439	1.10798	47.2258	6.32625e-12	1.59384e-10
TRINITY_DN8903_c0_g1_i8	-3.3594	1.42652	47.2207	6.3428e-12	1.59708e-10
TRINITY_DN852_c1_g1_i4	-2.01293	4.67605	47.2179	6.35171e-12	1.5984e-10
TRINITY_DN5969_c0_g1_i16	-2.06975	2.52779	47.2151	6.36089e-12	1.59979e-10
TRINITY_DN1797_c0_g1_i5	3.54093	0.403925	47.2095	6.37913e-12	1.60345e-10
TRINITY_DN4121_c0_g1_i5	-3.38348	5.04702	47.2054	6.3923e-12	1.60583e-10
TRINITY_DN1443_c0_g1_i21	-2.43912	3.41998	47.188	6.44929e-12	1.61921e-10
TRINITY_DN4801_c0_g1_i12	-2.17391	5.78121	47.1756	6.49018e-12	1.62854e-10
TRINITY_DN5706_c0_g2_i7	3.97378	2.78027	47.132	6.63628e-12	1.66424e-10
TRINITY_DN2886_c0_g3_i5	2.94251	2.2589	47.1274	6.65176e-12	1.66716e-10
TRINITY_DN4330_c0_g1_i4	-2.42227	7.12095	47.0936	6.76749e-12	1.69519e-10
TRINITY_DN1224_c0_g2_i1	2.03595	6.65816	47.0784	6.8204e-12	1.70746e-10
TRINITY_DN12473_c0_g1_i2	-4.96541	0.015605	47.0772	6.8244e-12	1.70747e-10
TRINITY_DN12936_c0_g1_i4	3.01844	2.44601	47.0056	7.07841e-12	1.77001e-10
TRINITY_DN2698_c0_g1_i3	-5.15873	-0.209515	47.0033	7.08661e-12	1.77104e-10
TRINITY_DN194_c0_g1_i7	-6.13173	3.87018	46.9755	7.18809e-12	1.79537e-10
TRINITY_DN6082_c1_g1_i6	-2.19754	2.37601	46.9364	7.33288e-12	1.82943e-10
TRINITY_DN301_c0_g1_i11	2.50068	5.5728	46.9132	7.41994e-12	1.85009e-10
TRINITY_DN8034_c1_g1_i2	-2.76472	1.41414	46.9094	7.43461e-12	1.85269e-10
TRINITY_DN4931_c0_g1_i17	-2.17551	3.72381	46.9014	7.46506e-12	1.85921e-10
TRINITY_DN6588_c0_g1_i1	3.88111	1.05981	46.8626	7.61421e-12	1.89527e-10
TRINITY_DN1178_c0_g1_i6	-2.04612	5.01859	46.821	7.77765e-12	1.93485e-10
TRINITY_DN2103_c0_g2_i3	2.48412	7.07197	46.8088	7.82596e-12	1.94575e-10
TRINITY_DN4462_c0_g1_i1	2.21607	7.55965	46.7013	8.26744e-12	2.05434e-10
TRINITY_DN13838_c0_g1_i1	3.60453	0.274639	46.6814	8.35194e-12	2.0741e-10
TRINITY_DN51618_c0_g1_i1	-7.42552	-0.603086	46.6691	8.40443e-12	2.08481e-10
TRINITY_DN24983_c0_g2_i1	-2.41582	3.14515	46.658	8.45197e-12	2.0954e-10
TRINITY_DN39935_c0_g1_i1	-2.00122	2.0792	46.6383	8.53766e-12	2.11492e-10
TRINITY_DN34627_c0_g1_i1	4.75513	1.04003	46.6376	8.54043e-12	2.11492e-10
TRINITY_DN15201_c1_g1_i3	-3.04007	5.29038	46.595	8.72826e-12	2.16021e-10
TRINITY_DN1260_c1_g1_i1	2.56398	4.24206	46.5924	8.74004e-12	2.16189e-10
TRINITY_DN6029_c0_g1_i4	-2.04482	5.53025	46.583	8.78183e-12	2.17099e-10
TRINITY_DN16557_c0_g1_i5	-2.34902	3.0879	46.5577	8.89606e-12	2.19628e-10
TRINITY_DN1427_c0_g1_i6	-2.41609	4.04713	46.557	8.89925e-12	2.19628e-10
TRINITY_DN6408_c0_g1_i2	2.5003	4.30044	46.5408	8.97301e-12	2.21322e-10
TRINITY_DN88_c5_g1_i1	5.72808	3.17087	46.5321	9.01302e-12	2.22183e-10
TRINITY_DN14822_c0_g1_i1	5.87362	0.154095	46.4812	9.25019e-12	2.27772e-10
TRINITY_DN1523_c0_g2_i1	-2.26812	3.57178	46.4794	9.25877e-12	2.27854e-10
TRINITY_DN608_c0_g1_i6	3.07457	3.14364	46.4441	9.42684e-12	2.31728e-10
TRINITY_DN6192_c0_g1_i5	-2.34444	2.54551	46.3761	9.76007e-12	2.39783e-10
TRINITY_DN96_c0_g1_i1	-2.64637	3.50731	46.3579	9.85108e-12	2.41811e-10
TRINITY_DN4882_c0_g1_i1	2.01322	2.8376	46.3573	9.85372e-12	2.41811e-10
TRINITY_DN4464_c0_g1_i4	-4.66925	0.420776	46.3398	9.94231e-12	2.43847e-10
TRINITY_DN3421_c0_g1_i3	3.82326	1.92907	46.2796	1.02527e-11	2.51319e-10
TRINITY_DN12994_c0_g2_i1	-4.17772	0.375726	46.233	1.04994e-11	2.57076e-10
TRINITY_DN11270_c0_g1_i3	2.13339	2.39394	46.2135	1.06042e-11	2.59497e-10
TRINITY_DN2382_c0_g1_i12	-2.8183	4.62542	46.2062	1.06439e-11	2.6032e-10
TRINITY_DN9755_c0_g2_i2	-4.60904	0.671352	46.175	1.08149e-11	2.64355e-10
TRINITY_DN2692_c0_g1_i1	-2.25176	4.10506	46.1503	1.09521e-11	2.67556e-10
TRINITY_DN16197_c1_g1_i1	2.58321	4.27847	46.1236	1.11024e-11	2.71076e-10
TRINITY_DN7610_c1_g1_i1	2.62198	3.58626	46.0969	1.12548e-11	2.74609e-10
TRINITY_DN9720_c0_g1_i2	2.68995	3.08346	46.096	1.12597e-11	2.74609e-10
TRINITY_DN15592_c0_g1_i1	-4.15146	0.692178	46.0732	1.13914e-11	2.77665e-10
TRINITY_DN12442_c0_g1_i1	4.02955	0.838193	46.0298	1.16465e-11	2.83725e-10
TRINITY_DN2780_c0_g1_i6	-3.27604	1.22384	46.0062	1.17879e-11	2.87007e-10
TRINITY_DN2193_c0_g1_i1	3.02844	4.96338	45.9936	1.18642e-11	2.88703e-10
TRINITY_DN2734_c0_g1_i11	-2.34593	6.79661	45.9834	1.19259e-11	2.90043e-10
TRINITY_DN20234_c0_g1_i2	7.22631	-0.556579	45.978	1.19591e-11	2.90688e-10
TRINITY_DN13782_c2_g1_i1	-3.88189	0.319581	45.9665	1.20294e-11	2.92234e-10
TRINITY_DN62_c0_g1_i5	2.62473	6.10442	45.9517	1.21203e-11	2.94278e-10
TRINITY_DN3921_c0_g2_i1	2.35019	4.09006	45.9169	1.23374e-11	2.99382e-10
TRINITY_DN9097_c0_g1_i2	-2.74649	2.48316	45.9038	1.24203e-11	3.01225e-10
TRINITY_DN7009_c0_g1_i2	2.63855	2.16612	45.897	1.24635e-11	3.02104e-10
TRINITY_DN1603_c0_g1_i1	4.6172	5.63103	45.888	1.25208e-11	3.03308e-10
TRINITY_DN8238_c0_g1_i4	-2.12042	3.03555	45.8871	1.25271e-11	3.03308e-10
TRINITY_DN1965_c1_g1_i4	-2.03016	2.83786	45.8717	1.26256e-11	3.05522e-10
TRINITY_DN608_c0_g1_i7	3.07977	3.18451	45.8266	1.29195e-11	3.12462e-10
TRINITY_DN17913_c0_g1_i1	-3.9438	0.465642	45.8055	1.30599e-11	3.15584e-10
TRINITY_DN8965_c0_g1_i21	-4.0057	3.36633	45.805	1.30631e-11	3.15584e-10
TRINITY_DN2232_c0_g1_i4	-2.82832	0.985162	45.7886	1.31729e-11	3.17883e-10
TRINITY_DN2433_c0_g1_i1	-2.831	6.69987	45.7525	1.34179e-11	3.23615e-10
TRINITY_DN3078_c0_g1_i2	-2.03226	5.25978	45.7065	1.3737e-11	3.31126e-10
TRINITY_DN2704_c0_g1_i31	-4.3552	2.37774	45.6691	1.40013e-11	3.37124e-10
TRINITY_DN4863_c0_g2_i3	2.72893	5.12591	45.6642	1.40362e-11	3.37777e-10
TRINITY_DN381_c1_g1_i1	-3.13353	5.06105	45.6441	1.41812e-11	3.40889e-10
TRINITY_DN11692_c0_g1_i4	2.03792	4.43263	45.6243	1.43255e-11	3.43978e-10
TRINITY_DN4752_c0_g1_i1	4.01244	2.00556	45.6117	1.44175e-11	3.45997e-10
TRINITY_DN41259_c0_g1_i1	7.53242	-0.27996	45.6056	1.44629e-11	3.46894e-10
TRINITY_DN10187_c0_g1_i1	-2.507	2.58337	45.6021	1.4489e-11	3.47328e-10
TRINITY_DN9125_c0_g1_i1	-2.59042	2.41951	45.5877	1.45956e-11	3.49692e-10
TRINITY_DN5909_c0_g1_i22	-2.65838	8.97327	45.5588	1.48123e-11	3.54689e-10
TRINITY_DN6581_c0_g1_i2	2.45206	2.0304	45.5378	1.49719e-11	3.58312e-10
TRINITY_DN10461_c0_g1_i10	3.62334	0.143902	45.5226	1.50891e-11	3.60918e-10
TRINITY_DN16553_c0_g1_i2	-7.61168	-0.198358	45.5201	1.51078e-11	3.61168e-10
TRINITY_DN5694_c0_g1_i3	2.04328	4.84739	45.5101	1.51855e-11	3.62826e-10
TRINITY_DN5132_c0_g1_i1	-2.19194	2.93844	45.5075	1.52057e-11	3.63108e-10
TRINITY_DN7922_c0_g1_i1	-3.46088	0.696793	45.4477	1.56767e-11	3.7415e-10
TRINITY_DN4615_c0_g1_i1	-2.85361	3.92637	45.4197	1.59025e-11	3.7933e-10
TRINITY_DN4863_c0_g2_i2	2.53955	6.14189	45.4082	1.59965e-11	3.81364e-10
TRINITY_DN2855_c0_g1_i3	-2.74683	4.12487	45.405	1.60221e-11	3.81765e-10
TRINITY_DN17539_c0_g1_i1	-7.30259	0.0811545	45.4032	1.60375e-11	3.81923e-10
TRINITY_DN14145_c0_g1_i2	-8.18584	0.117993	45.3659	1.63458e-11	3.88839e-10
TRINITY_DN16927_c0_g1_i27	-2.15318	4.31729	45.3447	1.65239e-11	3.92859e-10
TRINITY_DN6480_c0_g1_i16	-3.95739	1.81202	45.3269	1.66745e-11	3.96009e-10
TRINITY_DN4586_c0_g1_i1	2.0685	4.07011	45.2967	1.69331e-11	4.0193e-10
TRINITY_DN1958_c0_g1_i12	6.22305	2.61267	45.2925	1.697e-11	4.02586e-10
TRINITY_DN11552_c0_g1_i2	3.21322	1.87273	45.2748	1.7124e-11	4.06018e-10
TRINITY_DN1016_c1_g2_i1	-2.66504	8.88899	45.2675	1.71879e-11	4.07311e-10
TRINITY_DN5909_c0_g1_i1	-2.62273	9.20787	45.2242	1.75722e-11	4.15964e-10
TRINITY_DN11527_c0_g1_i11	2.09957	2.90984	45.2125	1.7677e-11	4.18217e-10
TRINITY_DN2510_c0_g1_i44	-2.60031	1.42904	45.1929	1.78554e-11	4.22208e-10
TRINITY_DN10241_c0_g1_i5	-2.612	1.34222	45.1757	1.8013e-11	4.25473e-10
TRINITY_DN15822_c0_g2_i2	-2.10383	2.20416	45.1409	1.83352e-11	4.32613e-10
TRINITY_DN5874_c0_g1_i2	4.01548	4.25948	45.1363	1.83787e-11	4.33405e-10
TRINITY_DN1259_c0_g1_i4	3.35492	2.78103	45.1297	1.84405e-11	4.34627e-10
TRINITY_DN1019_c0_g1_i1	-3.94057	5.46644	45.1117	1.86111e-11	4.38409e-10
TRINITY_DN10777_c0_g1_i2	4.87037	0.961087	45.0788	1.89259e-11	4.45583e-10
TRINITY_DN4722_c0_g1_i51	-2.63075	0.842086	45.077	1.89434e-11	4.45753e-10
TRINITY_DN2436_c0_g1_i7	-2.55786	6.03776	45.0593	1.91155e-11	4.49562e-10
TRINITY_DN6421_c0_g1_i4	2.70614	3.78509	45.0112	1.95915e-11	4.60258e-10
TRINITY_DN1136_c1_g2_i2	-3.03124	6.06262	45.0096	1.96075e-11	4.60384e-10
TRINITY_DN2497_c0_g1_i14	2.46015	3.85699	44.9961	1.97428e-11	4.6331e-10
TRINITY_DN5709_c0_g1_i5	-3.63693	1.69171	44.9834	1.98713e-11	4.66075e-10
TRINITY_DN1481_c0_g2_i2	2.23953	6.40807	44.9409	2.03069e-11	4.76035e-10
TRINITY_DN4903_c0_g2_i2	-3.661	6.44095	44.9239	2.0484e-11	4.79764e-10
TRINITY_DN14988_c0_g2_i1	3.77139	0.363113	44.906	2.06724e-11	4.83821e-10
TRINITY_DN12831_c0_g1_i2	3.04355	1.49879	44.8948	2.07905e-11	4.86323e-10
TRINITY_DN15966_c0_g1_i1	5.48013	0.372567	44.875	2.10026e-11	4.9102e-10
TRINITY_DN4801_c0_g1_i77	-2.12989	5.73183	44.8556	2.1211e-11	4.95625e-10
TRINITY_DN9687_c0_g1_i2	-2.34045	1.61252	44.8415	2.13641e-11	4.98936e-10
TRINITY_DN2734_c0_g1_i21	-2.38097	6.66425	44.8382	2.1401e-11	4.99529e-10
TRINITY_DN16996_c0_g1_i2	-3.79769	2.65853	44.8318	2.14709e-11	5.00892e-10
TRINITY_DN959_c0_g1_i20	7.42304	-0.402845	44.8235	2.15623e-11	5.02753e-10
TRINITY_DN10414_c0_g1_i1	-3.59349	1.74782	44.7915	2.19172e-11	5.10483e-10
TRINITY_DN2410_c0_g1_i1	-2.75532	5.80312	44.7776	2.20734e-11	5.13844e-10
TRINITY_DN5364_c0_g1_i16	-3.53928	2.26377	44.7623	2.22465e-11	5.17043e-10
TRINITY_DN11489_c0_g1_i5	2.80921	1.31693	44.7611	2.22599e-11	5.1708e-10
TRINITY_DN301_c0_g1_i7	2.55685	5.53958	44.7277	2.26426e-11	5.25687e-10
TRINITY_DN9285_c0_g1_i7	-3.75503	0.754124	44.7231	2.26962e-11	5.26348e-10
TRINITY_DN5537_c0_g1_i2	-2.31513	2.40228	44.7224	2.27041e-11	5.26348e-10
TRINITY_DN9514_c0_g2_i5	-4.07047	1.24861	44.7222	2.27074e-11	5.26348e-10
TRINITY_DN14988_c1_g1_i3	7.1679	-0.60094	44.684	2.31545e-11	5.36427e-10
TRINITY_DN13096_c0_g1_i2	3.00185	2.02831	44.6654	2.33751e-11	5.40961e-10
TRINITY_DN8043_c0_g1_i21	-2.27452	3.34364	44.6495	2.35662e-11	5.45095e-10
TRINITY_DN3350_c0_g1_i1	2.47796	4.95057	44.6459	2.36096e-11	5.45807e-10
TRINITY_DN13481_c0_g1_i2	4.7385	1.44858	44.6277	2.38294e-11	5.50596e-10
TRINITY_DN11749_c0_g1_i4	-3.42486	0.316184	44.6108	2.40366e-11	5.55088e-10
TRINITY_DN70_c0_g1_i1	2.10476	7.48655	44.5555	2.47246e-11	5.70068e-10
TRINITY_DN859_c0_g1_i3	2.38711	5.32411	44.5312	2.50333e-11	5.76879e-10
TRINITY_DN9285_c0_g1_i6	-2.8145	3.1532	44.5287	2.50652e-11	5.7731e-10
TRINITY_DN16197_c1_g1_i20	2.6641	4.29558	44.4993	2.54453e-11	5.85444e-10
TRINITY_DN608_c0_g1_i2	2.95423	3.23161	44.4932	2.55239e-11	5.86821e-10
TRINITY_DN16797_c0_g1_i3	-2.13506	3.62166	44.4926	2.55321e-11	5.86821e-10
TRINITY_DN4801_c0_g1_i1	-2.22652	5.65876	44.4678	2.58569e-11	5.93971e-10
TRINITY_DN8812_c0_g1_i1	-3.07394	1.38713	44.4582	2.59843e-11	5.96582e-10
TRINITY_DN5474_c1_g1_i1	-3.68122	5.83112	44.4568	2.60028e-11	5.96692e-10
TRINITY_DN8965_c0_g1_i24	-4.27902	2.28192	44.3841	2.69867e-11	6.18617e-10
TRINITY_DN9855_c0_g1_i2	4.22285	0.98651	44.3522	2.74308e-11	6.27805e-10
TRINITY_DN5340_c0_g2_i15	-2.18092	3.267	44.3319	2.77163e-11	6.33673e-10
TRINITY_DN2433_c0_g1_i2	-2.93068	6.51873	44.3203	2.78812e-11	6.37108e-10
TRINITY_DN9389_c1_g1_i1	-4.82297	3.23898	44.3073	2.80663e-11	6.40999e-10
TRINITY_DN16377_c0_g1_i1	2.4023	1.58297	44.2799	2.84619e-11	6.49694e-10
TRINITY_DN12447_c1_g1_i1	3.0338	1.76852	44.277	2.85039e-11	6.5031e-10
TRINITY_DN15846_c0_g1_i5	2.94969	1.00015	44.2457	2.89643e-11	6.60468e-10
TRINITY_DN13477_c1_g1_i1	-2.03431	4.7298	44.1762	3.00115e-11	6.8363e-10
TRINITY_DN1958_c0_g1_i15	6.68872	2.86392	44.1488	3.04343e-11	6.92898e-10
TRINITY_DN1758_c0_g1_i1	-2.22643	3.85095	44.1422	3.05364e-11	6.9486e-10
TRINITY_DN4996_c2_g1_i1	-2.38875	2.24675	44.0776	3.1562e-11	7.17445e-10
TRINITY_DN20872_c0_g1_i1	4.37195	1.90826	44.0604	3.1839e-11	7.23365e-10
TRINITY_DN16987_c0_g1_i3	3.1214	1.90941	44.0268	3.23914e-11	7.35147e-10
TRINITY_DN10106_c0_g1_i1	5.49757	1.45099	44.0167	3.2558e-11	7.38542e-10
TRINITY_DN1209_c0_g3_i1	3.51402	4.23957	43.9868	3.3059e-11	7.49516e-10
TRINITY_DN47972_c0_g1_i1	-2.49364	1.38402	43.9824	3.31333e-11	7.5081e-10
TRINITY_DN19454_c0_g1_i21	-2.22531	3.84918	43.9567	3.35717e-11	7.59952e-10
TRINITY_DN1731_c0_g1_i1	-5.65987	4.43031	43.935	3.3947e-11	7.68047e-10
TRINITY_DN8159_c0_g1_i1	3.31006	1.49658	43.9061	3.44519e-11	7.79063e-10
TRINITY_DN9672_c0_g1_i1	2.74812	1.41887	43.8848	3.48289e-11	7.8718e-10
TRINITY_DN5433_c0_g1_i6	-3.22297	2.37185	43.8634	3.52105e-11	7.95392e-10
TRINITY_DN1556_c0_g1_i2	2.07446	8.8418	43.8445	3.55525e-11	8.027e-10
TRINITY_DN11100_c0_g1_i6	-4.76288	0.11465	43.8366	3.56975e-11	8.05556e-10
TRINITY_DN2886_c0_g3_i4	2.26673	2.58249	43.8348	3.57291e-11	8.0585e-10
TRINITY_DN4931_c0_g1_i28	-2.32544	2.26186	43.8267	3.58777e-11	8.08783e-10
TRINITY_DN6496_c0_g1_i3	2.89766	2.17246	43.8151	3.60911e-11	8.13173e-10
TRINITY_DN7640_c0_g1_i1	3.18451	2.08563	43.7713	3.69082e-11	8.30722e-10
TRINITY_DN4241_c1_g1_i1	-2.89689	1.90829	43.7682	3.69666e-11	8.31606e-10
TRINITY_DN11893_c0_g1_i1	-2.61495	1.36421	43.7607	3.71076e-11	8.34344e-10
TRINITY_DN6962_c1_g1_i1	-2.14409	3.38189	43.7576	3.71666e-11	8.35241e-10
TRINITY_DN3748_c0_g1_i1	-3.61582	8.89088	43.7423	3.74592e-11	8.41381e-10
TRINITY_DN1019_c0_g1_i2	-3.83854	6.11611	43.7111	3.806e-11	8.54433e-10
TRINITY_DN21409_c1_g2_i1	4.70452	1.19029	43.6831	3.86084e-11	8.65852e-10
TRINITY_DN9422_c0_g1_i1	5.80652	3.82848	43.6784	3.87026e-11	8.67517e-10
TRINITY_DN4801_c0_g1_i9	-2.16133	6.17593	43.6552	3.91634e-11	8.77394e-10
TRINITY_DN27453_c0_g1_i1	-3.08545	1.07901	43.6469	3.93304e-11	8.80681e-10
TRINITY_DN2145_c0_g1_i22	-3.45283	5.91199	43.62	3.98738e-11	8.92388e-10
TRINITY_DN5306_c0_g1_i2	4.24074	2.26794	43.6136	4.00051e-11	8.94868e-10
TRINITY_DN9862_c0_g1_i1	2.48533	1.57414	43.6092	4.00948e-11	8.96412e-10
TRINITY_DN2462_c0_g1_i12	-3.77832	1.35588	43.5947	4.03938e-11	9.02632e-10
TRINITY_DN9666_c0_g3_i4	6.31553	1.84761	43.5879	4.05348e-11	9.05283e-10
TRINITY_DN3420_c0_g1_i3	2.14219	5.35219	43.5863	4.05672e-11	9.05283e-10
TRINITY_DN7741_c0_g1_i4	3.11079	0.806093	43.5859	4.05748e-11	9.05283e-10
TRINITY_DN149_c2_g1_i1	-2.29412	2.49099	43.568	4.09479e-11	9.13138e-10
TRINITY_DN8211_c0_g3_i1	2.24116	2.35965	43.5453	4.14255e-11	9.22842e-10
TRINITY_DN3696_c0_g1_i19	2.4311	3.11464	43.5191	4.19836e-11	9.34797e-10
TRINITY_DN7314_c0_g1_i2	-3.04316	1.88496	43.5167	4.20366e-11	9.35496e-10
TRINITY_DN862_c0_g1_i26	-2.57724	4.19029	43.4867	4.2684e-11	9.4942e-10
TRINITY_DN3704_c1_g1_i19	-2.79288	0.838082	43.4633	4.31992e-11	9.60388e-10
TRINITY_DN15477_c0_g1_i1	-4.10843	0.529345	43.4596	4.32804e-11	9.617e-10
TRINITY_DN689_c0_g2_i3	2.47155	2.68868	43.4475	4.35488e-11	9.67015e-10
TRINITY_DN1885_c0_g1_i7	2.27585	4.22803	43.4468	4.3564e-11	9.67015e-10
TRINITY_DN3797_c0_g1_i12	-2.05947	1.7998	43.4358	4.38094e-11	9.7174e-10
TRINITY_DN605_c0_g1_i10	-2.29946	2.41508	43.4345	4.38387e-11	9.7174e-10
TRINITY_DN13330_c0_g1_i1	2.31995	2.32692	43.4343	4.38439e-11	9.7174e-10
TRINITY_DN14125_c0_g2_i2	-3.73658	0.753628	43.416	4.4256e-11	9.79874e-10
TRINITY_DN12217_c0_g1_i1	-3.29829	0.6817	43.4077	4.44438e-11	9.8353e-10
TRINITY_DN9909_c0_g1_i2	3.60696	1.95806	43.3797	4.50848e-11	9.9721e-10
TRINITY_DN3382_c0_g1_i1	2.50264	2.03776	43.3413	4.59771e-11	1.01591e-09
TRINITY_DN5694_c0_g1_i1	2.22038	4.24803	43.3138	4.66274e-11	1.02976e-09
TRINITY_DN82_c0_g1_i14	2.3672	2.39456	43.2993	4.69744e-11	1.0369e-09
TRINITY_DN20578_c0_g1_i7	-2.72486	2.40613	43.2723	4.76276e-11	1.05078e-09
TRINITY_DN1839_c1_g1_i1	-4.18964	0.580371	43.2317	4.86259e-11	1.0715e-09
TRINITY_DN1341_c0_g1_i2	-2.51016	6.23506	43.2311	4.86405e-11	1.0715e-09
TRINITY_DN5172_c0_g1_i3	2.33984	2.77349	43.2258	4.87745e-11	1.0739e-09
TRINITY_DN13481_c0_g1_i3	5.9183	1.10119	43.2201	4.89157e-11	1.07647e-09
TRINITY_DN1461_c0_g1_i2	-2.10632	2.31686	43.2105	4.91555e-11	1.08065e-09
TRINITY_DN10837_c0_g1_i1	-3.61373	0.298791	43.1973	4.94883e-11	1.08742e-09
TRINITY_DN2462_c0_g1_i23	-2.64232	3.75197	43.1904	4.96634e-11	1.09071e-09
TRINITY_DN8944_c0_g1_i10	2.63925	1.43163	43.1378	5.10182e-11	1.11985e-09
TRINITY_DN3331_c0_g1_i2	-3.49215	8.55237	43.1369	5.10418e-11	1.11985e-09
TRINITY_DN1911_c0_g1_i14	-3.0117	0.820142	43.1242	5.13739e-11	1.12642e-09
TRINITY_DN3722_c0_g1_i5	3.13626	3.23966	43.1234	5.13928e-11	1.12642e-09
TRINITY_DN1182_c0_g1_i3	-2.48327	9.22465	43.0635	5.29925e-11	1.1609e-09
TRINITY_DN16571_c0_g1_i2	-2.44702	3.17849	43.0456	5.34789e-11	1.17096e-09
TRINITY_DN643_c0_g1_i2	3.28997	3.43893	43.0297	5.39149e-11	1.17991e-09
TRINITY_DN15868_c0_g1_i1	-2.17552	2.56735	43.0238	5.4078e-11	1.18289e-09
TRINITY_DN4342_c0_g1_i4	3.63727	0.514775	43.0008	5.47185e-11	1.1957e-09
TRINITY_DN9531_c0_g1_i1	-4.81349	0.0183034	42.9584	5.59169e-11	1.22087e-09
TRINITY_DN201_c1_g1_i2	-2.84308	4.57258	42.958	5.59266e-11	1.22087e-09
TRINITY_DN51252_c0_g1_i1	7.24999	-0.512425	42.9534	5.60591e-11	1.22315e-09
TRINITY_DN11662_c0_g4_i1	-3.61078	0.374344	42.9217	5.69763e-11	1.24191e-09
TRINITY_DN351_c0_g1_i1	2.79093	4.47393	42.9111	5.72854e-11	1.24678e-09
TRINITY_DN12394_c0_g1_i5	3.93797	0.335696	42.9093	5.73364e-11	1.24726e-09
TRINITY_DN3855_c0_g1_i8	2.02948	6.12616	42.9011	5.75792e-11	1.25192e-09
TRINITY_DN3057_c0_g1_i1	2.99102	8.29006	42.8816	5.81551e-11	1.26317e-09
TRINITY_DN14938_c0_g1_i1	-4.17527	0.565439	42.8791	5.82305e-11	1.26418e-09
TRINITY_DN15033_c0_g2_i1	7.30985	-0.314894	42.8655	5.86367e-11	1.27236e-09
TRINITY_DN2497_c0_g1_i58	3.29205	3.17065	42.855	5.895e-11	1.27852e-09
TRINITY_DN3357_c0_g1_i37	2.13822	4.46728	42.8174	6.00949e-11	1.30206e-09
TRINITY_DN1184_c0_g1_i14	5.90851	0.198853	42.8132	6.02252e-11	1.30399e-09
TRINITY_DN2698_c0_g1_i4	-4.74573	-0.620864	42.8126	6.02441e-11	1.30399e-09
TRINITY_DN12825_c0_g1_i6	-3.67224	2.02921	42.7889	6.09767e-11	1.31919e-09
TRINITY_DN481_c0_g1_i3	4.92561	4.44814	42.7506	6.21834e-11	1.3422e-09
TRINITY_DN3921_c0_g3_i1	3.17406	1.81738	42.7502	6.21947e-11	1.3422e-09
TRINITY_DN623_c0_g1_i13	-4.85698	-0.522724	42.7364	6.26353e-11	1.35104e-09
TRINITY_DN13327_c0_g1_i4	2.44257	1.98473	42.7008	6.37861e-11	1.3745e-09
TRINITY_DN3704_c1_g1_i14	-2.94401	1.74356	42.6855	6.42879e-11	1.38463e-09
TRINITY_DN10843_c0_g1_i3	-2.49926	2.96843	42.6618	6.50716e-11	1.40081e-09
TRINITY_DN4939_c0_g1_i1	-2.48723	1.98277	42.6407	6.57763e-11	1.41528e-09
TRINITY_DN1689_c0_g1_i3	-3.44879	3.98973	42.5966	6.72767e-11	1.44613e-09
TRINITY_DN3023_c0_g2_i1	-4.07856	6.396	42.5146	7.01561e-11	1.50728e-09
TRINITY_DN6519_c0_g1_i1	2.97518	3.32969	42.4921	7.09675e-11	1.52353e-09
TRINITY_DN5925_c0_g1_i3	-7.15084	1.12398	42.4917	7.09826e-11	1.52353e-09
TRINITY_DN9179_c0_g2_i3	3.70912	2.40599	42.4847	7.12381e-11	1.52826e-09
TRINITY_DN13019_c0_g3_i1	7.82242	3.64559	42.4661	7.19168e-11	1.54206e-09
TRINITY_DN4196_c1_g1_i2	2.34981	2.54135	42.4522	7.24305e-11	1.55231e-09
TRINITY_DN3890_c0_g1_i10	2.51658	2.04753	42.4493	7.25379e-11	1.55385e-09
TRINITY_DN858_c0_g2_i1	-2.21844	3.79167	42.4362	7.30274e-11	1.56356e-09
TRINITY_DN18338_c0_g1_i1	-3.52116	0.333893	42.3892	7.48035e-11	1.6008e-09
TRINITY_DN6421_c0_g1_i2	2.76846	4.86065	42.3693	7.5567e-11	1.61635e-09
TRINITY_DN3357_c0_g1_i3	2.12762	4.39426	42.3627	7.58219e-11	1.621e-09
TRINITY_DN1556_c0_g1_i4	2.4098	7.95685	42.361	7.58899e-11	1.62166e-09
TRINITY_DN6122_c0_g1_i4	-2.87694	3.11473	42.2528	8.02033e-11	1.71299e-09
TRINITY_DN17106_c0_g1_i6	2.7659	0.926293	42.2262	8.13045e-11	1.73565e-09
TRINITY_DN817_c0_g1_i1	-4.696	3.40533	42.1982	8.2475e-11	1.75891e-09
TRINITY_DN3023_c0_g1_i4	-3.12947	6.04894	42.1506	8.45079e-11	1.8005e-09
TRINITY_DN1606_c2_g1_i4	-2.03887	7.36874	42.1494	8.45583e-11	1.8007e-09
TRINITY_DN15894_c0_g1_i3	3.93824	0.267456	42.1275	8.55121e-11	1.82011e-09
TRINITY_DN23149_c0_g1_i3	-3.30103	3.0948	42.0296	8.99014e-11	1.9098e-09
TRINITY_DN2358_c0_g1_i7	2.162	2.49773	42.0276	8.99957e-11	1.91087e-09
TRINITY_DN13304_c0_g1_i8	-5.38632	-0.134143	42.0241	9.01572e-11	1.91336e-09
TRINITY_DN689_c0_g2_i2	2.48693	6.01223	42.0183	9.04234e-11	1.91808e-09
TRINITY_DN989_c0_g1_i7	2.4259	2.19223	42.0141	9.06188e-11	1.92129e-09
TRINITY_DN11552_c0_g1_i21	3.10069	2.18504	42.0109	9.07668e-11	1.92349e-09
TRINITY_DN8091_c0_g1_i19	-2.35707	2.63262	42.0074	9.0928e-11	1.92596e-09
TRINITY_DN11230_c0_g1_i1	3.49566	2.44489	41.9856	9.19485e-11	1.94568e-09
TRINITY_DN5590_c0_g1_i13	-2.07031	2.52077	41.9723	9.25757e-11	1.958e-09
TRINITY_DN2734_c0_g1_i59	-2.39459	3.69844	41.932	9.45019e-11	1.9968e-09
TRINITY_DN1291_c0_g1_i5	2.22928	4.52246	41.9288	9.46574e-11	1.99911e-09
TRINITY_DN227_c0_g1_i4	-2.44269	6.77044	41.9248	9.48507e-11	2.00223e-09
TRINITY_DN16996_c0_g1_i3	-5.18386	-0.108625	41.9113	9.55101e-11	2.01516e-09
TRINITY_DN12610_c0_g1_i20	-2.17186	2.63923	41.9091	9.56168e-11	2.01644e-09
TRINITY_DN9640_c0_g1_i4	2.30601	2.70306	41.7413	1.04184e-10	2.19498e-09
TRINITY_DN11463_c0_g2_i3	5.15203	-0.277341	41.7279	1.04901e-10	2.20902e-09
TRINITY_DN24105_c0_g1_i6	2.02936	2.5458	41.6747	1.07792e-10	2.26661e-09
TRINITY_DN2636_c0_g1_i3	2.12559	4.4172	41.6484	1.09255e-10	2.29626e-09
TRINITY_DN250_c2_g1_i1	-2.70051	1.47882	41.6311	1.10229e-10	2.3156e-09
TRINITY_DN3265_c0_g1_i1	2.23723	3.56935	41.6215	1.10767e-10	2.32579e-09
TRINITY_DN3112_c0_g1_i13	4.50154	1.00221	41.61	1.11421e-10	2.3384e-09
TRINITY_DN12993_c1_g2_i4	2.67022	3.7895	41.5673	1.13879e-10	2.38657e-09
TRINITY_DN8288_c0_g1_i3	2.1674	3.60899	41.5673	1.13882e-10	2.38657e-09
TRINITY_DN11489_c0_g1_i6	2.50735	1.62353	41.5552	1.14589e-10	2.40024e-09
TRINITY_DN1182_c0_g1_i2	-2.47754	9.64967	41.5346	1.158e-10	2.42397e-09
TRINITY_DN9378_c0_g1_i2	-2.06207	3.22638	41.5341	1.15833e-10	2.42397e-09
TRINITY_DN2886_c0_g3_i2	2.45813	1.8743	41.5281	1.16188e-10	2.43023e-09
TRINITY_DN11431_c0_g1_i1	-2.5744	2.17382	41.5255	1.16345e-10	2.43233e-09
TRINITY_DN15584_c0_g1_i4	-3.81757	0.587623	41.5207	1.16627e-10	2.43705e-09
TRINITY_DN9853_c0_g1_i4	-2.9946	2.60981	41.4886	1.18559e-10	2.47506e-09
TRINITY_DN14386_c0_g2_i1	-6.96226	-0.856195	41.4835	1.18871e-10	2.48037e-09
TRINITY_DN414_c0_g1_i61	-2.01263	2.23802	41.4738	1.19463e-10	2.49154e-09
TRINITY_DN6877_c0_g1_i2	4.8961	0.758799	41.4566	1.20516e-10	2.51229e-09
TRINITY_DN6115_c0_g1_i8	3.30723	3.17608	41.4024	1.23908e-10	2.58052e-09
TRINITY_DN1846_c0_g2_i1	-2.09143	3.07726	41.3976	1.24212e-10	2.58562e-09
TRINITY_DN1879_c1_g1_i2	3.93571	5.36481	41.3682	1.26092e-10	2.62098e-09
TRINITY_DN17339_c0_g1_i2	-2.73678	3.12929	41.3512	1.27194e-10	2.64264e-09
TRINITY_DN62_c0_g1_i3	2.5471	4.98465	41.3333	1.28366e-10	2.66572e-09
TRINITY_DN992_c0_g1_i1	-2.23371	5.08285	41.3109	1.29841e-10	2.69505e-09
TRINITY_DN6891_c0_g2_i1	-3.44728	2.10664	41.2864	1.31479e-10	2.72645e-09
TRINITY_DN2630_c1_g1_i1	2.07773	2.81251	41.2831	1.31702e-10	2.72978e-09
TRINITY_DN9977_c0_g1_i1	-3.5393	2.82391	41.2488	1.34034e-10	2.77679e-09
TRINITY_DN11227_c0_g1_i1	-3.6947	0.154812	41.2394	1.34683e-10	2.78889e-09
TRINITY_DN21630_c0_g1_i1	2.31543	1.98875	41.2049	1.37079e-10	2.83581e-09
TRINITY_DN14988_c1_g1_i1	7.25435	-0.529641	41.1614	1.40166e-10	2.89416e-09
TRINITY_DN11746_c0_g1_i4	2.16215	3.0167	41.146	1.41269e-10	2.91555e-09
TRINITY_DN2077_c0_g1_i1	2.0202	2.73245	41.1337	1.42167e-10	2.93203e-09
TRINITY_DN8346_c0_g1_i1	-2.71166	3.71292	41.1332	1.42202e-10	2.93203e-09
TRINITY_DN3637_c0_g1_i3	2.50681	4.4641	41.1255	1.42764e-10	2.94222e-09
TRINITY_DN9316_c0_g1_i5	2.46548	2.14901	41.0685	1.46988e-10	3.02485e-09
TRINITY_DN9570_c0_g1_i5	-3.50572	0.943788	41.0676	1.47051e-10	3.02485e-09
TRINITY_DN1613_c0_g2_i2	-4.47227	6.72597	41.0559	1.4794e-10	3.0407e-09
TRINITY_DN4801_c0_g1_i65	-2.09853	6.18937	41.0556	1.47962e-10	3.0407e-09
TRINITY_DN480_c0_g1_i12	4.13474	0.509901	41.0397	1.49169e-10	3.06406e-09
TRINITY_DN1978_c1_g1_i11	2.04156	2.59753	41.0252	1.50276e-10	3.08388e-09
TRINITY_DN8956_c0_g2_i2	-2.73332	1.74508	41.012	1.51298e-10	3.1034e-09
TRINITY_DN9320_c0_g1_i1	2.69662	2.16621	41.0061	1.51758e-10	3.11135e-09
TRINITY_DN766_c0_g1_i4	2.32671	4.69271	40.9237	1.58288e-10	3.24218e-09
TRINITY_DN2727_c0_g1_i1	2.41268	5.04386	40.9151	1.58988e-10	3.255e-09
TRINITY_DN2734_c0_g1_i40	-2.30793	6.81002	40.892	1.60878e-10	3.29059e-09
TRINITY_DN22146_c0_g1_i3	3.36877	3.28896	40.8748	1.62305e-10	3.31707e-09
TRINITY_DN2798_c0_g1_i22	-2.06566	1.96746	40.8745	1.62325e-10	3.31707e-09
TRINITY_DN18014_c0_g1_i10	-3.15487	2.01787	40.8241	1.6657e-10	3.39902e-09
TRINITY_DN15959_c0_g1_i1	-3.13409	0.77662	40.8062	1.68095e-10	3.42692e-09
TRINITY_DN13587_c0_g3_i1	3.86371	0.834467	40.8024	1.68428e-10	3.4321e-09
TRINITY_DN2704_c0_g1_i7	-3.72818	3.94904	40.795	1.69067e-10	3.4419e-09
TRINITY_DN19454_c0_g1_i1	-2.14073	3.57883	40.7502	1.72983e-10	3.51831e-09
TRINITY_DN5493_c0_g1_i3	-2.67196	3.08299	40.742	1.73713e-10	3.53152e-09
TRINITY_DN6393_c0_g1_i5	-4.08202	1.04002	40.7299	1.74791e-10	3.55011e-09
TRINITY_DN901_c0_g1_i1	-4.36377	7.24061	40.7014	1.77363e-10	3.60067e-09
TRINITY_DN16197_c1_g1_i2	2.47109	3.96875	40.6763	1.79652e-10	3.64373e-09
TRINITY_DN3704_c1_g1_i10	-2.51027	2.70358	40.6455	1.82511e-10	3.69999e-09
TRINITY_DN8046_c0_g1_i3	-2.06668	4.18171	40.6402	1.83003e-10	3.70823e-09
TRINITY_DN3649_c0_g1_i22	-2.57396	7.94317	40.6267	1.84271e-10	3.73219e-09
TRINITY_DN3277_c0_g1_i44	-2.42216	1.5756	40.6207	1.8484e-10	3.74198e-09
TRINITY_DN16787_c0_g1_i6	3.49518	0.775424	40.5751	1.89199e-10	3.82845e-09
TRINITY_DN24940_c0_g1_i1	2.87466	0.468743	40.571	1.89601e-10	3.83478e-09
TRINITY_DN47380_c0_g1_i1	7.2654	-0.479764	40.5614	1.9053e-10	3.85178e-09
TRINITY_DN3981_c0_g1_i32	5.35789	0.927964	40.5104	1.95574e-10	3.95192e-09
TRINITY_DN212_c0_g1_i3	2.30413	2.73725	40.5055	1.96067e-10	3.96004e-09
TRINITY_DN16207_c0_g1_i8	5.10102	-0.332577	40.4703	1.99625e-10	4.03004e-09
TRINITY_DN36883_c0_g1_i1	-4.71657	-0.138266	40.434	2.03373e-10	4.10189e-09
TRINITY_DN13325_c0_g1_i5	4.49896	0.166945	40.3277	2.14744e-10	4.32722e-09
TRINITY_DN8965_c0_g1_i5	-4.25962	2.77707	40.3185	2.15754e-10	4.34556e-09
TRINITY_DN17751_c0_g1_i2	-3.23422	3.50218	40.3076	2.1696e-10	4.36783e-09
TRINITY_DN11197_c0_g1_i1	-2.95907	1.90623	40.2685	2.21353e-10	4.45421e-09
[truncated: 2,908 more rows]

## Sheet: ‘overstimulated’ vs ‘stimulated
transcript_ID	logFC	logCPM	LR	PValue	FDR
TRINITY_DN1556_c0_g1_i5	7.39801	8.49498	423.689	3.84173e-94	1.67058e-89
TRINITY_DN2200_c0_g2_i1	9.42605	6.24236	371.787	7.64167e-83	1.66149e-78
TRINITY_DN3988_c0_g1_i3	6.34984	4.69644	342.33	1.98394e-76	2.87572e-72
TRINITY_DN1556_c0_g1_i1	6.94732	8.35069	316.596	7.98774e-71	8.68367e-67
TRINITY_DN3643_c0_g1_i1	5.00964	4.82941	299.098	5.18038e-67	4.50538e-63
TRINITY_DN3431_c0_g1_i4	9.78393	6.49496	294.711	4.67861e-66	3.39083e-62
TRINITY_DN1195_c0_g1_i5	-5.86256	4.92042	292.882	1.17115e-65	7.27532e-62
TRINITY_DN233_c0_g1_i2	5.25574	8.67452	286.872	2.38833e-64	1.2982e-60
TRINITY_DN6203_c0_g1_i4	7.18925	5.09698	280.653	5.4121e-63	2.61495e-59
TRINITY_DN11283_c0_g1_i2	5.37037	4.36014	275.608	6.80233e-62	2.95799e-58
TRINITY_DN8552_c0_g1_i2	5.66203	4.62843	271.359	5.73799e-61	2.26833e-57
TRINITY_DN290_c0_g2_i4	5.34424	3.8973	258.175	4.28955e-58	1.55443e-54
TRINITY_DN4057_c0_g2_i3	7.45289	3.33099	250.939	1.62045e-56	5.42039e-53
TRINITY_DN290_c0_g2_i3	5.40797	3.52138	250.366	2.16058e-56	6.27214e-53
TRINITY_DN2419_c0_g1_i1	6.60471	4.81105	250.364	2.16355e-56	6.27214e-53
TRINITY_DN3988_c0_g1_i1	6.05505	4.90988	246.517	1.49224e-55	4.05562e-52
TRINITY_DN9186_c0_g2_i3	-8.27821	8.9321	246.356	1.61749e-55	4.13745e-52
TRINITY_DN4979_c2_g1_i1	6.7734	3.36766	243.178	7.97621e-55	1.90115e-51
TRINITY_DN2083_c0_g1_i1	-5.7091	5.77726	243.097	8.30676e-55	1.90115e-51
TRINITY_DN11283_c0_g1_i1	5.81769	3.68608	242.033	1.41692e-54	3.08074e-51
TRINITY_DN9946_c0_g1_i7	-7.4866	3.35358	237.54	1.35259e-53	2.80082e-50
TRINITY_DN926_c1_g1_i1	3.96477	5.04329	236.841	1.92117e-53	3.79737e-50
TRINITY_DN28813_c0_g1_i1	-6.10122	2.84006	232.686	1.5472e-52	2.92521e-49
TRINITY_DN556_c0_g1_i2	5.90576	4.0059	229.653	7.09611e-52	1.28573e-48
TRINITY_DN19754_c0_g1_i2	8.90505	7.69996	228.428	1.31249e-51	2.28295e-48
TRINITY_DN6944_c0_g1_i1	-8.13942	4.63828	222.811	2.20404e-50	3.68625e-47
TRINITY_DN4282_c0_g1_i1	4.03213	4.70082	221.631	3.98593e-50	6.30623e-47
TRINITY_DN6590_c0_g1_i6	-4.50791	6.52688	221.594	4.06058e-50	6.30623e-47
TRINITY_DN2083_c0_g1_i20	-6.15669	4.11058	220.356	7.56366e-50	1.13416e-46
TRINITY_DN4048_c0_g1_i1	6.19197	5.38082	220.214	8.12098e-50	1.17714e-46
TRINITY_DN2322_c0_g1_i3	-4.23611	6.25755	218.201	2.2327e-49	3.1319e-46
TRINITY_DN556_c0_g1_i4	4.64046	5.00747	215.656	8.01558e-49	1.08924e-45
TRINITY_DN396_c0_g2_i3	-4.4144	4.87365	215.238	9.88752e-49	1.30291e-45
TRINITY_DN3988_c0_g1_i2	6.34049	2.78482	214.793	1.23641e-48	1.58133e-45
TRINITY_DN4057_c0_g2_i1	7.16163	3.34051	214.552	1.39557e-48	1.7339e-45
TRINITY_DN4759_c0_g1_i42	-4.9227	4.13143	212.86	3.26551e-48	3.94446e-45
TRINITY_DN6203_c0_g1_i2	7.22564	5.34994	211.109	7.86702e-48	9.24587e-45
TRINITY_DN16023_c0_g1_i5	3.86117	4.93647	210.93	8.61061e-48	9.85349e-45
TRINITY_DN2083_c0_g1_i13	-5.83234	4.42323	208.814	2.49229e-47	2.7789e-44
TRINITY_DN16023_c0_g1_i4	4.16767	4.90836	208.711	2.62501e-47	2.85372e-44
TRINITY_DN3378_c0_g1_i9	6.95136	8.28001	206.964	6.31241e-47	6.69501e-44
TRINITY_DN3606_c0_g1_i4	6.89167	3.08702	205.159	1.56358e-46	1.61886e-43
TRINITY_DN4759_c0_g1_i19	-4.44389	3.78543	204.495	2.1825e-46	2.20712e-43
TRINITY_DN19754_c0_g1_i6	8.74874	8.22438	202.607	5.63527e-46	5.56931e-43
TRINITY_DN4759_c0_g1_i18	-4.58072	4.11846	201.286	1.09446e-45	1.05761e-42
TRINITY_DN5513_c0_g1_i1	-4.65005	6.11494	200.911	1.32136e-45	1.24911e-42
TRINITY_DN15930_c0_g1_i1	10.7465	2.64977	200.245	1.84659e-45	1.70849e-42
TRINITY_DN4997_c0_g1_i1	3.70837	6.22818	199.98	2.10953e-45	1.91111e-42
TRINITY_DN19754_c0_g1_i5	8.50848	8.63218	196.562	1.17519e-44	1.04292e-41
TRINITY_DN1087_c0_g1_i1	-6.02843	7.15726	196.425	1.25891e-44	1.09487e-41
TRINITY_DN3606_c0_g1_i3	6.03892	3.86321	195.57	1.93513e-44	1.64999e-41
TRINITY_DN9173_c0_g1_i6	5.22226	3.21025	195.429	2.07641e-44	1.7364e-41
TRINITY_DN556_c0_g1_i5	5.71857	3.96936	194.918	2.68483e-44	2.20283e-41
TRINITY_DN5249_c0_g2_i1	-6.39856	2.95229	194.796	2.85506e-44	2.29911e-41
TRINITY_DN28307_c0_g1_i2	4.4916	2.85968	194.143	3.96331e-44	3.13354e-41
TRINITY_DN21523_c2_g1_i3	3.87311	3.89421	192.559	8.78446e-44	6.82129e-41
TRINITY_DN6203_c0_g1_i7	6.75065	4.21292	190.81	2.1157e-43	1.61405e-40
TRINITY_DN9186_c0_g2_i2	-7.80979	6.29872	189.942	3.27328e-43	2.43513e-40
TRINITY_DN3620_c0_g1_i3	5.49479	7.1086	189.923	3.30395e-43	2.43513e-40
TRINITY_DN4759_c0_g1_i20	-4.69604	3.67464	188.799	5.81535e-43	4.21467e-40
TRINITY_DN8552_c0_g1_i5	4.9108	2.70329	187.682	1.01908e-42	7.26472e-40
TRINITY_DN5833_c0_g1_i10	4.04541	3.78826	187.387	1.18248e-42	8.29359e-40
TRINITY_DN249_c0_g1_i21	-7.31576	5.51726	187.052	1.3992e-42	9.65784e-40
TRINITY_DN4900_c0_g1_i1	-8.01818	3.44542	186.998	1.43781e-42	9.76922e-40
TRINITY_DN13430_c0_g1_i1	-4.24714	4.26737	186.712	1.6596e-42	1.11027e-39
TRINITY_DN9946_c0_g1_i9	-6.63951	2.62196	185.078	3.77346e-42	2.48619e-39
TRINITY_DN5765_c0_g1_i7	-5.54661	2.26195	184.374	5.37609e-42	3.48924e-39
TRINITY_DN2697_c0_g1_i2	5.27344	3.18657	184.153	6.00838e-42	3.84227e-39
TRINITY_DN5765_c0_g1_i8	-5.78142	2.13761	183.631	7.81138e-42	4.92287e-39
TRINITY_DN1184_c0_g1_i5	5.99792	3.48773	182.727	1.23028e-41	7.64266e-39
TRINITY_DN10617_c0_g1_i1	5.03639	4.73395	182.096	1.68968e-41	1.03487e-38
TRINITY_DN14688_c1_g1_i1	-3.96266	5.52428	182.012	1.76268e-41	1.06458e-38
TRINITY_DN2436_c0_g1_i4	-4.88474	6.19045	181.879	1.88418e-41	1.12238e-38
TRINITY_DN3512_c0_g1_i1	-5.51638	3.73009	180.909	3.06906e-41	1.80349e-38
TRINITY_DN3089_c0_g2_i2	-6.25447	4.35784	178.247	1.16977e-40	6.78234e-38
TRINITY_DN16023_c0_g1_i1	3.96752	5.9222	177.621	1.60285e-40	9.17107e-38
TRINITY_DN2077_c1_g1_i1	4.76568	7.4041	177.349	1.83795e-40	1.03796e-37
TRINITY_DN5240_c0_g1_i2	5.94916	5.46629	176.416	2.93812e-40	1.638e-37
TRINITY_DN4759_c0_g1_i14	-4.63026	3.14201	175.565	4.50707e-40	2.48088e-37
TRINITY_DN4118_c0_g1_i1	3.42864	4.14204	174.87	6.39201e-40	3.47446e-37
TRINITY_DN1195_c0_g1_i17	-6.34174	2.66675	174.783	6.67737e-40	3.58476e-37
TRINITY_DN10629_c0_g1_i2	6.50257	5.05189	174.583	7.38219e-40	3.88052e-37
TRINITY_DN1087_c0_g1_i3	-5.96825	5.8414	174.577	7.40677e-40	3.88052e-37
TRINITY_DN3620_c0_g1_i2	5.60383	4.90388	174.486	7.75299e-40	4.01355e-37
TRINITY_DN1537_c0_g1_i1	-4.89573	6.01922	174.076	9.52969e-40	4.87527e-37
TRINITY_DN281_c0_g3_i2	3.9055	4.88148	173.62	1.19848e-39	6.05997e-37
TRINITY_DN819_c0_g1_i11	-4.6672	3.69298	172.469	2.13733e-39	1.0683e-36
TRINITY_DN4948_c0_g2_i2	-3.41695	5.18069	171.692	3.15993e-39	1.55325e-36
TRINITY_DN6003_c0_g1_i5	5.49888	3.92641	171.68	3.17901e-39	1.55325e-36
TRINITY_DN3183_c0_g1_i10	3.88405	7.14313	171.635	3.25128e-39	1.57091e-36
TRINITY_DN2337_c0_g1_i1	-4.19564	6.21239	171.18	4.08751e-39	1.95325e-36
TRINITY_DN5474_c0_g1_i4	-6.14371	6.78158	171.069	4.32287e-39	2.04326e-36
TRINITY_DN2711_c0_g1_i1	7.11369	6.16832	170.603	5.46419e-39	2.55495e-36
TRINITY_DN5660_c1_g1_i2	-5.19628	2.45412	170.461	5.86808e-39	2.71461e-36
TRINITY_DN82_c0_g2_i1	6.25682	2.67399	170.133	6.9211e-39	3.16804e-36
TRINITY_DN4948_c0_g2_i3	-3.32324	4.6707	169.636	8.88449e-39	4.0244e-36
TRINITY_DN522_c0_g1_i1	5.76085	2.53719	169.512	9.45707e-39	4.23959e-36
TRINITY_DN7262_c0_g1_i2	-5.21148	4.47617	168.452	1.61203e-38	7.15299e-36
TRINITY_DN2436_c0_g1_i3	-5.10696	5.06877	167.981	2.04252e-38	8.97161e-36
TRINITY_DN17012_c0_g1_i5	-3.35798	4.56006	167.929	2.09614e-38	9.11506e-36
TRINITY_DN6034_c0_g2_i3	3.85583	4.75654	167.636	2.42903e-38	1.0458e-35
TRINITY_DN3679_c1_g1_i3	-4.82463	3.57002	167.261	2.93426e-38	1.25094e-35
TRINITY_DN3183_c0_g1_i11	4.11207	7.4218	166.584	4.12281e-38	1.74059e-35
TRINITY_DN3800_c1_g1_i4	4.79674	5.56507	165.894	5.83436e-38	2.43949e-35
TRINITY_DN2436_c0_g1_i1	-5.01373	2.98509	165.781	6.17699e-38	2.55816e-35
TRINITY_DN3183_c0_g1_i1	4.13959	7.38937	165.628	6.66917e-38	2.71709e-35
TRINITY_DN2409_c0_g1_i3	9.90354	1.82878	165.623	6.68571e-38	2.71709e-35
TRINITY_DN5174_c1_g1_i5	-5.47222	3.44186	165.083	8.77376e-38	3.53266e-35
TRINITY_DN3421_c0_g1_i5	3.44065	4.73403	164.569	1.13643e-37	4.53374e-35
TRINITY_DN6003_c0_g1_i4	5.47347	4.15852	163.184	2.2803e-37	9.01444e-35
TRINITY_DN2931_c0_g1_i1	5.86535	6.21863	162.754	2.83174e-37	1.10935e-34
TRINITY_DN15096_c0_g1_i2	4.88417	4.17306	162.532	3.16637e-37	1.22937e-34
TRINITY_DN4948_c0_g3_i2	-3.81664	4.65007	162.047	4.0402e-37	1.55476e-34
TRINITY_DN1797_c0_g1_i8	5.05101	2.20244	161.975	4.19031e-37	1.59838e-34
TRINITY_DN8196_c0_g1_i1	-4.34067	3.74385	161.212	6.15053e-37	2.30473e-34
TRINITY_DN13063_c0_g1_i1	4.62882	4.6142	161.209	6.15881e-37	2.30473e-34
TRINITY_DN318_c1_g1_i24	-3.87706	3.91622	161.195	6.20106e-37	2.30473e-34
TRINITY_DN2462_c0_g1_i16	-4.95213	3.68842	160.564	8.51965e-37	3.12924e-34
TRINITY_DN5474_c0_g1_i2	-6.5342	5.97144	160.554	8.56341e-37	3.12924e-34
TRINITY_DN1295_c0_g1_i3	4.94707	6.43518	160.284	9.80901e-37	3.53861e-34
TRINITY_DN4189_c0_g1_i5	-4.10658	5.2846	160.276	9.84642e-37	3.53861e-34
TRINITY_DN5765_c0_g1_i1	-5.5099	1.69431	159.528	1.43495e-36	5.11467e-34
TRINITY_DN1603_c0_g2_i4	7.66291	4.25072	159.186	1.70391e-36	6.02395e-34
TRINITY_DN281_c0_g3_i5	3.93161	5.01507	158.819	2.04948e-36	7.18721e-34
TRINITY_DN6003_c0_g1_i2	5.25621	3.88618	158.338	2.61027e-36	9.08059e-34
TRINITY_DN556_c0_g1_i3	5.1843	5.6086	158.052	3.0154e-36	1.04067e-33
TRINITY_DN372_c1_g1_i2	4.00137	5.15187	158.027	3.05319e-36	1.04542e-33
TRINITY_DN2436_c0_g1_i2	-4.98822	6.45509	157.996	3.10122e-36	1.05357e-33
TRINITY_DN2655_c1_g1_i2	-3.18901	3.96722	157.695	3.60742e-36	1.21603e-33
TRINITY_DN4189_c0_g1_i2	-4.29929	4.98834	157.416	4.15225e-36	1.38893e-33
TRINITY_DN50879_c0_g1_i1	4.46603	4.67943	156.051	8.25294e-36	2.73954e-33
TRINITY_DN557_c2_g2_i3	6.8089	3.37295	155.788	9.41968e-36	3.10314e-33
TRINITY_DN19623_c0_g1_i2	5.15537	1.8265	155.746	9.61875e-36	3.1449e-33
TRINITY_DN5063_c0_g1_i3	-5.79918	3.03765	155.642	1.01383e-35	3.28057e-33
TRINITY_DN1195_c0_g1_i4	-5.8132	3.83922	155.633	1.01846e-35	3.28057e-33
TRINITY_DN1436_c0_g1_i11	-5.76713	6.15548	155.433	1.1261e-35	3.60062e-33
TRINITY_DN4652_c0_g2_i1	4.55267	6.19747	155.116	1.32065e-35	4.19185e-33
TRINITY_DN8843_c0_g2_i1	-7.34201	1.81847	154.837	1.51989e-35	4.78931e-33
TRINITY_DN18023_c0_g1_i1	-5.14857	1.88315	154.813	1.53836e-35	4.81263e-33
TRINITY_DN17012_c0_g1_i1	-3.39517	4.0366	154.49	1.8095e-35	5.62043e-33
TRINITY_DN10617_c0_g1_i2	4.98811	4.57547	153.847	2.50089e-35	7.71284e-33
TRINITY_DN3016_c0_g1_i7	4.66977	10.0087	153.583	2.85736e-35	8.75015e-33
TRINITY_DN2462_c0_g1_i21	-4.96821	3.23233	153.007	3.81738e-35	1.16083e-32
TRINITY_DN1639_c0_g1_i2	7.86194	4.53739	152.887	4.05572e-35	1.22474e-32
TRINITY_DN5711_c0_g1_i5	3.76057	4.00026	152.673	4.51567e-35	1.34555e-32
TRINITY_DN3378_c0_g1_i13	6.77105	7.80712	152.672	4.51765e-35	1.34555e-32
TRINITY_DN664_c0_g1_i8	5.70322	1.68519	151.995	6.35064e-35	1.87862e-32
TRINITY_DN8858_c0_g1_i7	-5.00922	2.55346	151.762	7.14116e-35	2.0982e-32
TRINITY_DN1889_c0_g1_i14	-4.83049	2.88554	151.48	8.23216e-35	2.40252e-32
TRINITY_DN1797_c0_g1_i6	4.42328	2.54526	151.123	9.85151e-35	2.85595e-32
TRINITY_DN6403_c0_g1_i2	4.42473	2.95625	151.091	1.00109e-34	2.88295e-32
TRINITY_DN3800_c1_g1_i2	4.79125	5.52429	150.556	1.31042e-34	3.74891e-32
TRINITY_DN7890_c0_g1_i16	4.15299	2.59296	150.504	1.3454e-34	3.82385e-32
TRINITY_DN9173_c0_g1_i4	5.96372	1.9866	148.675	3.37701e-34	9.53567e-32
TRINITY_DN2181_c0_g1_i1	-5.24491	7.13281	148.66	3.4033e-34	9.54791e-32
TRINITY_DN4121_c0_g1_i3	-3.68882	3.35077	148.536	3.62175e-34	1.00956e-31
TRINITY_DN15375_c0_g1_i2	-7.21719	6.88623	148.06	4.60341e-34	1.27047e-31
TRINITY_DN1184_c0_g1_i18	5.15898	3.8669	148.054	4.61618e-34	1.27047e-31
TRINITY_DN4847_c0_g1_i5	-5.19054	6.54144	147.823	5.18666e-34	1.4185e-31
TRINITY_DN4759_c0_g1_i50	-4.62074	4.03219	147.726	5.44644e-34	1.48024e-31
TRINITY_DN5721_c1_g1_i1	-3.23578	4.58418	147.525	6.02415e-34	1.62708e-31
TRINITY_DN2462_c0_g1_i23	-4.72229	3.75197	147.427	6.33133e-34	1.69949e-31
TRINITY_DN1291_c0_g1_i2	4.16926	5.29809	147.159	7.24539e-34	1.93292e-31
TRINITY_DN3818_c0_g1_i3	-4.18551	4.75974	147.136	7.32915e-34	1.94334e-31
TRINITY_DN5833_c0_g1_i3	3.98367	3.00794	147.004	7.83062e-34	2.06372e-31
TRINITY_DN10075_c0_g1_i1	4.63961	7.90775	146.691	9.16801e-34	2.40163e-31
TRINITY_DN8843_c0_g2_i2	-6.94858	2.23239	146.491	1.01415e-33	2.64073e-31
TRINITY_DN2736_c0_g1_i3	3.31462	5.73328	146.089	1.24156e-33	3.21364e-31
TRINITY_DN82_c0_g2_i3	6.02715	2.46772	145.942	1.33649e-33	3.43889e-31
TRINITY_DN1295_c0_g1_i12	4.67403	4.63703	145.127	2.01429e-33	5.15245e-31
TRINITY_DN3016_c0_g1_i5	4.65904	10.4687	145.039	2.10634e-33	5.35639e-31
TRINITY_DN2027_c0_g1_i16	-3.89406	3.27108	145.007	2.13978e-33	5.40978e-31
TRINITY_DN1295_c0_g1_i4	4.91012	6.67761	144.934	2.22064e-33	5.58176e-31
TRINITY_DN3378_c0_g1_i11	6.87235	7.24038	144.893	2.26601e-33	5.66307e-31
TRINITY_DN19378_c0_g1_i2	-7.33167	2.64164	144.483	2.78555e-33	6.92169e-31
TRINITY_DN8885_c0_g1_i11	-3.43807	2.65042	144.429	2.86299e-33	7.07371e-31
TRINITY_DN2631_c0_g1_i1	4.06275	4.10331	144.232	3.16066e-33	7.76503e-31
TRINITY_DN4847_c0_g1_i16	-5.11691	7.13664	144.166	3.26772e-33	7.98296e-31
TRINITY_DN15577_c0_g5_i1	4.29009	3.70573	144.15	3.29422e-33	8.00275e-31
TRINITY_DN1925_c0_g1_i1	-3.87136	7.38941	144.118	3.34869e-33	8.0546e-31
TRINITY_DN333_c1_g1_i1	-3.79897	4.04317	144.115	3.35261e-33	8.0546e-31
TRINITY_DN4653_c0_g1_i4	4.58888	2.65292	144.002	3.54884e-33	8.4792e-31
TRINITY_DN5745_c0_g1_i1	-3.26863	3.78423	143.824	3.88181e-33	9.22406e-31
TRINITY_DN2436_c0_g1_i7	-4.66245	6.03776	143.258	5.16296e-33	1.22017e-30
TRINITY_DN1797_c0_g1_i7	4.41554	2.467	143.116	5.54589e-33	1.30358e-30
TRINITY_DN812_c0_g3_i1	-4.31134	3.34223	142.421	7.8668e-33	1.83918e-30
TRINITY_DN1996_c0_g1_i1	2.85166	4.76235	142.173	8.9127e-33	2.07256e-30
TRINITY_DN2736_c0_g1_i1	3.37362	8.22922	141.341	1.35537e-32	3.13428e-30
TRINITY_DN82_c0_g2_i2	7.24655	2.0121	141.331	1.36226e-32	3.13428e-30
TRINITY_DN4847_c0_g1_i3	-4.81057	4.82782	140.799	1.78067e-32	4.07538e-30
TRINITY_DN1731_c0_g1_i3	-7.97077	5.4593	140.724	1.84881e-32	4.20919e-30
TRINITY_DN1731_c0_g1_i1	-9.96213	4.43031	140.158	2.45787e-32	5.56669e-30
TRINITY_DN85_c0_g1_i1	-5.07631	5.03646	140.078	2.55926e-32	5.76629e-30
TRINITY_DN233_c0_g3_i1	3.26135	4.59559	140.022	2.6324e-32	5.9005e-30
TRINITY_DN3205_c0_g1_i4	-4.76468	3.08987	139.884	2.82254e-32	6.29427e-30
TRINITY_DN9956_c0_g1_i4	3.18961	3.37483	139.808	2.93212e-32	6.50526e-30
TRINITY_DN2285_c0_g1_i3	-9.7806	4.68998	139.716	3.0705e-32	6.77771e-30
TRINITY_DN943_c0_g1_i1	4.7711	3.01568	139.479	3.45986e-32	7.5986e-30
TRINITY_DN8728_c0_g1_i1	3.18386	3.79751	139.443	3.52437e-32	7.70136e-30
TRINITY_DN4029_c0_g1_i1	3.10249	4.67575	139.13	4.12619e-32	8.94561e-30
TRINITY_DN3023_c0_g1_i4	-6.0675	6.04894	139.125	4.13492e-32	8.94561e-30
TRINITY_DN1797_c0_g1_i1	4.6104	2.32558	138.925	4.57387e-32	9.84628e-30
TRINITY_DN14268_c0_g1_i9	-5.58999	3.95696	138.894	4.64492e-32	9.94996e-30
TRINITY_DN8044_c0_g1_i4	-5.46072	4.42171	138.864	4.71745e-32	1.00558e-29
TRINITY_DN194_c0_g1_i19	-8.80198	6.0858	138.812	4.84231e-32	1.02716e-29
TRINITY_DN1038_c0_g1_i6	-6.52728	3.98934	138.57	5.46851e-32	1.15436e-29
TRINITY_DN4129_c0_g1_i21	-5.82847	2.30732	138.32	6.2019e-32	1.30285e-29
TRINITY_DN318_c1_g1_i32	-3.74535	4.13429	137.695	8.49627e-32	1.77625e-29
TRINITY_DN2655_c0_g1_i2	-5.4969	4.92872	137.531	9.22769e-32	1.91993e-29
TRINITY_DN3800_c1_g1_i5	4.93314	4.4696	137.485	9.44522e-32	1.95584e-29
TRINITY_DN25517_c0_g1_i1	-3.64317	4.33227	137.398	9.87067e-32	2.03425e-29
TRINITY_DN5711_c0_g1_i6	4.07656	4.22183	136.306	1.71075e-31	3.50905e-29
TRINITY_DN2181_c0_g1_i2	-5.16688	6.89998	136.145	1.85497e-31	3.78702e-29
TRINITY_DN3991_c0_g1_i2	-3.65052	6.22715	135.797	2.21005e-31	4.49085e-29
TRINITY_DN6264_c0_g1_i1	3.21671	3.72509	135.775	2.23473e-31	4.51987e-29
TRINITY_DN5493_c0_g1_i11	-4.27044	3.26654	135.632	2.40139e-31	4.83446e-29
TRINITY_DN14268_c0_g1_i1	-6.17011	2.78553	135.341	2.78077e-31	5.57243e-29
TRINITY_DN1556_c0_g1_i7	3.49481	7.78405	134.994	3.31148e-31	6.60549e-29
TRINITY_DN318_c1_g1_i31	-3.91643	3.91012	134.677	3.88436e-31	7.71286e-29
TRINITY_DN16549_c0_g1_i12	-5.49112	7.7008	134.57	4.10052e-31	8.10504e-29
TRINITY_DN16549_c0_g1_i13	-5.60738	7.66696	134.437	4.38314e-31	8.62448e-29
TRINITY_DN6328_c0_g1_i2	6.57292	5.67064	134.314	4.66455e-31	9.13685e-29
TRINITY_DN5612_c0_g1_i19	-3.49253	3.56092	134.165	5.02755e-31	9.80373e-29
TRINITY_DN817_c0_g1_i1	-8.00099	3.40533	134.059	5.30391e-31	1.02965e-28
TRINITY_DN82_c0_g1_i10	3.72192	3.35585	133.797	6.0529e-31	1.16982e-28
TRINITY_DN3991_c0_g1_i3	-3.82198	5.85015	133.664	6.47191e-31	1.24527e-28
TRINITY_DN1048_c0_g1_i3	-4.41603	2.61966	133.577	6.76084e-31	1.29513e-28
TRINITY_DN3931_c0_g1_i3	-4.1494	3.16192	133.431	7.27809e-31	1.38811e-28
TRINITY_DN2285_c0_g1_i2	-9.63829	4.06374	133.272	7.88175e-31	1.49667e-28
TRINITY_DN249_c0_g1_i15	-5.11193	4.51049	133.093	8.62836e-31	1.63132e-28
TRINITY_DN10629_c0_g1_i8	6.90026	4.18562	132.954	9.25288e-31	1.74182e-28
TRINITY_DN1870_c0_g2_i5	3.17542	4.92898	132.881	9.60011e-31	1.7994e-28
TRINITY_DN12921_c0_g1_i3	4.01686	2.98591	132.858	9.71147e-31	1.81246e-28
TRINITY_DN18054_c0_g1_i1	4.68517	8.38068	132.666	1.06978e-30	1.98802e-28
TRINITY_DN4920_c0_g1_i17	-2.94027	5.34435	132.288	1.29389e-30	2.39424e-28
TRINITY_DN16549_c0_g1_i23	-5.34061	8.12883	132.245	1.3224e-30	2.43663e-28
TRINITY_DN4920_c0_g1_i10	-2.95492	5.06931	132.075	1.44108e-30	2.64411e-28
TRINITY_DN318_c1_g1_i33	-4.01517	4.11354	131.786	1.66619e-30	3.0443e-28
TRINITY_DN16549_c0_g1_i1	-5.55093	7.69924	131.447	1.97732e-30	3.59765e-28
TRINITY_DN8345_c1_g3_i1	-6.18907	2.73489	130.981	2.50031e-30	4.53025e-28
TRINITY_DN1924_c0_g1_i5	-5.50286	3.48736	130.637	2.97302e-30	5.3644e-28
TRINITY_DN22602_c0_g2_i5	5.41997	2.35846	130.429	3.3016e-30	5.93265e-28
TRINITY_DN2285_c0_g1_i1	-9.7121	3.3765	130.22	3.66781e-30	6.56357e-28
TRINITY_DN6602_c0_g4_i3	3.77822	2.95177	130.063	3.96901e-30	7.07345e-28
TRINITY_DN3328_c0_g1_i9	-4.58923	3.85903	129.995	4.10909e-30	7.29322e-28
TRINITY_DN47014_c0_g1_i1	-5.57859	4.21948	129.983	4.13299e-30	7.30582e-28
TRINITY_DN15096_c0_g1_i1	5.02711	3.32547	129.945	4.21307e-30	7.41722e-28
TRINITY_DN5217_c0_g1_i1	4.94572	2.42954	129.432	5.45421e-30	9.56356e-28
TRINITY_DN15096_c0_g1_i3	4.72736	3.26736	129.376	5.61266e-30	9.80187e-28
TRINITY_DN22602_c0_g2_i4	5.87866	2.40198	129.295	5.84465e-30	1.01662e-27
TRINITY_DN8858_c0_g1_i5	-4.62878	2.40148	129.136	6.33182e-30	1.09697e-27
TRINITY_DN905_c0_g2_i4	-3.45727	3.93667	128.981	6.84712e-30	1.18154e-27
TRINITY_DN9956_c0_g1_i1	3.03149	2.90694	128.654	8.07344e-30	1.38764e-27
TRINITY_DN1166_c1_g1_i1	3.70739	3.91946	128.551	8.50399e-30	1.45329e-27
TRINITY_DN4409_c0_g1_i5	-4.81564	2.3608	128.547	8.52225e-30	1.45329e-27
TRINITY_DN2995_c0_g1_i1	3.5674	3.82182	128.283	9.73306e-30	1.65329e-27
TRINITY_DN1328_c0_g1_i22	-3.44575	4.16961	128.247	9.9109e-30	1.67695e-27
TRINITY_DN2083_c0_g1_i10	-5.52316	6.03724	128.038	1.10141e-29	1.85638e-27
TRINITY_DN7538_c0_g1_i2	-2.93263	3.77809	127.864	1.20217e-29	2.01839e-27
TRINITY_DN5493_c0_g1_i10	-4.71548	2.65877	127.786	1.25028e-29	2.09109e-27
TRINITY_DN3400_c0_g1_i1	-6.77845	4.178	127.505	1.44014e-29	2.3994e-27
TRINITY_DN6203_c0_g1_i1	6.54752	4.23622	127.305	1.59321e-29	2.64429e-27
TRINITY_DN16549_c0_g1_i17	-5.47283	7.67167	127.104	1.76274e-29	2.91456e-27
TRINITY_DN19902_c0_g1_i6	3.67697	3.66298	127.037	1.82337e-29	3.00339e-27
TRINITY_DN3088_c0_g1_i4	-5.22322	2.86974	126.947	1.90824e-29	3.13132e-27
TRINITY_DN18014_c0_g1_i21	-5.04014	1.80551	126.697	2.1642e-29	3.53798e-27
TRINITY_DN1822_c0_g2_i1	-3.12672	6.61431	126.683	2.17927e-29	3.54927e-27
TRINITY_DN249_c0_g1_i38	-3.80716	3.96696	126.594	2.27925e-29	3.69825e-27
TRINITY_DN307_c0_g1_i2	-5.05201	2.65008	126.467	2.43042e-29	3.92888e-27
TRINITY_DN1889_c0_g1_i13	-5.5307	2.80253	126.424	2.48357e-29	3.99992e-27
TRINITY_DN9222_c0_g1_i3	3.82405	3.42699	126.18	2.80832e-29	4.50627e-27
TRINITY_DN6479_c0_g1_i5	-3.27521	3.1171	126.161	2.83484e-29	4.5321e-27
TRINITY_DN3164_c0_g1_i1	-3.77675	6.15287	126.105	2.91678e-29	4.64601e-27
TRINITY_DN10010_c0_g1_i2	3.93585	4.02714	126.068	2.9712e-29	4.71542e-27
TRINITY_DN15375_c0_g1_i1	-7.01455	7.2454	125.808	3.38803e-29	5.3574e-27
TRINITY_DN21523_c2_g1_i4	3.43134	3.8528	125.752	3.48497e-29	5.49072e-27
TRINITY_DN2727_c0_g1_i1	3.94141	5.04386	125.585	3.78958e-29	5.94909e-27
TRINITY_DN3342_c0_g1_i1	-4.5512	4.48202	125.417	4.12455e-29	6.45165e-27
TRINITY_DN1867_c0_g1_i77	-3.12398	3.7323	125.276	4.42853e-29	6.90232e-27
TRINITY_DN6106_c0_g1_i1	3.54954	5.71645	125.22	4.55577e-29	7.07528e-27
TRINITY_DN1822_c0_g2_i2	-3.03274	6.87651	125.211	4.57683e-29	7.08268e-27
TRINITY_DN1574_c0_g2_i1	-4.28046	5.15576	125.19	4.62469e-29	7.13138e-27
TRINITY_DN318_c1_g1_i25	-4.28298	4.20162	125.012	5.05846e-29	7.77269e-27
TRINITY_DN2027_c0_g1_i14	-4.01768	3.15457	124.929	5.27435e-29	8.07588e-27
TRINITY_DN2780_c0_g1_i1	-4.82611	3.05702	124.683	5.97216e-29	9.11226e-27
TRINITY_DN2060_c0_g1_i1	-2.53251	4.91121	124.581	6.28534e-29	9.55658e-27
TRINITY_DN5493_c0_g1_i2	-4.64806	2.54842	124.574	6.3095e-29	9.55988e-27
TRINITY_DN521_c0_g1_i9	-4.09294	5.47705	124.458	6.68748e-29	1.00974e-26
TRINITY_DN10418_c0_g1_i10	-3.89281	2.61703	124.426	6.79587e-29	1.02255e-26
TRINITY_DN4009_c1_g1_i1	4.29479	3.15643	124.395	6.90331e-29	1.03514e-26
TRINITY_DN16549_c0_g1_i8	-5.34357	7.95291	124.376	6.96973e-29	1.04151e-26
TRINITY_DN11726_c0_g1_i12	-3.77578	2.45534	123.949	8.64335e-29	1.28718e-26
TRINITY_DN521_c0_g1_i11	-4.06394	5.47334	123.601	1.02986e-28	1.52844e-26
TRINITY_DN6039_c0_g1_i3	-4.81116	3.44058	123.351	1.16855e-28	1.72839e-26
TRINITY_DN9389_c1_g1_i1	-7.73377	3.23898	123.332	1.17961e-28	1.73883e-26
TRINITY_DN4847_c0_g1_i11	-5.18374	7.75027	123.149	1.2939e-28	1.90085e-26
TRINITY_DN5591_c0_g1_i1	2.6151	4.32099	123.026	1.37652e-28	2.01542e-26
TRINITY_DN9474_c0_g2_i3	-3.88531	3.54303	122.973	1.41351e-28	2.06264e-26
TRINITY_DN3519_c0_g1_i3	-3.20074	3.9669	122.32	1.9646e-28	2.85721e-26
TRINITY_DN819_c0_g1_i27	-3.87366	2.67299	121.692	2.69601e-28	3.90787e-26
TRINITY_DN14688_c1_g1_i3	-4.12636	3.86348	121.669	2.72799e-28	3.94108e-26
TRINITY_DN819_c0_g1_i29	-4.45201	4.20828	121.489	2.98675e-28	4.30056e-26
TRINITY_DN1468_c0_g2_i8	-4.93034	4.12004	121.482	2.99659e-28	4.30056e-26
TRINITY_DN7262_c0_g1_i3	-4.96104	4.21703	121.47	3.01578e-28	4.31386e-26
TRINITY_DN2027_c0_g1_i8	-3.96992	3.15034	121.183	3.48495e-28	4.96863e-26
TRINITY_DN3164_c0_g1_i2	-3.79347	6.10663	121.083	3.66456e-28	5.20763e-26
TRINITY_DN8282_c0_g1_i4	-6.17543	3.01541	120.693	4.4611e-28	6.31892e-26
TRINITY_DN3972_c0_g1_i2	3.26818	2.31497	120.589	4.70081e-28	6.63684e-26
TRINITY_DN7610_c1_g1_i1	4.04659	3.58626	120.581	4.71993e-28	6.64227e-26
TRINITY_DN6299_c0_g1_i1	-4.81998	4.11193	120.561	4.76878e-28	6.68937e-26
TRINITY_DN2462_c0_g1_i12	-5.3342	1.35588	120.417	5.12628e-28	7.16773e-26
TRINITY_DN2027_c0_g1_i6	-3.54653	4.61958	120.244	5.59384e-28	7.79642e-26
TRINITY_DN1889_c0_g1_i12	-6.2202	3.15675	120.23	5.63393e-28	7.8272e-26
TRINITY_DN82_c0_g1_i21	3.32431	3.27129	120.099	6.01808e-28	8.33427e-26
TRINITY_DN49969_c0_g1_i1	-6.58936	1.19313	120.069	6.1096e-28	8.43416e-26
TRINITY_DN4920_c0_g1_i3	-2.96612	4.51171	120.017	6.27345e-28	8.63294e-26
TRINITY_DN4903_c0_g2_i2	-6.44221	6.44095	119.964	6.44076e-28	8.83522e-26
TRINITY_DN43601_c0_g1_i1	-5.31105	1.60984	119.459	8.30936e-28	1.13627e-25
TRINITY_DN19378_c0_g1_i1	-6.92036	2.22958	119.348	8.78731e-28	1.19786e-25
TRINITY_DN1183_c0_g1_i1	4.88473	2.49227	119.336	8.83958e-28	1.20122e-25
TRINITY_DN14197_c0_g1_i12	3.52428	9.20541	119.265	9.16103e-28	1.24102e-25
TRINITY_DN4400_c0_g1_i6	-2.99686	4.50693	119.219	9.37749e-28	1.2664e-25
TRINITY_DN12288_c0_g1_i1	-3.91121	3.42267	119.176	9.58205e-28	1.29002e-25
TRINITY_DN227_c1_g1_i17	3.296	3.52461	118.924	1.08801e-27	1.46026e-25
TRINITY_DN162_c0_g1_i11	4.94774	3.47282	118.781	1.16936e-27	1.56461e-25
TRINITY_DN2622_c0_g1_i1	-3.60919	4.64167	118.561	1.30683e-27	1.74317e-25
TRINITY_DN775_c0_g2_i3	-3.82959	3.23662	118.332	1.46675e-27	1.9505e-25
TRINITY_DN11726_c0_g1_i14	-3.65108	2.66261	118.15	1.60769e-27	2.13141e-25
TRINITY_DN8044_c0_g1_i3	-5.83131	7.15899	118.058	1.68417e-27	2.22602e-25
TRINITY_DN1019_c0_g2_i1	-5.89848	4.05901	118.014	1.72125e-27	2.26814e-25
TRINITY_DN4400_c0_g1_i3	-3.1907	4.56948	117.932	1.7946e-27	2.35765e-25
TRINITY_DN3065_c0_g1_i3	3.72647	2.80075	117.888	1.83505e-27	2.40353e-25
TRINITY_DN1924_c0_g1_i10	-5.14846	3.16412	117.794	1.924e-27	2.51246e-25
TRINITY_DN4948_c0_g2_i1	-3.16771	2.85167	117.703	2.01354e-27	2.62152e-25
TRINITY_DN7748_c0_g1_i23	-6.95312	1.49263	117.557	2.16805e-27	2.81425e-25
TRINITY_DN7610_c1_g1_i2	4.33376	3.09066	117.546	2.17944e-27	2.82063e-25
TRINITY_DN2077_c0_g4_i3	4.76328	2.72047	117.247	2.53432e-27	3.27018e-25
TRINITY_DN5012_c0_g1_i1	4.95746	3.52044	117.109	2.71648e-27	3.49486e-25
TRINITY_DN2301_c0_g1_i2	2.54146	5.81798	116.753	3.25098e-27	4.17018e-25
TRINITY_DN2904_c1_g1_i2	-7.79154	2.64928	116.723	3.30119e-27	4.22212e-25
TRINITY_DN1538_c0_g1_i13	4.99904	3.59687	116.57	3.56643e-27	4.54798e-25
TRINITY_DN19877_c2_g1_i1	-8.83687	1.18491	116.481	3.72868e-27	4.74098e-25
TRINITY_DN751_c0_g1_i4	-4.20043	2.54933	116.447	3.79414e-27	4.81015e-25
TRINITY_DN1583_c0_g1_i2	-3.00186	4.5714	116.393	3.89921e-27	4.92899e-25
TRINITY_DN1048_c0_g1_i6	-4.33201	2.86073	116.356	3.97242e-27	5.00698e-25
TRINITY_DN664_c0_g1_i11	5.10911	1.1441	116.305	4.07528e-27	5.12178e-25
TRINITY_DN6339_c0_g1_i5	-3.93944	2.14466	116.114	4.48702e-27	5.623e-25
TRINITY_DN7256_c0_g1_i1	-2.91014	4.86181	116.082	4.55951e-27	5.69743e-25
TRINITY_DN2704_c0_g1_i16	-6.73445	4.08908	116.059	4.614e-27	5.749e-25
TRINITY_DN194_c0_g1_i23	-10.024	2.83616	116.023	4.69701e-27	5.8357e-25
TRINITY_DN1120_c0_g1_i3	-4.4054	9.04675	115.949	4.87586e-27	6.04065e-25
TRINITY_DN2409_c0_g1_i15	6.01771	1.67477	115.909	4.97626e-27	6.13835e-25
TRINITY_DN1328_c0_g1_i2	-3.87889	4.36581	115.902	4.99311e-27	6.13835e-25
TRINITY_DN1575_c3_g1_i1	-4.37213	2.60109	115.901	4.99707e-27	6.13835e-25
TRINITY_DN14197_c0_g1_i6	3.5232	9.54063	115.544	5.9806e-27	7.32581e-25
TRINITY_DN318_c1_g1_i4	-3.82003	3.84851	115.477	6.18732e-27	7.55775e-25
TRINITY_DN3679_c1_g1_i11	-3.64292	3.81005	115.323	6.68533e-27	8.14318e-25
TRINITY_DN5918_c0_g1_i2	-3.65883	3.91717	115.096	7.49891e-27	9.10866e-25
TRINITY_DN3342_c0_g1_i3	-4.43919	6.39858	115.014	7.81443e-27	9.46547e-25
TRINITY_DN532_c0_g1_i1	3.10164	6.59653	114.588	9.68862e-27	1.1703e-24
TRINITY_DN6039_c1_g1_i1	-4.13433	3.70285	114.395	1.06747e-26	1.28282e-24
TRINITY_DN7616_c0_g2_i2	3.70905	2.16964	114.395	1.06791e-26	1.28282e-24
TRINITY_DN4621_c0_g1_i3	-3.26572	6.8429	114.387	1.07221e-26	1.28444e-24
TRINITY_DN1436_c0_g1_i3	-5.89758	4.5629	114.231	1.1596e-26	1.3853e-24
TRINITY_DN2290_c0_g1_i9	-3.75496	6.01786	114.112	1.23144e-26	1.4671e-24
TRINITY_DN8946_c0_g1_i3	-4.14984	2.67743	113.892	1.37601e-26	1.63486e-24
TRINITY_DN4129_c0_g1_i37	-5.91541	2.31816	113.705	1.51192e-26	1.79144e-24
TRINITY_DN4759_c0_g1_i44	-4.42347	2.28541	113.39	1.77209e-26	2.09401e-24
TRINITY_DN4129_c0_g1_i13	-4.28328	2.60058	113.306	1.84933e-26	2.17935e-24
TRINITY_DN5474_c0_g1_i1	-6.01754	7.36656	113.288	1.86567e-26	2.19266e-24
TRINITY_DN313_c0_g1_i3	4.13306	3.90262	113.099	2.05234e-26	2.40556e-24
TRINITY_DN3679_c1_g1_i10	-3.90231	2.26276	112.771	2.4216e-26	2.83073e-24
TRINITY_DN18014_c0_g1_i28	-4.89611	1.72201	112.68	2.53618e-26	2.95673e-24
TRINITY_DN2704_c0_g1_i2	-6.14968	4.09582	112.581	2.66485e-26	3.09842e-24
TRINITY_DN647_c0_g1_i8	-3.66531	4.27926	112.553	2.70284e-26	3.13422e-24
TRINITY_DN7256_c0_g1_i4	-3.63204	5.32161	112.529	2.73671e-26	3.16505e-24
TRINITY_DN1574_c0_g2_i2	-4.13375	5.45899	112.485	2.79758e-26	3.22687e-24
TRINITY_DN1328_c0_g1_i1	-3.6013	3.47673	112.421	2.88932e-26	3.32386e-24
TRINITY_DN19902_c0_g1_i13	3.2955	3.84172	112.309	3.05715e-26	3.50766e-24
TRINITY_DN36_c0_g1_i2	-3.92888	5.76747	112.292	3.08393e-26	3.52907e-24
TRINITY_DN2307_c2_g1_i1	-5.4493	1.93685	112.208	3.21769e-26	3.67247e-24
TRINITY_DN7383_c0_g1_i1	-3.58279	4.06694	112.032	3.51606e-26	4.00251e-24
TRINITY_DN5158_c0_g1_i1	-7.16519	1.66919	111.791	3.97068e-26	4.50823e-24
TRINITY_DN124_c2_g1_i1	-5.26133	2.45155	111.44	4.73831e-26	5.36576e-24
TRINITY_DN7262_c0_g1_i12	-4.98527	3.53042	111.339	4.98726e-26	5.63302e-24
TRINITY_DN4324_c0_g1_i1	-5.31586	4.1734	111.305	5.07445e-26	5.71664e-24
TRINITY_DN6328_c0_g1_i3	6.61751	5.45065	111.268	5.16887e-26	5.80796e-24
TRINITY_DN18014_c0_g1_i12	-4.1514	1.87297	111.21	5.32151e-26	5.95313e-24
TRINITY_DN68_c2_g1_i7	4.37426	2.26349	111.209	5.32544e-26	5.95313e-24
TRINITY_DN10629_c0_g1_i7	6.38874	3.55913	110.883	6.2778e-26	6.99975e-24
TRINITY_DN13533_c0_g1_i1	-6.9999	3.31774	110.871	6.31649e-26	7.02488e-24
TRINITY_DN3519_c0_g1_i4	-3.1456	4.02473	110.728	6.78561e-26	7.52735e-24
TRINITY_DN3980_c0_g1_i1	4.92787	5.37441	110.699	6.88598e-26	7.61926e-24
TRINITY_DN14197_c0_g1_i3	3.49833	9.60874	110.564	7.37335e-26	8.13782e-24
TRINITY_DN1889_c0_g2_i1	-5.22311	1.39847	110.398	8.01797e-26	8.82687e-24
TRINITY_DN4542_c0_g1_i1	-6.22018	3.79235	110.244	8.66294e-26	9.51282e-24
TRINITY_DN2204_c1_g1_i1	-4.08561	2.59162	110.178	8.9567e-26	9.81064e-24
TRINITY_DN1328_c0_g1_i21	-3.81909	4.37609	110.121	9.22115e-26	1.00531e-23
TRINITY_DN620_c0_g1_i3	3.12835	3.15123	110.12	9.22434e-26	1.00531e-23
TRINITY_DN6944_c0_g1_i3	-6.97286	5.35235	110.043	9.59069e-26	1.04263e-23
TRINITY_DN2150_c0_g1_i6	-3.14423	5.04933	109.973	9.93509e-26	1.07737e-23
TRINITY_DN7433_c0_g1_i1	3.60348	2.63875	109.958	1.00082e-25	1.0826e-23
TRINITY_DN2409_c0_g1_i6	6.66395	1.47728	109.876	1.04341e-25	1.12588e-23
TRINITY_DN10713_c0_g1_i1	-4.53842	1.37421	109.726	1.1252e-25	1.20837e-23
TRINITY_DN5592_c0_g1_i1	-4.26046	2.95036	109.726	1.12542e-25	1.20837e-23
TRINITY_DN6776_c0_g1_i1	-3.83163	2.36724	109.672	1.15603e-25	1.23818e-23
TRINITY_DN522_c0_g1_i2	6.16462	2.15663	109.555	1.22636e-25	1.31028e-23
TRINITY_DN2116_c0_g1_i7	-2.56784	3.79919	109.494	1.26516e-25	1.34842e-23
TRINITY_DN1436_c0_g1_i8	-5.56048	5.60072	109.377	1.34161e-25	1.4264e-23
TRINITY_DN5474_c0_g2_i1	-6.89525	10.2727	109.202	1.46579e-25	1.55463e-23
TRINITY_DN1639_c0_g1_i1	7.20223	2.46167	109.18	1.48178e-25	1.56777e-23
TRINITY_DN1538_c0_g1_i5	3.25161	4.78923	109.047	1.58497e-25	1.67287e-23
TRINITY_DN62_c0_g2_i1	3.16249	3.52444	109.001	1.62214e-25	1.70796e-23
TRINITY_DN6034_c0_g2_i2	4.22832	2.16396	108.899	1.70782e-25	1.79383e-23
TRINITY_DN480_c0_g1_i6	4.14418	2.91174	108.887	1.71819e-25	1.80037e-23
TRINITY_DN19332_c0_g1_i2	4.63277	2.53202	108.879	1.72465e-25	1.8028e-23
TRINITY_DN522_c0_g1_i3	5.33159	2.40625	108.862	1.73988e-25	1.81435e-23
TRINITY_DN752_c0_g1_i18	3.02347	3.79568	108.829	1.76881e-25	1.84012e-23
TRINITY_DN194_c0_g1_i16	-7.32248	3.78495	108.44	2.15322e-25	2.23467e-23
TRINITY_DN1019_c0_g1_i1	-6.46081	5.46644	108.406	2.19019e-25	2.26763e-23
TRINITY_DN2036_c0_g1_i3	3.6363	2.42116	108.327	2.27886e-25	2.35383e-23
TRINITY_DN416_c1_g1_i1	-3.65691	5.06962	108.181	2.45314e-25	2.52784e-23
TRINITY_DN1412_c0_g2_i5	-2.82325	4.09414	108.118	2.53303e-25	2.60399e-23
TRINITY_DN1519_c0_g1_i3	3.82518	3.59926	108.098	2.55781e-25	2.62326e-23
TRINITY_DN3421_c0_g1_i4	3.21214	3.3502	108.045	2.62764e-25	2.68854e-23
TRINITY_DN5474_c1_g1_i1	-6.05487	5.83112	108.019	2.66281e-25	2.71813e-23
TRINITY_DN8249_c0_g1_i18	-6.92443	1.64771	107.954	2.75104e-25	2.80161e-23
TRINITY_DN1924_c0_g1_i6	-5.53075	3.41095	107.949	2.7584e-25	2.80255e-23
TRINITY_DN3414_c1_g1_i1	2.78785	8.27003	107.927	2.78856e-25	2.82659e-23
TRINITY_DN2436_c0_g1_i5	-6.92198	0.992478	107.854	2.89263e-25	2.92526e-23
TRINITY_DN2886_c0_g3_i6	2.9397	2.4335	107.797	2.97722e-25	3.00382e-23
TRINITY_DN3904_c0_g1_i2	-4.78323	4.85718	107.632	3.23561e-25	3.25695e-23
TRINITY_DN7748_c0_g1_i3	-4.32919	2.82018	107.081	4.2733e-25	4.29155e-23
TRINITY_DN4653_c0_g1_i1	4.26806	1.96305	107.047	4.34773e-25	4.35625e-23
TRINITY_DN851_c0_g1_i7	3.86165	4.19235	107.009	4.43176e-25	4.43023e-23
TRINITY_DN4700_c0_g3_i3	-3.76068	4.1438	106.841	4.82267e-25	4.80994e-23
TRINITY_DN29789_c0_g1_i1	-2.80925	3.90634	106.792	4.94452e-25	4.92019e-23
TRINITY_DN249_c0_g1_i32	-6.15006	4.89089	106.736	5.08525e-25	5.04868e-23
TRINITY_DN978_c0_g1_i24	-2.43022	4.89079	106.71	5.15372e-25	5.105e-23
TRINITY_DN2704_c0_g1_i15	-5.93151	3.89817	106.653	5.30294e-25	5.24087e-23
TRINITY_DN2301_c0_g1_i1	2.5588	5.77537	106.592	5.46948e-25	5.3932e-23
TRINITY_DN10047_c0_g1_i1	-6.43329	1.51763	106.333	6.23402e-25	6.13318e-23
TRINITY_DN11340_c0_g1_i1	2.82102	5.2845	106.293	6.36121e-25	6.24418e-23
TRINITY_DN1731_c0_g1_i4	-5.66588	4.61972	106.161	6.79954e-25	6.65941e-23
TRINITY_DN4520_c0_g1_i1	-2.98228	5.78659	106.129	6.90774e-25	6.75018e-23
TRINITY_DN14197_c0_g1_i9	3.51275	10.0491	105.895	7.77509e-25	7.56489e-23
TRINITY_DN7252_c0_g1_i1	8.65176	0.65128	105.895	7.77626e-25	7.56489e-23
TRINITY_DN1583_c0_g1_i5	-4.4663	1.52333	105.693	8.60807e-25	8.3554e-23
TRINITY_DN6881_c0_g1_i2	-4.13297	6.22595	105.672	8.69989e-25	8.42572e-23
TRINITY_DN2201_c0_g1_i16	-3.76344	2.09573	104.867	1.3062e-24	1.26222e-22
TRINITY_DN10282_c0_g1_i3	2.68308	3.82267	104.495	1.57554e-24	1.51912e-22
TRINITY_DN5591_c0_g1_i8	2.65458	4.02427	104.43	1.62807e-24	1.5663e-22
TRINITY_DN2150_c0_g1_i3	-3.29459	5.08441	104.418	1.63814e-24	1.5725e-22
TRINITY_DN5493_c0_g1_i5	-4.15631	3.09338	104.394	1.65834e-24	1.58839e-22
TRINITY_DN3904_c0_g1_i3	-4.97124	4.12112	104.35	1.69526e-24	1.62018e-22
TRINITY_DN10418_c0_g1_i12	-4.06354	2.12966	104.247	1.78604e-24	1.70321e-22
TRINITY_DN13344_c1_g1_i1	-3.38952	3.25544	104.229	1.80211e-24	1.71477e-22
TRINITY_DN3748_c0_g1_i1	-5.96461	8.89088	104.197	1.83171e-24	1.73913e-22
TRINITY_DN851_c0_g1_i10	3.78115	5.32747	104.182	1.84553e-24	1.74843e-22
TRINITY_DN11746_c0_g1_i11	4.40555	2.68364	103.881	2.14795e-24	2.03051e-22
TRINITY_DN330_c0_g1_i1	-4.97556	2.96391	103.865	2.16576e-24	2.04291e-22
TRINITY_DN2301_c0_g1_i3	2.49585	6.83802	103.856	2.17595e-24	2.04808e-22
TRINITY_DN23149_c0_g1_i1	-3.22789	3.09967	103.773	2.26904e-24	2.13108e-22
TRINITY_DN8706_c0_g1_i1	-4.97485	4.21825	103.768	2.27474e-24	2.13183e-22
TRINITY_DN5027_c0_g1_i1	-3.50285	9.73364	103.713	2.33836e-24	2.18675e-22
TRINITY_DN4171_c0_g1_i2	-2.80163	4.54087	103.673	2.38597e-24	2.22648e-22
TRINITY_DN12784_c0_g1_i1	-6.12417	3.53608	103.658	2.40388e-24	2.23839e-22
TRINITY_DN396_c0_g2_i2	-3.82762	2.924	103.641	2.42492e-24	2.25315e-22
TRINITY_DN3421_c0_g1_i2	3.26091	4.63299	103.515	2.58374e-24	2.3956e-22
TRINITY_DN4465_c1_g1_i11	2.92814	5.1367	103.487	2.62085e-24	2.42484e-22
TRINITY_DN1048_c0_g1_i4	-4.35751	2.82172	103.474	2.63791e-24	2.43545e-22
TRINITY_DN7748_c0_g1_i10	-4.03307	6.85884	103.239	2.97088e-24	2.73705e-22
TRINITY_DN1120_c0_g1_i12	-4.41742	9.07057	103.18	3.05972e-24	2.81294e-22
TRINITY_DN819_c0_g1_i16	-3.89758	3.40952	103.172	3.07347e-24	2.81961e-22
TRINITY_DN1412_c0_g2_i6	-2.76967	4.02836	103.134	3.13225e-24	2.8675e-22
TRINITY_DN1038_c0_g1_i7	-6.41481	7.40423	102.958	3.42252e-24	3.12665e-22
TRINITY_DN5263_c0_g2_i1	5.89478	1.62958	102.921	3.48701e-24	3.17888e-22
TRINITY_DN1120_c0_g1_i14	-4.40776	8.89898	102.833	3.64604e-24	3.3169e-22
TRINITY_DN884_c0_g1_i1	-4.12232	5.61683	102.819	3.6716e-24	3.33318e-22
TRINITY_DN724_c0_g2_i1	-4.39254	5.75993	102.721	3.85845e-24	3.49551e-22
TRINITY_DN2409_c0_g1_i13	6.03955	1.7243	102.562	4.18111e-24	3.77995e-22
TRINITY_DN3205_c0_g1_i1	-4.31027	3.22193	102.524	4.26273e-24	3.84574e-22
TRINITY_DN8101_c0_g1_i6	-4.09595	2.28017	102.515	4.28095e-24	3.85418e-22
TRINITY_DN3023_c0_g1_i14	-5.82565	8.10051	102.345	4.66482e-24	4.19111e-22
TRINITY_DN12699_c0_g1_i1	-5.51605	1.70526	102.335	4.68725e-24	4.20258e-22
TRINITY_DN3382_c0_g1_i1	3.92607	2.03776	102.328	4.70412e-24	4.20903e-22
TRINITY_DN1924_c0_g1_i1	-5.21756	3.17651	102.179	5.07314e-24	4.52989e-22
TRINITY_DN4621_c0_g1_i4	-3.11335	7.63162	102.147	5.1543e-24	4.59292e-22
TRINITY_DN2201_c0_g1_i5	-3.6093	2.91948	102.008	5.52919e-24	4.91691e-22
TRINITY_DN6251_c0_g1_i5	3.75029	4.25633	101.983	5.60025e-24	4.96994e-22
TRINITY_DN623_c0_g1_i6	-2.80261	3.59213	101.972	5.63171e-24	4.98767e-22
TRINITY_DN647_c0_g1_i16	-3.36222	4.60252	101.94	5.72309e-24	5.05831e-22
TRINITY_DN9256_c0_g1_i1	3.32862	2.49978	101.901	5.83706e-24	5.14857e-22
TRINITY_DN5935_c0_g1_i10	-3.29227	2.59596	101.65	6.62382e-24	5.83071e-22
TRINITY_DN6991_c0_g1_i1	5.952	1.29997	101.578	6.87162e-24	6.03661e-22
TRINITY_DN4409_c0_g1_i9	-4.72146	2.16183	101.451	7.32713e-24	6.42379e-22
TRINITY_DN814_c0_g1_i14	2.44379	6.8627	101.388	7.56096e-24	6.61546e-22
TRINITY_DN3141_c0_g1_i5	-3.69397	4.09175	101.363	7.65753e-24	6.6865e-22
TRINITY_DN6328_c0_g1_i6	6.07251	2.85959	101.252	8.09981e-24	7.05852e-22
TRINITY_DN2167_c0_g1_i2	2.29515	4.96058	101.211	8.27092e-24	7.18294e-22
TRINITY_DN9285_c0_g1_i3	-3.29455	3.23292	101.209	8.27562e-24	7.18294e-22
TRINITY_DN2036_c0_g1_i5	3.36316	2.33143	101.195	8.33567e-24	7.22065e-22
TRINITY_DN2780_c0_g1_i6	-4.27136	1.22384	101.136	8.58909e-24	7.42538e-22
TRINITY_DN10418_c0_g1_i13	-4.02504	1.90359	100.887	9.73697e-24	8.40103e-22
TRINITY_DN11673_c0_g1_i2	-6.365	3.4946	100.831	1.00182e-23	8.62659e-22
TRINITY_DN1822_c0_g1_i1	-3.16857	4.94013	100.805	1.0152e-23	8.72448e-22
TRINITY_DN12394_c0_g1_i2	4.30772	1.67611	100.751	1.04328e-23	8.94812e-22
TRINITY_DN17012_c0_g1_i6	-3.84653	2.61699	100.727	1.05596e-23	9.03907e-22
TRINITY_DN3895_c0_g1_i1	-2.31433	5.31658	100.644	1.10091e-23	9.40534e-22
TRINITY_DN5521_c0_g1_i3	-2.63597	5.90952	100.615	1.11694e-23	9.52356e-22
TRINITY_DN3331_c0_g1_i2	-5.63087	8.55237	100.495	1.18709e-23	1.01019e-21
TRINITY_DN15894_c0_g2_i4	8.5536	0.626955	100.479	1.19659e-23	1.01628e-21
TRINITY_DN1867_c0_g1_i74	-2.90388	3.7355	100.378	1.25911e-23	1.0673e-21
TRINITY_DN795_c0_g1_i2	-3.65136	5.64517	100.304	1.30699e-23	1.10573e-21
TRINITY_DN2036_c0_g1_i11	3.31237	2.22877	100.297	1.31177e-23	1.10577e-21
TRINITY_DN3112_c0_g1_i5	2.96915	3.89326	100.296	1.31212e-23	1.10577e-21
TRINITY_DN1984_c0_g1_i6	2.20294	4.52602	100.288	1.31792e-23	1.1085e-21
TRINITY_DN13047_c0_g1_i3	-9.41443	3.11153	100.262	1.33535e-23	1.121e-21
TRINITY_DN4759_c0_g1_i32	-4.52298	1.85811	99.9895	1.53208e-23	1.28367e-21
TRINITY_DN6438_c0_g1_i2	-5.67281	2.51081	99.9737	1.54438e-23	1.29148e-21
TRINITY_DN4044_c0_g1_i5	2.83312	7.35626	99.9179	1.58851e-23	1.32584e-21
TRINITY_DN1698_c0_g1_i2	-3.62786	4.87539	99.5817	1.88235e-23	1.56808e-21
TRINITY_DN431_c0_g2_i1	-5.20113	8.41934	99.5391	1.92329e-23	1.59912e-21
TRINITY_DN2290_c0_g1_i7	-3.6694	5.73977	99.5316	1.93061e-23	1.60215e-21
TRINITY_DN8816_c0_g1_i22	-4.01023	2.75818	99.5182	1.94374e-23	1.60997e-21
TRINITY_DN3328_c0_g1_i15	-2.50624	4.80933	99.4461	2.01572e-23	1.66641e-21
TRINITY_DN2150_c0_g1_i2	-3.17387	5.25551	99.4148	2.04784e-23	1.68976e-21
TRINITY_DN1980_c0_g1_i7	-3.73116	5.34129	99.3859	2.07798e-23	1.71138e-21
TRINITY_DN4652_c2_g1_i1	4.5632	1.74328	99.3446	2.12173e-23	1.74411e-21
TRINITY_DN5592_c0_g1_i4	-4.38969	1.99173	99.334	2.13314e-23	1.75018e-21
TRINITY_DN15563_c0_g3_i1	-5.35746	1.67509	99.3283	2.13928e-23	1.75192e-21
TRINITY_DN15894_c0_g2_i5	4.92806	1.02682	99.3175	2.15099e-23	1.75819e-21
TRINITY_DN860_c1_g2_i2	-3.27063	5.00718	99.3109	2.15819e-23	1.76077e-21
TRINITY_DN3679_c1_g1_i2	-4.44759	2.40911	99.2894	2.18168e-23	1.7766e-21
TRINITY_DN2290_c0_g1_i5	-3.69825	5.8902	99.2124	2.26821e-23	1.84358e-21
TRINITY_DN4817_c0_g1_i1	-3.02474	3.55048	99.2087	2.27242e-23	1.84358e-21
TRINITY_DN3065_c0_g1_i1	3.65155	2.79569	99.0912	2.41142e-23	1.95271e-21
TRINITY_DN2117_c0_g1_i1	-2.85384	5.39673	99.0088	2.51376e-23	2.0318e-21
TRINITY_DN104_c0_g1_i3	7.68892	1.66661	99.0008	2.52397e-23	2.03626e-21
TRINITY_DN3414_c1_g1_i3	2.77993	9.79686	98.9764	2.5553e-23	2.05445e-21
TRINITY_DN8868_c0_g1_i2	-7.05515	1.10798	98.9759	2.55596e-23	2.05445e-21
TRINITY_DN7262_c0_g1_i14	-5.04167	2.55463	98.9544	2.58382e-23	2.07165e-21
TRINITY_DN23149_c0_g1_i4	-3.5971	3.05492	98.9521	2.58688e-23	2.07165e-21
TRINITY_DN814_c0_g2_i2	2.41907	4.81918	98.8887	2.67099e-23	2.13507e-21
TRINITY_DN4305_c0_g1_i13	2.69342	8.02791	98.8195	2.76591e-23	2.20535e-21
TRINITY_DN7171_c0_g1_i1	-5.70737	4.52877	98.8173	2.76905e-23	2.20535e-21
TRINITY_DN819_c0_g1_i23	-3.68676	3.67451	98.7056	2.92979e-23	2.3291e-21
TRINITY_DN2655_c0_g3_i1	-4.72575	2.55025	98.6321	3.04054e-23	2.41273e-21
TRINITY_DN13047_c0_g1_i1	-9.8231	3.47531	98.5628	3.14883e-23	2.49411e-21
TRINITY_DN171_c0_g1_i9	-2.90866	7.45503	98.508	3.23721e-23	2.55946e-21
TRINITY_DN23745_c0_g2_i1	-3.26024	4.35384	98.4751	3.29135e-23	2.59754e-21
TRINITY_DN8956_c0_g2_i1	-3.34876	3.00531	98.4702	3.2995e-23	2.59926e-21
TRINITY_DN16988_c0_g2_i3	-3.48243	3.3296	98.3846	3.44523e-23	2.70915e-21
TRINITY_DN1211_c0_g1_i1	-3.09434	5.13334	98.3677	3.47481e-23	2.72748e-21
TRINITY_DN2704_c0_g1_i27	-6.7073	3.10929	98.2231	3.73797e-23	2.92875e-21
TRINITY_DN7383_c0_g1_i10	-3.45938	4.26173	98.092	3.99392e-23	3.12366e-21
TRINITY_DN4390_c2_g1_i2	2.53155	5.23316	98.079	4.02022e-23	3.13858e-21
TRINITY_DN751_c0_g2_i2	-2.96312	4.23916	98.0546	4.06998e-23	3.17174e-21
TRINITY_DN122_c0_g1_i2	-3.24457	6.32934	97.8658	4.47722e-23	3.48286e-21
TRINITY_DN3057_c0_g1_i1	4.02296	8.29006	97.8131	4.59807e-23	3.57048e-21
TRINITY_DN21535_c0_g1_i3	-3.48498	5.74137	97.7648	4.71161e-23	3.65213e-21
TRINITY_DN884_c0_g1_i2	-4.09771	5.7106	97.4665	5.47739e-23	4.23816e-21
TRINITY_DN38342_c0_g1_i1	-6.82606	1.8627	97.3725	5.74391e-23	4.43648e-21
TRINITY_DN19764_c0_g1_i1	-5.79623	1.02564	97.2831	6.00925e-23	4.6332e-21
TRINITY_DN4120_c0_g1_i9	-2.69436	5.38422	97.2155	6.21774e-23	4.78546e-21
TRINITY_DN1019_c0_g1_i2	-6.0268	6.11611	97.0683	6.69763e-23	5.1457e-21
TRINITY_DN330_c0_g1_i10	-5.6766	3.34888	97.0327	6.81924e-23	5.22989e-21
TRINITY_DN814_c0_g2_i1	2.44187	4.79091	96.9198	7.21925e-23	5.52692e-21
TRINITY_DN4400_c0_g1_i2	-3.10117	6.14139	96.8723	7.3947e-23	5.65129e-21
TRINITY_DN16103_c0_g1_i1	3.23522	2.63963	96.8687	7.40821e-23	5.65168e-21
TRINITY_DN561_c0_g1_i3	3.07852	4.85894	96.8193	7.59517e-23	5.78417e-21
TRINITY_DN9977_c0_g1_i1	-5.24065	2.82391	96.7555	7.84402e-23	5.96324e-21
TRINITY_DN33248_c0_g1_i1	-3.76531	3.37405	96.7415	7.89976e-23	5.98668e-21
TRINITY_DN851_c0_g1_i2	3.9668	5.24443	96.7408	7.90239e-23	5.98668e-21
TRINITY_DN18071_c0_g1_i1	-4.09685	1.65489	96.726	7.96163e-23	6.02107e-21
TRINITY_DN20578_c0_g1_i2	-3.67811	2.43545	96.7138	8.01086e-23	6.04778e-21
TRINITY_DN13477_c1_g1_i1	-2.87169	4.7298	96.6628	8.22006e-23	6.19496e-21
TRINITY_DN751_c0_g1_i2	-3.52859	2.76095	96.5827	8.55941e-23	6.43955e-21
TRINITY_DN8769_c0_g1_i1	4.45676	2.27761	96.5556	8.67742e-23	6.51705e-21
TRINITY_DN1730_c0_g2_i2	2.37465	5.15888	96.4924	8.95873e-23	6.71673e-21
TRINITY_DN4653_c0_g1_i5	4.03626	2.72844	96.4106	9.33656e-23	6.98796e-21
TRINITY_DN817_c0_g1_i2	-7.34294	3.53229	96.401	9.38175e-23	7.00972e-21
TRINITY_DN6949_c0_g1_i1	-2.61504	3.68691	96.3475	9.63903e-23	7.18959e-21
TRINITY_DN1385_c0_g1_i1	7.05125	2.32557	96.303	9.85829e-23	7.34054e-21
TRINITY_DN7485_c0_g1_i7	3.13469	2.1764	96.2895	9.9255e-23	7.37795e-21
TRINITY_DN5915_c0_g1_i2	3.52067	2.59798	96.2044	1.03616e-22	7.68898e-21
TRINITY_DN5062_c0_g1_i6	4.70958	2.35994	96.1643	1.05733e-22	7.8327e-21
TRINITY_DN12450_c0_g1_i1	-3.6049	2.9468	96.1421	1.06927e-22	7.9077e-21
TRINITY_DN1136_c1_g2_i4	-2.99934	3.98269	96.1274	1.07723e-22	7.953e-21
TRINITY_DN1468_c0_g2_i2	-6.07593	4.1066	96.0484	1.12109e-22	8.26283e-21
TRINITY_DN4265_c0_g1_i1	-3.07497	3.53063	96.0385	1.1267e-22	8.29009e-21
TRINITY_DN2409_c0_g1_i19	6.3133	1.98023	96.0246	1.13463e-22	8.33433e-21
TRINITY_DN5013_c0_g1_i3	-6.87938	3.13394	95.8894	1.21484e-22	8.89865e-21
TRINITY_DN4305_c0_g1_i10	2.30474	6.6692	95.8883	1.21555e-22	8.89865e-21
TRINITY_DN955_c0_g1_i12	-2.75853	4.20256	95.7317	1.31555e-22	9.61455e-21
TRINITY_DN7464_c0_g1_i1	-4.86226	3.04927	95.7144	1.32712e-22	9.68286e-21
TRINITY_DN955_c0_g1_i13	-2.9466	4.77456	95.6626	1.36227e-22	9.92263e-21
TRINITY_DN8560_c0_g1_i2	-3.02436	5.67558	95.6557	1.36707e-22	9.94099e-21
TRINITY_DN9386_c0_g1_i1	8.35894	4.68968	95.6351	1.38136e-22	1.00281e-20
TRINITY_DN20578_c0_g1_i12	-3.50617	2.44986	95.6012	1.40519e-22	1.01841e-20
TRINITY_DN1436_c0_g1_i7	-5.66051	5.61724	95.5951	1.40952e-22	1.01985e-20
TRINITY_DN10418_c0_g1_i15	-3.85137	3.01313	95.4807	1.49338e-22	1.07873e-20
TRINITY_DN2036_c0_g1_i6	3.0977	2.23679	95.3324	1.60957e-22	1.16073e-20
TRINITY_DN4129_c0_g1_i12	-6.44656	1.82878	95.3274	1.61362e-22	1.16173e-20
TRINITY_DN7940_c0_g1_i1	-3.74774	3.7279	95.3091	1.62866e-22	1.17061e-20
TRINITY_DN15563_c1_g1_i1	-6.43101	0.686839	95.1744	1.7433e-22	1.25095e-20
TRINITY_DN5604_c0_g1_i1	-4.38789	2.9384	95.0745	1.83352e-22	1.31352e-20
TRINITY_DN4121_c0_g1_i6	-4.04409	3.06003	95.0668	1.84069e-22	1.31649e-20
TRINITY_DN7748_c0_g1_i13	-4.07296	7.21009	95.0347	1.87079e-22	1.33582e-20
TRINITY_DN7748_c0_g1_i1	-4.05763	6.84778	95.0226	1.88228e-22	1.34182e-20
TRINITY_DN3679_c1_g1_i5	-4.03567	1.66931	94.9989	1.90487e-22	1.3557e-20
TRINITY_DN9422_c0_g1_i2	5.93714	3.39545	94.9521	1.95048e-22	1.38589e-20
TRINITY_DN5660_c1_g1_i6	-4.46397	1.93493	94.9251	1.97728e-22	1.40264e-20
TRINITY_DN3432_c0_g1_i5	-2.97789	6.36608	94.8345	2.0699e-22	1.46596e-20
TRINITY_DN21710_c0_g1_i1	3.82215	1.86319	94.8042	2.10182e-22	1.48614e-20
TRINITY_DN2718_c0_g2_i3	2.48618	4.03345	94.8009	2.10527e-22	1.48616e-20
TRINITY_DN2811_c0_g1_i6	4.15458	5.44817	94.791	2.11586e-22	1.49122e-20
TRINITY_DN2630_c3_g1_i1	-4.17144	3.06757	94.399	2.57923e-22	1.81485e-20
TRINITY_DN2704_c0_g1_i33	-5.87835	3.84848	94.3918	2.58868e-22	1.81856e-20
TRINITY_DN623_c0_g1_i1	-2.57068	3.80997	94.3221	2.68142e-22	1.88067e-20
TRINITY_DN2390_c0_g1_i7	-4.18713	5.71715	94.2983	2.71387e-22	1.90036e-20
TRINITY_DN10233_c0_g1_i1	-4.5501	2.96312	94.2445	2.78858e-22	1.94954e-20
TRINITY_DN455_c0_g1_i5	-3.60704	5.14796	94.2033	2.84725e-22	1.98736e-20
TRINITY_DN2536_c0_g1_i1	3.44329	3.55458	94.1366	2.94486e-22	2.0522e-20
TRINITY_DN620_c0_g1_i2	3.44526	3.13783	94.1253	2.96176e-22	2.06068e-20
TRINITY_DN6613_c2_g1_i1	-6.68278	1.33533	94.0745	3.03873e-22	2.11085e-20
TRINITY_DN1810_c0_g1_i1	-6.19559	5.6528	94.0296	3.10836e-22	2.15578e-20
TRINITY_DN307_c0_g1_i1	-4.66407	1.98505	94.0008	3.15389e-22	2.18387e-20
TRINITY_DN7314_c0_g1_i2	-4.10765	1.88496	93.895	3.32719e-22	2.30021e-20
TRINITY_DN4895_c0_g1_i2	-4.95283	7.14751	93.8875	3.33978e-22	2.30524e-20
TRINITY_DN5701_c0_g1_i11	-2.92783	6.10196	93.8282	3.44141e-22	2.37163e-20
TRINITY_DN4409_c0_g1_i12	-4.26137	2.26143	93.8146	3.46513e-22	2.3842e-20
TRINITY_DN12565_c2_g1_i1	-7.78749	1.53182	93.7641	3.55453e-22	2.44185e-20
TRINITY_DN7555_c0_g1_i42	-3.12831	3.3326	93.7382	3.60144e-22	2.47017e-20
TRINITY_DN17222_c0_g1_i1	-4.66715	2.82801	93.7198	3.63514e-22	2.48936e-20
TRINITY_DN4931_c0_g1_i44	-2.9601	2.98267	93.7037	3.66483e-22	2.50574e-20
TRINITY_DN12165_c0_g2_i3	-2.54632	3.93441	93.3931	4.28743e-22	2.92683e-20
TRINITY_DN10629_c0_g1_i5	5.36653	4.17484	93.3828	4.3099e-22	2.93755e-20
TRINITY_DN8088_c0_g1_i1	7.36275	1.38954	93.2672	4.56892e-22	3.10922e-20
TRINITY_DN7575_c0_g1_i1	4.16989	1.31247	93.2375	4.63816e-22	3.15141e-20
TRINITY_DN5925_c0_g1_i3	-8.99754	1.12398	93.2021	4.72177e-22	3.20322e-20
TRINITY_DN955_c0_g1_i15	-3.07506	3.38654	93.155	4.83552e-22	3.27405e-20
TRINITY_DN15101_c0_g1_i1	-3.38847	3.10023	93.1527	4.84124e-22	3.27405e-20
TRINITY_DN3890_c0_g1_i4	3.25519	3.52025	93.1267	4.90508e-22	3.31207e-20
TRINITY_DN4465_c1_g1_i12	2.88621	5.17796	93.0649	5.06079e-22	3.41191e-20
TRINITY_DN15027_c0_g1_i1	2.94524	6.40703	92.9559	5.34736e-22	3.59953e-20
TRINITY_DN12825_c0_g1_i3	-4.19444	1.84721	92.8652	5.59798e-22	3.76241e-20
TRINITY_DN318_c1_g1_i23	-3.86523	4.31089	92.8202	5.72673e-22	3.843e-20
TRINITY_DN11222_c0_g1_i1	-3.51627	3.45044	92.703	6.07603e-22	4.07113e-20
TRINITY_DN2536_c0_g1_i3	3.56436	3.744	92.6925	6.1085e-22	4.08658e-20
TRINITY_DN7256_c0_g1_i3	-3.60113	5.99157	92.5767	6.47658e-22	4.32618e-20
TRINITY_DN3160_c0_g1_i1	5.22195	0.623816	92.4911	6.76267e-22	4.51035e-20
TRINITY_DN1984_c0_g1_i10	2.2277	4.52734	92.4115	7.04026e-22	4.6883e-20
TRINITY_DN2792_c0_g1_i4	3.28615	4.42157	92.2549	7.62012e-22	5.06668e-20
TRINITY_DN383_c7_g1_i1	-4.89277	1.93945	92.0795	8.32644e-22	5.52787e-20
TRINITY_DN2307_c2_g1_i8	-4.06807	2.17757	91.8131	9.526e-22	6.31461e-20
TRINITY_DN775_c0_g2_i4	-3.67953	2.86314	91.7664	9.7538e-22	6.45577e-20
TRINITY_DN6339_c0_g1_i1	-3.80179	1.99267	91.7351	9.90914e-22	6.54862e-20
TRINITY_DN4712_c0_g1_i1	-2.56332	3.30583	91.7089	1.00412e-21	6.62585e-20
TRINITY_DN16988_c0_g2_i1	-3.32831	3.42139	91.6585	1.03002e-21	6.78641e-20
TRINITY_DN1758_c0_g1_i1	-3.05433	3.85095	91.6353	1.04219e-21	6.85625e-20
TRINITY_DN1679_c0_g2_i1	-2.15866	5.12149	91.6217	1.04936e-21	6.88551e-20
TRINITY_DN2998_c0_g1_i1	-5.99122	7.84088	91.6209	1.04981e-21	6.88551e-20
TRINITY_DN3859_c0_g1_i1	-2.37386	5.79976	91.4186	1.16279e-21	7.61504e-20
TRINITY_DN3421_c0_g1_i7	3.05424	2.41592	91.3691	1.19222e-21	7.79606e-20
TRINITY_DN2955_c1_g1_i1	-6.32376	1.11101	91.2103	1.29187e-21	8.43495e-20
TRINITY_DN2390_c0_g1_i2	-4.05716	5.86928	91.1271	1.34732e-21	8.78383e-20
TRINITY_DN6328_c0_g1_i5	6.48527	5.06706	91.0938	1.37023e-21	8.9198e-20
TRINITY_DN2998_c0_g1_i3	-3.50596	4.70429	90.8655	1.53775e-21	9.99539e-20
TRINITY_DN7644_c0_g1_i1	3.27253	4.17903	90.7797	1.6059e-21	1.04228e-19
TRINITY_DN2150_c0_g1_i5	-3.2656	5.35895	90.7442	1.63503e-21	1.0596e-19
TRINITY_DN724_c0_g2_i4	-4.60652	6.08733	90.7278	1.64864e-21	1.06683e-19
TRINITY_DN7970_c0_g3_i1	3.97607	4.52733	90.7208	1.65445e-21	1.069e-19
TRINITY_DN171_c0_g1_i23	-2.98021	7.45559	90.6638	1.7028e-21	1.09861e-19
TRINITY_DN4895_c0_g1_i3	-5.02535	8.10393	90.6375	1.72563e-21	1.11169e-19
TRINITY_DN222_c0_g1_i17	-2.72582	6.09732	90.6083	1.75124e-21	1.12652e-19
TRINITY_DN8853_c0_g1_i1	2.75787	2.83239	90.5888	1.76855e-21	1.13598e-19
TRINITY_DN276_c0_g1_i7	-3.66494	5.2714	90.2242	2.12648e-21	1.36386e-19
TRINITY_DN905_c0_g2_i6	-2.92655	2.9223	90.1943	2.15879e-21	1.38255e-19
TRINITY_DN8107_c0_g1_i1	-3.28676	2.43155	90.1547	2.20245e-21	1.40844e-19
TRINITY_DN792_c0_g2_i1	3.82992	6.27453	90.1396	2.21939e-21	1.41718e-19
TRINITY_DN12652_c0_g2_i4	-3.43511	2.89756	90.0569	2.31412e-21	1.47551e-19
TRINITY_DN6426_c0_g1_i43	-2.67806	2.82082	90.0413	2.33235e-21	1.48495e-19
TRINITY_DN822_c0_g2_i2	-3.88982	2.41548	90.0316	2.34383e-21	1.48802e-19
TRINITY_DN1607_c1_g1_i1	2.70889	4.78136	90.0315	2.34401e-21	1.48802e-19
TRINITY_DN7218_c0_g1_i5	-3.45909	4.93074	89.991	2.39246e-21	1.51656e-19
TRINITY_DN955_c0_g1_i3	-2.74633	4.30973	89.8995	2.50566e-21	1.58601e-19
TRINITY_DN9429_c0_g1_i1	2.66775	3.2632	89.872	2.54073e-21	1.60587e-19
TRINITY_DN22146_c0_g1_i6	3.71858	4.18249	89.8455	2.57505e-21	1.6252e-19
TRINITY_DN3890_c0_g1_i14	2.90012	2.93824	89.7983	2.63727e-21	1.66205e-19
TRINITY_DN2409_c0_g1_i11	6.17663	1.53159	89.78	2.66174e-21	1.67505e-19
TRINITY_DN3023_c0_g2_i1	-6.27632	6.396	89.7671	2.67915e-21	1.68357e-19
TRINITY_DN15362_c0_g2_i13	2.378	3.39808	89.7487	2.7042e-21	1.69686e-19
TRINITY_DN5935_c0_g1_i7	-3.27106	2.70775	89.6978	2.77464e-21	1.73855e-19
TRINITY_DN4560_c0_g1_i3	2.33866	5.95033	89.6115	2.89837e-21	1.81346e-19
TRINITY_DN2201_c0_g1_i15	-3.56388	1.7941	89.5808	2.94372e-21	1.83919e-19
TRINITY_DN21685_c0_g1_i3	-2.64009	3.91555	89.4921	3.07861e-21	1.92071e-19
TRINITY_DN10094_c0_g1_i4	-2.8451	4.23009	89.3217	3.35552e-21	2.09047e-19
TRINITY_DN819_c0_g1_i19	-4.24027	1.78739	89.2972	3.39732e-21	2.11348e-19
TRINITY_DN9138_c0_g1_i1	4.14042	2.77144	89.2476	3.48362e-21	2.16408e-19
TRINITY_DN5966_c0_g3_i1	-7.7817	3.89126	89.1597	3.64194e-21	2.2592e-19
TRINITY_DN10629_c0_g1_i6	5.72105	3.78723	89.1232	3.7097e-21	2.29795e-19
TRINITY_DN2201_c0_g1_i2	-3.6974	1.47845	89.1006	3.75231e-21	2.32104e-19
TRINITY_DN3331_c0_g1_i4	-5.30708	6.81086	89.0597	3.83071e-21	2.36617e-19
TRINITY_DN699_c0_g1_i1	-5.13105	1.87079	88.991	3.96614e-21	2.44635e-19
TRINITY_DN15096_c0_g1_i6	4.6678	3.0789	88.8226	4.31851e-21	2.65992e-19
TRINITY_DN4120_c0_g1_i2	-2.85719	2.62016	88.7823	4.40743e-21	2.71085e-19
TRINITY_DN1583_c0_g1_i1	-2.29527	4.15175	88.6885	4.62155e-21	2.83854e-19
TRINITY_DN13724_c0_g1_i7	2.84584	2.8615	88.3289	5.54286e-21	3.39592e-19
TRINITY_DN4900_c0_g1_i2	-5.80366	2.0933	88.3282	5.54468e-21	3.39592e-19
TRINITY_DN18779_c0_g1_i2	-4.23281	1.4337	88.2188	5.86001e-21	3.584e-19
TRINITY_DN5140_c0_g1_i8	3.54269	4.01752	88.1663	6.01774e-21	3.6753e-19
TRINITY_DN2145_c0_g1_i4	-4.13091	3.93405	88.1274	6.13709e-21	3.74294e-19
TRINITY_DN480_c0_g1_i11	3.93926	3.11219	88.1072	6.20019e-21	3.77613e-19
TRINITY_DN9864_c0_g1_i2	-5.78184	0.349898	88.0422	6.40723e-21	3.89676e-19
TRINITY_DN5063_c0_g1_i1	-4.90554	3.43647	88.0201	6.4794e-21	3.93515e-19
TRINITY_DN6559_c0_g1_i1	-2.65767	2.38772	87.9772	6.62141e-21	4.01579e-19
TRINITY_DN227_c1_g1_i11	2.97048	3.40066	87.9687	6.6498e-21	4.02739e-19
TRINITY_DN6926_c0_g1_i21	3.17058	1.69627	87.8993	6.88734e-21	4.16545e-19
TRINITY_DN4129_c0_g1_i6	-4.86839	2.29901	87.7501	7.42675e-21	4.48164e-19
TRINITY_DN10040_c0_g1_i1	4.4681	2.11801	87.7491	7.43075e-21	4.48164e-19
TRINITY_DN17405_c0_g1_i2	-3.8607	4.17829	87.6181	7.93952e-21	4.78185e-19
TRINITY_DN8282_c0_g1_i1	-6.82538	1.37566	87.6112	7.96709e-21	4.79182e-19
TRINITY_DN775_c0_g2_i1	-3.75462	4.3547	87.6025	8.00237e-21	4.8064e-19
TRINITY_DN3474_c0_g1_i12	-4.88405	1.79984	87.4764	8.52912e-21	5.11571e-19
TRINITY_DN191_c0_g1_i1	2.73371	3.3138	87.3924	8.89919e-21	5.33032e-19
TRINITY_DN2811_c0_g1_i2	4.34915	6.26499	87.3048	9.30236e-21	5.56414e-19
TRINITY_DN6530_c0_g1_i33	-4.67903	3.00704	87.2713	9.46126e-21	5.65141e-19
TRINITY_DN2409_c0_g1_i18	5.72174	1.44479	87.1496	1.00614e-20	6.00167e-19
TRINITY_DN284_c0_g2_i1	3.3151	2.56201	87.1322	1.01506e-20	6.04655e-19
TRINITY_DN668_c0_g1_i1	-2.20031	6.01701	87.1237	1.01939e-20	6.06407e-19
TRINITY_DN9566_c0_g1_i2	3.54975	1.86286	87.0825	1.04088e-20	6.1834e-19
TRINITY_DN6479_c0_g1_i14	-3.0329	2.99852	87.0643	1.0505e-20	6.23206e-19
TRINITY_DN6403_c0_g1_i1	4.16067	0.897169	87.0452	1.06068e-20	6.28387e-19
TRINITY_DN194_c0_g1_i2	-6.44567	3.82094	87.0258	1.07112e-20	6.33712e-19
TRINITY_DN8885_c0_g1_i3	-3.10431	2.42223	87.0226	1.07287e-20	6.33884e-19
TRINITY_DN8709_c0_g1_i1	3.06054	5.01495	86.985	1.09347e-20	6.45177e-19
TRINITY_DN10306_c0_g1_i1	-6.31419	5.73373	86.8769	1.15491e-20	6.80503e-19
TRINITY_DN5493_c0_g1_i3	-3.72933	3.08299	86.8611	1.16417e-20	6.8503e-19
TRINITY_DN5993_c0_g1_i1	-3.20951	4.13125	86.8478	1.17203e-20	6.88723e-19
TRINITY_DN978_c0_g1_i18	-2.36402	5.09964	86.793	1.20495e-20	7.07114e-19
TRINITY_DN18013_c1_g1_i1	-9.20182	3.00927	86.7689	1.21973e-20	7.14821e-19
TRINITY_DN10000_c0_g1_i1	-2.64101	3.05632	86.7224	1.24873e-20	7.30837e-19
TRINITY_DN665_c0_g1_i8	3.57833	1.31923	86.681	1.27514e-20	7.45291e-19
TRINITY_DN3931_c0_g1_i2	-4.78545	1.85853	86.6651	1.28545e-20	7.50304e-19
TRINITY_DN2704_c0_g1_i31	-5.78534	2.37774	86.6129	1.31986e-20	7.69355e-19
TRINITY_DN9748_c0_g2_i6	-5.53989	1.45503	86.4982	1.39862e-20	8.14179e-19
TRINITY_DN8552_c0_g2_i2	8.21241	0.271562	86.4951	1.40083e-20	8.14374e-19
TRINITY_DN11146_c0_g1_i1	-4.49136	2.73824	86.4499	1.43323e-20	8.32097e-19
TRINITY_DN1128_c0_g1_i2	-3.93615	3.57919	86.4427	1.43849e-20	8.34035e-19
TRINITY_DN1867_c0_g1_i40	-2.8124	3.83807	86.3782	1.48618e-20	8.60537e-19
TRINITY_DN6647_c0_g1_i2	-2.8147	4.23947	86.3625	1.49795e-20	8.66204e-19
TRINITY_DN8345_c1_g2_i1	-8.55936	0.525255	86.3584	1.50113e-20	8.66887e-19
TRINITY_DN2497_c0_g1_i11	2.16349	3.76771	86.256	1.58089e-20	9.11737e-19
TRINITY_DN3153_c0_g1_i2	-2.09297	5.84349	86.2271	1.60412e-20	9.23908e-19
TRINITY_DN2776_c0_g1_i2	-4.25302	9.58146	86.2203	1.60967e-20	9.25879e-19
TRINITY_DN4863_c0_g2_i1	3.17379	5.59506	86.212	1.61645e-20	9.28552e-19
TRINITY_DN5706_c0_g2_i3	4.36498	3.12376	86.1797	1.64302e-20	9.4257e-19
TRINITY_DN1980_c0_g1_i6	-3.73456	5.18655	86.0093	1.79095e-20	1.02608e-18
TRINITY_DN9516_c0_g2_i1	3.52466	1.5867	85.9997	1.79966e-20	1.02971e-18
TRINITY_DN4396_c0_g1_i1	-3.5191	3.33396	85.9564	1.83945e-20	1.0511e-18
TRINITY_DN2580_c0_g1_i1	4.29062	1.36229	85.9351	1.85939e-20	1.0611e-18
TRINITY_DN8410_c0_g2_i3	-3.94141	1.2691	85.9113	1.88189e-20	1.07253e-18
TRINITY_DN6140_c2_g1_i1	2.67675	9.5938	85.8102	1.98059e-20	1.1273e-18
TRINITY_DN7748_c0_g1_i22	-3.96465	6.85149	85.7999	1.99092e-20	1.1317e-18
TRINITY_DN5433_c0_g1_i62	-3.07598	2.87241	85.7526	2.03918e-20	1.15762e-18
TRINITY_DN11300_c0_g3_i1	2.97877	2.05092	85.6818	2.11348e-20	1.19823e-18
TRINITY_DN2497_c0_g1_i44	2.20582	3.82094	85.6179	2.18288e-20	1.23597e-18
TRINITY_DN16053_c0_g1_i2	-2.8804	4.28398	85.4626	2.36127e-20	1.33524e-18
TRINITY_DN9933_c0_g1_i1	-4.19864	2.22021	85.365	2.48074e-20	1.40097e-18
TRINITY_DN814_c0_g1_i9	2.30045	6.65909	85.1624	2.74842e-20	1.55013e-18
TRINITY_DN10746_c0_g1_i3	-4.12617	1.79581	84.9652	3.0366e-20	1.70824e-18
TRINITY_DN6186_c0_g1_i2	-5.14312	1.02296	84.941	3.07406e-20	1.72707e-18
TRINITY_DN7292_c0_g1_i2	2.07672	5.55879	84.9079	3.12584e-20	1.7539e-18
TRINITY_DN13304_c0_g1_i2	-6.26791	0.530217	84.8353	3.24289e-20	1.81723e-18
TRINITY_DN4409_c0_g1_i4	-3.82188	2.09416	84.7653	3.35972e-20	1.88028e-18
TRINITY_DN2886_c0_g3_i4	2.9623	2.58249	84.7082	3.45817e-20	1.93288e-18
TRINITY_DN13322_c0_g1_i1	-7.78237	1.88372	84.575	3.69907e-20	2.06488e-18
TRINITY_DN3890_c0_g1_i23	2.73731	3.18008	84.5361	3.7727e-20	2.10328e-18
TRINITY_DN3696_c0_g1_i19	3.1071	3.11464	84.5137	3.81556e-20	2.12445e-18
TRINITY_DN15362_c0_g2_i7	2.49659	3.22613	84.4619	3.91681e-20	2.17804e-18
TRINITY_DN171_c0_g1_i21	-2.90166	7.48603	84.4346	3.97138e-20	2.20556e-18
TRINITY_DN2704_c0_g1_i7	-5.41148	3.94904	84.3742	4.09464e-20	2.27111e-18
TRINITY_DN7004_c0_g1_i29	-2.67232	4.88809	84.3482	4.14885e-20	2.29825e-18
TRINITY_DN978_c0_g1_i6	-2.2525	5.29645	84.2868	4.27952e-20	2.36762e-18
TRINITY_DN3249_c0_g1_i1	-3.07075	2.67801	84.184	4.50794e-20	2.49082e-18
TRINITY_DN3421_c0_g1_i1	3.6898	3.56497	84.1399	4.60966e-20	2.54379e-18
TRINITY_DN3930_c0_g2_i2	2.53338	2.71587	84.0671	4.78266e-20	2.63592e-18
TRINITY_DN4904_c0_g1_i1	2.96012	3.62402	83.9723	5.0175e-20	2.76185e-18
TRINITY_DN1328_c0_g1_i12	-3.5393	3.80429	83.9585	5.05281e-20	2.77777e-18
TRINITY_DN82_c0_g1_i14	3.10216	2.39456	83.8599	5.31118e-20	2.91612e-18
TRINITY_DN4201_c0_g1_i1	7.40432	6.02324	83.7712	5.55474e-20	3.046e-18
TRINITY_DN3112_c0_g1_i7	2.76238	3.89691	83.6492	5.90828e-20	3.23579e-18
TRINITY_DN8633_c0_g1_i10	-6.6449	0.97823	83.6388	5.9396e-20	3.24885e-18
TRINITY_DN2998_c0_g1_i9	-6.2128	8.83793	83.5917	6.08282e-20	3.32301e-18
TRINITY_DN2307_c2_g1_i3	-4.74357	1.84875	83.5576	6.18851e-20	3.3765e-18
TRINITY_DN10306_c0_g1_i3	-6.04674	6.19134	83.5289	6.27925e-20	3.42172e-18
TRINITY_DN2991_c0_g1_i2	-2.71876	4.11339	83.4948	6.38828e-20	3.47677e-18
TRINITY_DN13329_c0_g1_i8	-8.95349	0.882477	83.4798	6.43698e-20	3.4989e-18
TRINITY_DN5837_c0_g1_i1	2.51017	5.3906	83.4639	6.48889e-20	3.52272e-18
TRINITY_DN2634_c0_g1_i4	-3.60713	5.90231	83.4282	6.60742e-20	3.58259e-18
TRINITY_DN5993_c0_g1_i3	-3.35981	4.09197	83.3589	6.84317e-20	3.70579e-18
TRINITY_DN4459_c0_g1_i1	-2.76133	5.08647	83.3018	7.04356e-20	3.80941e-18
TRINITY_DN2083_c0_g1_i21	-7.991	0.897514	83.2994	7.05203e-20	3.80941e-18
TRINITY_DN3022_c0_g2_i1	-3.99929	1.90397	83.2944	7.07007e-20	3.81442e-18
TRINITY_DN1184_c0_g1_i7	5.03493	3.60067	83.2896	7.08702e-20	3.81882e-18
TRINITY_DN6816_c0_g2_i1	-4.5341	1.71999	83.2735	7.14494e-20	3.84527e-18
TRINITY_DN330_c0_g1_i5	-5.40974	1.98946	83.1722	7.52087e-20	4.04258e-18
TRINITY_DN1602_c0_g3_i1	2.29554	5.89906	83.1141	7.74495e-20	4.15789e-18
TRINITY_DN4942_c0_g1_i1	-3.02653	2.97396	82.97	8.33099e-20	4.46699e-18
TRINITY_DN9386_c0_g1_i3	7.09029	4.82214	82.9627	8.36161e-20	4.47789e-18
TRINITY_DN5993_c0_g1_i4	-3.31556	4.24575	82.9402	8.45756e-20	4.5237e-18
TRINITY_DN4922_c0_g1_i13	-6.35495	1.55782	82.7435	9.34225e-20	4.99076e-18
TRINITY_DN3859_c0_g1_i2	-2.37342	7.51929	82.7308	9.40233e-20	5.01669e-18
TRINITY_DN2462_c0_g1_i9	-4.2655	2.15695	82.7167	9.47002e-20	5.04661e-18
TRINITY_DN2290_c0_g1_i15	-3.37311	4.61206	82.5942	1.00754e-19	5.36263e-18
TRINITY_DN16149_c0_g1_i1	2.70041	3.35204	82.5516	1.02947e-19	5.47268e-18
TRINITY_DN5870_c0_g1_i2	3.38772	3.20043	82.5185	1.04687e-19	5.5584e-18
TRINITY_DN4696_c0_g1_i5	2.47058	2.86983	82.4588	1.07898e-19	5.72189e-18
TRINITY_DN964_c2_g1_i17	-3.72812	2.32859	82.4316	1.09388e-19	5.79385e-18
TRINITY_DN10033_c1_g1_i1	8.67707	0.676308	82.4049	1.10876e-19	5.86551e-18
TRINITY_DN16417_c0_g1_i1	-9.9	1.81141	82.3759	1.1252e-19	5.94524e-18
TRINITY_DN16237_c0_g1_i3	2.35185	4.72582	82.368	1.12967e-19	5.96162e-18
TRINITY_DN14980_c0_g1_i4	2.84552	2.52925	82.3531	1.13825e-19	5.99962e-18
TRINITY_DN4895_c0_g1_i1	-4.99383	7.54227	82.2251	1.21441e-19	6.39329e-18
TRINITY_DN3986_c0_g1_i3	-2.35217	3.72294	82.1377	1.26931e-19	6.67422e-18
TRINITY_DN13661_c0_g1_i1	-5.7823	1.03487	81.6027	1.6639e-19	8.73849e-18
TRINITY_DN2178_c1_g1_i1	-3.29484	4.2086	81.5822	1.6812e-19	8.81871e-18
TRINITY_DN12165_c0_g2_i2	-2.8452	2.97722	81.549	1.70966e-19	8.9572e-18
TRINITY_DN28247_c0_g1_i2	-4.49917	2.00074	81.4969	1.75533e-19	9.17841e-18
TRINITY_DN6178_c0_g1_i7	-2.58686	2.49872	81.4961	1.75611e-19	9.17841e-18
TRINITY_DN11099_c0_g1_i4	-3.52042	3.03929	81.449	1.79839e-19	9.3881e-18
TRINITY_DN6426_c0_g1_i29	-2.46988	3.15806	81.4386	1.80794e-19	9.42664e-18
TRINITY_DN7540_c0_g1_i1	-3.00937	2.12904	81.3443	1.89629e-19	9.87545e-18
TRINITY_DN7256_c0_g1_i7	-3.98523	3.67057	81.1799	2.0608e-19	1.07194e-17
TRINITY_DN2922_c0_g1_i15	-4.73317	3.27778	81.1632	2.07825e-19	1.07972e-17
TRINITY_DN171_c0_g1_i17	-2.81026	7.28825	81.0838	2.16343e-19	1.12263e-17
TRINITY_DN9752_c0_g1_i1	-5.89366	4.35913	81.0806	2.16696e-19	1.12312e-17
TRINITY_DN6992_c0_g1_i1	3.03273	3.64692	81.0016	2.25539e-19	1.16757e-17
TRINITY_DN18014_c0_g1_i13	-3.91807	2.73897	80.9967	2.26091e-19	1.16903e-17
TRINITY_DN11673_c0_g1_i3	-5.4467	0.564398	80.9911	2.26738e-19	1.17098e-17
TRINITY_DN576_c0_g1_i1	-3.17732	8.22824	80.9842	2.27531e-19	1.17369e-17
TRINITY_DN1980_c0_g1_i4	-3.71402	4.45894	80.8531	2.43133e-19	1.25268e-17
TRINITY_DN261_c0_g1_i4	-3.03938	7.45044	80.8392	2.44848e-19	1.26002e-17
TRINITY_DN6559_c1_g1_i17	3.56476	1.38783	80.8246	2.46671e-19	1.2679e-17
TRINITY_DN3890_c0_g1_i26	2.83414	3.71496	80.786	2.51535e-19	1.29138e-17
TRINITY_DN1867_c0_g1_i8	-3.02776	3.50015	80.7431	2.57058e-19	1.31818e-17
TRINITY_DN20843_c0_g1_i2	4.36426	0.747541	80.7395	2.57526e-19	1.31903e-17
TRINITY_DN2718_c0_g2_i1	2.40217	4.1264	80.7143	2.60827e-19	1.33436e-17
TRINITY_DN7716_c0_g1_i1	4.71059	1.36475	80.705	2.62055e-19	1.33907e-17
TRINITY_DN11610_c0_g1_i6	-6.03541	7.06897	80.6865	2.64519e-19	1.35007e-17
TRINITY_DN15388_c0_g1_i2	5.98828	3.24597	80.585	2.7847e-19	1.41961e-17
TRINITY_DN13824_c0_g1_i3	-6.40214	0.257395	80.5413	2.84697e-19	1.44965e-17
TRINITY_DN12240_c0_g1_i1	3.41756	1.9316	80.5061	2.89804e-19	1.47358e-17
TRINITY_DN3039_c0_g1_i8	-2.27935	6.02294	80.5043	2.90073e-19	1.47358e-17
TRINITY_DN2630_c3_g1_i2	-4.03969	3.23841	80.4524	2.97792e-19	1.51102e-17
TRINITY_DN1846_c0_g2_i1	-2.72695	3.07726	80.4232	3.02226e-19	1.53174e-17
TRINITY_DN4419_c0_g9_i1	-2.65896	5.58904	80.3592	3.12174e-19	1.58031e-17
TRINITY_DN24940_c0_g1_i1	4.92649	0.468743	80.2702	3.26561e-19	1.65122e-17
TRINITY_DN6913_c0_g2_i1	-3.39776	6.8383	80.2425	3.31165e-19	1.67256e-17
TRINITY_DN18014_c0_g1_i10	-4.14941	2.01787	80.1777	3.42213e-19	1.72635e-17
TRINITY_DN1712_c0_g1_i1	-3.46135	2.39431	80.1726	3.43098e-19	1.72881e-17
TRINITY_DN82_c0_g1_i12	2.96048	2.41161	80.0982	3.56249e-19	1.793e-17
TRINITY_DN5143_c0_g1_i14	-5.15728	7.17856	80.0939	3.57024e-19	1.79482e-17
TRINITY_DN2101_c0_g1_i4	3.74941	3.27987	80.08	3.59559e-19	1.80429e-17
TRINITY_DN4922_c0_g1_i17	-4.61517	1.6776	80.079	3.59737e-19	1.80429e-17
TRINITY_DN5692_c0_g1_i2	-4.49303	1.88559	80.0657	3.62167e-19	1.81438e-17
TRINITY_DN2880_c0_g1_i11	2.49154	2.26561	80.0344	3.67954e-19	1.84125e-17
TRINITY_DN3890_c0_g1_i7	3.07298	3.48004	80.0086	3.72775e-19	1.86323e-17
TRINITY_DN8568_c0_g1_i5	-6.24589	1.66695	79.9686	3.80399e-19	1.89916e-17
TRINITY_DN10687_c0_g1_i3	-3.4224	2.37635	79.9654	3.81019e-19	1.90007e-17
TRINITY_DN2179_c0_g1_i3	-2.1474	6.90855	79.9626	3.8156e-19	1.90059e-17
TRINITY_DN557_c2_g2_i5	4.99486	1.45026	79.8598	4.01942e-19	1.99982e-17
TRINITY_DN7186_c0_g1_i1	-4.32693	2.04332	79.8562	4.02667e-19	2.00114e-17
TRINITY_DN171_c0_g1_i11	2.12055	5.39184	79.7151	4.32493e-19	2.14691e-17
TRINITY_DN11107_c0_g1_i1	3.50959	1.71439	79.6727	4.41855e-19	2.19089e-17
TRINITY_DN3488_c1_g1_i1	-4.2632	3.46144	79.6629	4.44061e-19	2.19932e-17
TRINITY_DN1527_c1_g1_i4	-3.13394	3.95547	79.6459	4.47894e-19	2.21578e-17
TRINITY_DN1441_c0_g2_i1	-3.16759	5.98296	79.6357	4.50225e-19	2.22285e-17
TRINITY_DN10877_c0_g1_i2	4.45563	1.51524	79.6351	4.50346e-19	2.22285e-17
TRINITY_DN3141_c0_g1_i1	-3.46774	3.64693	79.5906	4.60613e-19	2.27095e-17
TRINITY_DN623_c0_g1_i14	-2.57597	3.22693	79.588	4.61207e-19	2.2713e-17
TRINITY_DN82_c0_g1_i7	3.56054	3.58637	79.5335	4.74112e-19	2.33221e-17
TRINITY_DN5143_c0_g1_i9	-4.57382	2.92529	79.5176	4.77957e-19	2.34847e-17
TRINITY_DN488_c0_g1_i8	-4.41334	5.61142	79.4883	4.85078e-19	2.38077e-17
TRINITY_DN6679_c0_g1_i1	-3.86558	4.37486	79.4634	4.91246e-19	2.40832e-17
TRINITY_DN876_c1_g3_i2	-2.69675	3.54541	79.4297	4.99703e-19	2.44703e-17
TRINITY_DN1603_c0_g2_i1	6.6234	2.9278	79.3325	5.24882e-19	2.56744e-17
TRINITY_DN516_c0_g1_i1	-2.83972	4.18416	79.286	5.37385e-19	2.62564e-17
TRINITY_DN6390_c0_g1_i2	-3.56883	3.59919	79.1727	5.69099e-19	2.77747e-17
TRINITY_DN2117_c0_g2_i1	-2.57395	4.49103	79.1651	5.71309e-19	2.78513e-17
TRINITY_DN5591_c0_g1_i7	2.39812	4.02648	79.1162	5.85607e-19	2.85164e-17
TRINITY_DN5265_c0_g1_i5	-4.21194	9.66371	79.0754	5.97833e-19	2.90792e-17
TRINITY_DN13056_c1_g2_i2	-3.49131	2.28653	79.0406	6.0847e-19	2.95635e-17
TRINITY_DN2462_c0_g1_i6	-4.6717	1.76515	79.0147	6.16484e-19	2.99194e-17
TRINITY_DN7866_c0_g1_i1	2.27796	5.73883	78.9734	6.29515e-19	3.05178e-17
TRINITY_DN2307_c2_g1_i4	-4.93023	1.83243	78.9478	6.37737e-19	3.08819e-17
TRINITY_DN2290_c0_g1_i1	-3.22866	4.6559	78.8562	6.67988e-19	3.23109e-17
TRINITY_DN5654_c0_g1_i1	-2.31436	4.16375	78.8498	6.70147e-19	3.23793e-17
TRINITY_DN9488_c0_g1_i3	-7.94001	0.885487	78.8239	6.79014e-19	3.27713e-17
TRINITY_DN9129_c0_g1_i1	2.55142	4.32184	78.8182	6.80982e-19	3.28298e-17
TRINITY_DN1538_c0_g1_i20	4.05501	4.50003	78.7491	7.05219e-19	3.39606e-17
TRINITY_DN4922_c0_g1_i10	-5.30698	1.64559	78.7247	7.13956e-19	3.43434e-17
TRINITY_DN20578_c0_g1_i7	-3.45968	2.40613	78.7051	7.21084e-19	3.4643e-17
TRINITY_DN3890_c0_g1_i18	2.99656	3.38779	78.7032	7.2178e-19	3.4643e-17
TRINITY_DN3675_c0_g1_i2	2.07551	3.56491	78.6474	7.42447e-19	3.55957e-17
TRINITY_DN1211_c0_g1_i8	-3.04035	7.07718	78.6447	7.43491e-19	3.56065e-17
TRINITY_DN4120_c0_g1_i3	-2.53583	5.86685	78.641	7.44888e-19	3.56342e-17
TRINITY_DN4129_c0_g1_i40	-4.93566	1.82082	78.6139	7.55177e-19	3.60867e-17
TRINITY_DN8418_c0_g1_i2	3.49951	2.51052	78.4997	8.00095e-19	3.81493e-17
TRINITY_DN7004_c0_g1_i14	-2.73945	4.8175	78.4764	8.09589e-19	3.85597e-17
TRINITY_DN6902_c0_g2_i1	-3.58207	3.00405	78.4636	8.14863e-19	3.87684e-17
TRINITY_DN6479_c0_g1_i3	-2.70804	3.04524	78.457	8.17569e-19	3.88546e-17
TRINITY_DN307_c0_g1_i4	-4.14356	2.10841	78.4325	8.27805e-19	3.92981e-17
TRINITY_DN5118_c0_g1_i3	-2.4162	2.76141	78.4173	8.34194e-19	3.95583e-17
TRINITY_DN6544_c0_g1_i1	-3.15435	2.0179	78.3887	8.46334e-19	4.00902e-17
TRINITY_DN759_c0_g1_i1	3.21294	5.42715	78.3099	8.80778e-19	4.16764e-17
TRINITY_DN9890_c0_g1_i1	-10.0319	2.06371	78.2437	9.10801e-19	4.30502e-17
TRINITY_DN2641_c0_g1_i1	2.25014	2.81105	78.2355	9.14583e-19	4.3182e-17
TRINITY_DN2251_c0_g1_i2	2.32061	5.17694	78.2284	9.17872e-19	4.32903e-17
TRINITY_DN4419_c0_g1_i2	-2.77185	8.47849	78.2251	9.19445e-19	4.33175e-17
TRINITY_DN261_c0_g1_i1	-2.7789	8.75711	78.1859	9.37853e-19	4.4137e-17
TRINITY_DN561_c0_g1_i4	3.16892	4.80973	78.142	9.58947e-19	4.50809e-17
TRINITY_DN5265_c0_g1_i3	-4.00956	7.38431	78.135	9.62314e-19	4.51903e-17
TRINITY_DN812_c0_g2_i3	-4.58342	2.04355	78.1021	9.78487e-19	4.59002e-17
TRINITY_DN14938_c0_g1_i1	-4.99241	0.565439	78.0963	9.81368e-19	4.59858e-17
TRINITY_DN4598_c1_g1_i2	-3.04464	3.64736	78.0608	9.99154e-19	4.67688e-17
TRINITY_DN10010_c0_g1_i1	3.53858	1.58324	78.0462	1.00659e-18	4.70662e-17
TRINITY_DN4863_c0_g2_i3	3.1076	5.12591	77.9788	1.04154e-18	4.86481e-17
TRINITY_DN8576_c0_g1_i1	-3.17289	4.76932	77.9453	1.05936e-18	4.94271e-17
TRINITY_DN7521_c0_g1_i1	2.62359	3.35146	77.8919	1.08839e-18	5.07274e-17
TRINITY_DN7179_c0_g1_i28	-2.22089	4.72574	77.8896	1.08966e-18	5.0732e-17
TRINITY_DN6925_c0_g1_i1	-3.77449	3.50297	77.8462	1.11387e-18	5.18037e-17
TRINITY_DN14810_c0_g2_i4	7.98156	0.0636747	77.7658	1.1601e-18	5.38962e-17
TRINITY_DN5265_c0_g1_i2	-3.65773	7.29541	77.7624	1.16211e-18	5.3932e-17
TRINITY_DN11111_c0_g2_i1	-3.83247	2.21762	77.6684	1.21878e-18	5.65015e-17
TRINITY_DN759_c0_g1_i2	3.01706	5.1567	77.6192	1.24952e-18	5.78651e-17
TRINITY_DN6104_c0_g1_i10	-3.34598	5.83495	77.5763	1.27696e-18	5.90208e-17
TRINITY_DN1889_c0_g1_i20	-4.89186	0.947441	77.5759	1.27719e-18	5.90208e-17
TRINITY_DN10306_c0_g1_i2	-6.30991	7.60552	77.571	1.28039e-18	5.91059e-17
TRINITY_DN8249_c0_g1_i7	-6.13024	1.70476	77.5499	1.29414e-18	5.96775e-17
TRINITY_DN3861_c0_g1_i4	2.23572	4.50785	77.5314	1.3063e-18	6.01743e-17
TRINITY_DN20569_c0_g1_i2	-6.35595	1.06641	77.5266	1.30948e-18	6.02568e-17
TRINITY_DN6949_c0_g1_i5	-2.43373	3.68773	77.4488	1.36209e-18	6.26113e-17
TRINITY_DN21523_c2_g1_i2	2.9377	1.96389	77.4448	1.36482e-18	6.26708e-17
TRINITY_DN9570_c0_g1_i3	-3.54143	1.47704	77.4288	1.37597e-18	6.31162e-17
TRINITY_DN3555_c0_g1_i4	-2.23788	3.95489	77.4255	1.37827e-18	6.31549e-17
TRINITY_DN1196_c0_g1_i21	-2.66153	2.84737	77.4168	1.38434e-18	6.33663e-17
TRINITY_DN4064_c0_g2_i1	-5.94873	1.61046	77.3656	1.42072e-18	6.4963e-17
TRINITY_DN7555_c0_g1_i37	-2.66742	3.18815	77.3381	1.4406e-18	6.57438e-17
TRINITY_DN9179_c0_g2_i3	4.66815	2.40599	77.3378	1.44082e-18	6.57438e-17
TRINITY_DN488_c0_g1_i5	-4.36535	5.60055	77.2742	1.48793e-18	6.78226e-17
TRINITY_DN2179_c0_g1_i1	-2.07944	5.83414	77.1748	1.56473e-18	7.12487e-17
TRINITY_DN11230_c0_g1_i1	4.39661	2.44489	77.1433	1.58994e-18	7.22986e-17
TRINITY_DN18013_c1_g1_i4	-7.8939	2.94111	77.1418	1.59112e-18	7.22986e-17
TRINITY_DN647_c0_g1_i1	-3.25415	3.4239	77.1136	1.61402e-18	7.32625e-17
TRINITY_DN3114_c0_g1_i2	2.48254	7.00307	77.0169	1.69499e-18	7.68577e-17
TRINITY_DN3112_c0_g1_i14	2.69854	4.17497	76.902	1.79657e-18	8.13788e-17
TRINITY_DN7152_c0_g2_i3	2.51456	5.78993	76.8644	1.83107e-18	8.28555e-17
TRINITY_DN21535_c0_g1_i2	-3.46657	5.3925	76.8461	1.84813e-18	8.35402e-17
TRINITY_DN1867_c0_g1_i76	-2.66877	3.73883	76.8317	1.86165e-18	8.40644e-17
TRINITY_DN472_c0_g1_i9	2.69423	3.10124	76.7697	1.92101e-18	8.66549e-17
TRINITY_DN6991_c0_g1_i2	5.54751	0.910064	76.7544	1.93595e-18	8.72381e-17
TRINITY_DN7004_c0_g1_i16	-2.78146	4.81075	76.7301	1.95992e-18	8.82268e-17
TRINITY_DN1603_c0_g1_i3	3.74772	3.62311	76.708	1.982e-18	8.91285e-17
TRINITY_DN2564_c0_g1_i2	2.56585	6.37615	76.7024	1.98761e-18	8.92887e-17
TRINITY_DN2193_c0_g1_i1	3.39537	4.96338	76.55	2.14707e-18	9.62866e-17
TRINITY_DN4191_c0_g1_i1	4.41513	5.24724	76.5493	2.14782e-18	9.62866e-17
TRINITY_DN2998_c0_g1_i2	-5.81571	9.4272	76.4932	2.20968e-18	9.89579e-17
TRINITY_DN1730_c0_g2_i3	2.44502	4.10787	76.4901	2.21317e-18	9.90123e-17
TRINITY_DN4000_c0_g1_i1	-2.05323	4.76154	76.4641	2.24256e-18	1.00224e-16
TRINITY_DN2103_c0_g2_i1	2.74847	7.82632	76.4546	2.25339e-18	1.00604e-16
TRINITY_DN1095_c0_g1_i18	-4.69547	6.92237	76.3755	2.34547e-18	1.04608e-16
TRINITY_DN3088_c0_g1_i2	-3.8206	2.64307	76.3687	2.35351e-18	1.04859e-16
TRINITY_DN3923_c0_g1_i2	-2.69178	4.36291	76.3207	2.41148e-18	1.07332e-16
TRINITY_DN6559_c1_g1_i22	4.04782	1.66589	76.2512	2.49776e-18	1.11058e-16
TRINITY_DN1195_c0_g1_i1	2.76525	4.71074	76.1843	2.58385e-18	1.14769e-16
TRINITY_DN1591_c2_g2_i2	-2.49203	8.88406	76.149	2.63049e-18	1.16721e-16
TRINITY_DN7748_c0_g1_i17	-4.03997	6.87339	76.1109	2.68177e-18	1.18875e-16
TRINITY_DN2660_c0_g1_i1	-2.81542	6.48256	76.1052	2.68948e-18	1.19096e-16
TRINITY_DN6992_c0_g1_i3	2.90308	3.69431	76.0461	2.77113e-18	1.22586e-16
TRINITY_DN3679_c1_g1_i12	-3.38152	1.94266	75.999	2.83802e-18	1.25418e-16
TRINITY_DN10231_c0_g1_i1	-8.41619	0.346744	75.9892	2.8522e-18	1.25917e-16
TRINITY_DN9832_c0_g1_i1	2.45253	3.1204	75.967	2.88441e-18	1.2721e-16
TRINITY_DN2728_c0_g1_i1	-4.3344	2.16906	75.871	3.02819e-18	1.33415e-16
TRINITY_DN552_c1_g1_i4	-2.64111	4.46057	75.8381	3.07899e-18	1.35516e-16
TRINITY_DN4438_c0_g1_i3	-3.27656	2.56288	75.8261	3.09786e-18	1.36209e-16
TRINITY_DN2641_c0_g1_i2	2.32798	2.47594	75.8023	3.13539e-18	1.37719e-16
TRINITY_DN3493_c0_g2_i2	-5.69861	0.735214	75.7875	3.15899e-18	1.38616e-16
TRINITY_DN4931_c0_g1_i17	-2.60981	3.72381	75.7486	3.22178e-18	1.41229e-16
TRINITY_DN9300_c0_g1_i1	-4.47501	3.01888	75.7331	3.24715e-18	1.42198e-16
TRINITY_DN2922_c0_g1_i10	-5.05205	2.5414	75.7289	3.2541e-18	1.42296e-16
TRINITY_DN14932_c0_g1_i3	-5.48563	2.36416	75.7278	3.25594e-18	1.42296e-16
TRINITY_DN4289_c0_g1_i2	-3.1769	4.14451	75.702	3.29867e-18	1.44019e-16
TRINITY_DN1769_c0_g1_i8	-2.84614	2.44418	75.6539	3.38012e-18	1.47427e-16
TRINITY_DN4171_c0_g1_i1	-2.87802	4.7862	75.5543	3.55494e-18	1.54896e-16
TRINITY_DN1095_c0_g1_i16	-4.69492	6.18287	75.5227	3.61236e-18	1.57241e-16
TRINITY_DN4467_c0_g1_i1	3.05344	2.64601	75.4983	3.65718e-18	1.59032e-16
TRINITY_DN1233_c0_g1_i3	-2.74105	5.33402	75.4902	3.67224e-18	1.59528e-16
TRINITY_DN10384_c0_g1_i2	-6.00042	1.80246	75.4865	3.67905e-18	1.59664e-16
TRINITY_DN8249_c0_g1_i17	-6.07896	1.72609	75.4714	3.7073e-18	1.6073e-16
TRINITY_DN1380_c0_g1_i8	-2.30045	4.41625	75.4402	3.76635e-18	1.63127e-16
TRINITY_DN249_c0_g1_i9	-4.37824	4.30756	75.4262	3.79326e-18	1.64129e-16
TRINITY_DN5779_c0_g1_i1	-2.28731	3.32645	75.4212	3.80277e-18	1.64377e-16
TRINITY_DN1348_c0_g1_i1	-2.33063	3.86386	75.3837	3.87572e-18	1.67364e-16
TRINITY_DN4892_c0_g1_i3	2.09262	4.76816	75.375	3.89295e-18	1.67941e-16
TRINITY_DN6428_c0_g1_i1	4.6743	1.27592	75.3355	3.97148e-18	1.71159e-16
TRINITY_DN7004_c0_g1_i15	-2.71928	4.83998	75.3225	3.99783e-18	1.72124e-16
TRINITY_DN4826_c0_g1_i4	-2.85813	6.44817	75.269	4.10754e-18	1.76673e-16
TRINITY_DN814_c0_g1_i16	2.31194	6.17726	75.2122	4.22741e-18	1.81649e-16
TRINITY_DN487_c0_g1_i5	-2.42203	4.18726	75.2019	4.24948e-18	1.82417e-16
TRINITY_DN313_c0_g1_i8	3.97882	3.78314	75.1977	4.25866e-18	1.82631e-16
TRINITY_DN2036_c0_g1_i13	3.01994	2.17658	75.1592	4.34254e-18	1.86045e-16
TRINITY_DN36636_c0_g1_i1	-4.67595	1.38995	75.1467	4.37e-18	1.87037e-16
TRINITY_DN10282_c0_g1_i1	2.35249	4.16068	75.1267	4.41466e-18	1.88762e-16
TRINITY_DN5925_c0_g1_i8	-4.69872	1.19083	75.0853	4.50805e-18	1.92566e-16
TRINITY_DN2244_c0_g1_i2	-4.39621	5.52704	75.0694	4.5445e-18	1.93933e-16
TRINITY_DN15868_c0_g1_i1	-2.6792	2.56735	74.9677	4.78474e-18	2.03785e-16
TRINITY_DN2886_c0_g3_i2	3.14708	1.8743	74.9067	4.93486e-18	2.09973e-16
TRINITY_DN8812_c0_g1_i1	-3.67556	1.38713	74.8846	4.99056e-18	2.12136e-16
TRINITY_DN2116_c0_g1_i9	-2.48692	3.7747	74.8626	5.04651e-18	2.14304e-16
TRINITY_DN4996_c2_g1_i1	-2.90387	2.24675	74.8444	5.09315e-18	2.16074e-16
TRINITY_DN3432_c0_g1_i2	-2.54291	6.00544	74.7972	5.2165e-18	2.21091e-16
TRINITY_DN194_c0_g1_i20	-5.6479	3.84024	74.7869	5.24354e-18	2.22021e-16
TRINITY_DN10505_c0_g1_i2	-3.23192	2.1148	74.7407	5.36767e-18	2.27056e-16
TRINITY_DN12484_c0_g1_i1	-4.73789	0.386502	74.7296	5.39809e-18	2.27925e-16
TRINITY_DN978_c0_g1_i3	-2.29262	5.60013	74.7294	5.39869e-18	2.27925e-16
TRINITY_DN4289_c0_g1_i1	-3.38745	3.94297	74.6495	5.6215e-18	2.37101e-16
TRINITY_DN9102_c0_g1_i1	-3.83151	1.90686	74.5681	5.85825e-18	2.46847e-16
TRINITY_DN6480_c0_g1_i2	-4.54648	2.25298	74.5497	5.91305e-18	2.48915e-16
TRINITY_DN12450_c0_g1_i2	-3.68546	1.76612	74.4258	6.29606e-18	2.64782e-16
TRINITY_DN7009_c0_g1_i1	2.9467	1.85487	74.4027	6.37006e-18	2.67635e-16
TRINITY_DN20097_c0_g2_i1	6.70686	0.758742	74.3164	6.65486e-18	2.79331e-16
TRINITY_DN10187_c0_g1_i1	-3.01303	2.58337	74.2928	6.73474e-18	2.82411e-16
TRINITY_DN10306_c0_g1_i5	-6.15205	6.9807	74.2493	6.88505e-18	2.88436e-16
TRINITY_DN2462_c0_g1_i14	-3.41006	2.06895	74.196	7.07318e-18	2.96032e-16
TRINITY_DN1727_c0_g1_i2	-2.28308	4.9391	74.1828	7.12069e-18	2.97734e-16
TRINITY_DN10508_c0_g1_i1	-4.66129	2.33512	74.1217	7.34453e-18	3.06563e-16
TRINITY_DN2880_c0_g1_i5	2.46467	2.79708	74.1213	7.34595e-18	3.06563e-16
TRINITY_DN13673_c0_g1_i1	-2.61223	4.01145	73.8637	8.36996e-18	3.48962e-16
TRINITY_DN22602_c0_g2_i1	3.40409	1.62524	73.8594	8.38821e-18	3.49388e-16
TRINITY_DN9484_c0_g1_i1	-5.3756	1.10091	73.8546	8.40879e-18	3.4991e-16
TRINITY_DN6559_c1_g1_i58	3.66224	1.62357	73.8145	8.58142e-18	3.56752e-16
TRINITY_DN9097_c0_g1_i2	-3.2898	2.48316	73.8108	8.59745e-18	3.57078e-16
TRINITY_DN18013_c1_g1_i2	-7.82934	2.93352	73.8037	8.62865e-18	3.58031e-16
TRINITY_DN14720_c0_g1_i4	-2.80629	1.95008	73.7781	8.74131e-18	3.6236e-16
TRINITY_DN6192_c0_g2_i1	2.05107	3.85088	73.7053	9.06947e-18	3.75606e-16
TRINITY_DN751_c0_g1_i3	-3.45884	2.52532	73.667	9.24718e-18	3.8246e-16
TRINITY_DN8568_c0_g1_i3	-5.51387	1.44874	73.6642	9.2605e-18	3.8246e-16
TRINITY_DN4779_c0_g1_i1	-3.09908	1.72496	73.664	9.26136e-18	3.8246e-16
TRINITY_DN9203_c0_g1_i9	2.81335	2.17645	73.5974	9.57921e-18	3.95211e-16
TRINITY_DN3141_c0_g1_i2	-3.56005	3.62562	73.5932	9.59941e-18	3.95668e-16
TRINITY_DN447_c0_g1_i13	-3.04956	2.36052	73.5826	9.65118e-18	3.97426e-16
TRINITY_DN1348_c0_g1_i2	-2.2487	4.2847	73.4952	1.00881e-17	4.15025e-16
TRINITY_DN2103_c0_g2_i4	2.5204	7.11656	73.4897	1.01161e-17	4.15783e-16
TRINITY_DN2083_c0_g1_i15	-6.57667	1.03135	73.4655	1.02412e-17	4.2022e-16
TRINITY_DN301_c0_g1_i9	2.41748	5.49903	73.4651	1.02434e-17	4.2022e-16
TRINITY_DN3546_c0_g1_i10	3.51103	3.98036	73.4574	1.02832e-17	4.21458e-16
TRINITY_DN10088_c0_g1_i1	-3.33593	2.68677	73.4286	1.04344e-17	4.27249e-16
TRINITY_DN2196_c0_g1_i16	2.00606	4.09439	73.3961	1.06073e-17	4.33923e-16
TRINITY_DN665_c0_g1_i3	2.97256	2.38044	73.3472	1.08738e-17	4.44406e-16
TRINITY_DN11172_c0_g1_i1	3.56214	2.9148	73.3259	1.09917e-17	4.48434e-16
TRINITY_DN2204_c0_g1_i2	5.09604	4.98719	73.3222	1.10123e-17	4.48799e-16
TRINITY_DN9687_c0_g1_i2	-2.76212	1.61252	73.3116	1.10713e-17	4.50784e-16
TRINITY_DN1128_c0_g1_i3	-4.08805	3.10274	73.2749	1.12792e-17	4.58819e-16
TRINITY_DN6530_c0_g1_i31	-6.81347	0.658753	73.1681	1.19065e-17	4.83882e-16
TRINITY_DN3831_c0_g1_i1	-3.97278	2.7991	73.1393	1.20812e-17	4.90524e-16
TRINITY_DN8450_c0_g1_i3	-4.00344	1.19364	73.1232	1.21802e-17	4.94084e-16
TRINITY_DN4125_c0_g1_i1	-2.51049	5.61933	73.0887	1.2395e-17	5.02325e-16
TRINITY_DN1362_c0_g1_i1	-2.27761	4.55512	73.0825	1.24344e-17	5.03454e-16
TRINITY_DN3645_c0_g2_i1	-3.48969	3.98067	73.076	1.24755e-17	5.04649e-16
TRINITY_DN9855_c0_g1_i2	5.57019	0.98651	73.0597	1.25788e-17	5.08355e-16
TRINITY_DN4920_c0_g1_i15	-2.3969	5.74453	73.0445	1.26759e-17	5.11803e-16
TRINITY_DN5_c0_g1_i43	-2.0893	3.87504	73.04	1.27047e-17	5.12488e-16
TRINITY_DN995_c0_g1_i2	-3.68184	5.23164	72.9292	1.34382e-17	5.41074e-16
TRINITY_DN8244_c0_g1_i22	-2.9481	5.36718	72.8919	1.3695e-17	5.50903e-16
TRINITY_DN9386_c0_g1_i7	6.73221	4.52789	72.8504	1.39862e-17	5.62099e-16
TRINITY_DN561_c0_g1_i8	3.24821	3.03923	72.8311	1.41231e-17	5.67075e-16
TRINITY_DN16447_c0_g1_i2	-4.8231	0.920111	72.8017	1.43351e-17	5.75058e-16
TRINITY_DN13567_c0_g1_i1	2.27495	3.99832	72.7532	1.46921e-17	5.88834e-16
TRINITY_DN7939_c0_g1_i20	-2.11898	5.18502	72.7177	1.49583e-17	5.98863e-16
TRINITY_DN9108_c0_g1_i7	2.51204	1.94098	72.7162	1.49699e-17	5.98863e-16
TRINITY_DN4920_c0_g1_i11	-2.4433	6.04269	72.6777	1.52649e-17	6.10106e-16
TRINITY_DN18014_c0_g1_i23	-3.97234	1.82807	72.6529	1.54578e-17	6.17247e-16
TRINITY_DN106_c0_g1_i1	-2.88157	2.28339	72.6487	1.54909e-17	6.18001e-16
TRINITY_DN865_c1_g2_i1	4.06265	2.6932	72.6133	1.57709e-17	6.28335e-16
TRINITY_DN860_c0_g3_i2	-2.11154	5.70674	72.6124	1.57788e-17	6.28335e-16
TRINITY_DN2260_c0_g2_i2	3.30354	2.81986	72.5902	1.59571e-17	6.34853e-16
TRINITY_DN9767_c0_g1_i11	3.06511	2.29692	72.5346	1.64128e-17	6.52387e-16
TRINITY_DN10106_c0_g1_i1	7.41015	1.45099	72.5295	1.6455e-17	6.53466e-16
TRINITY_DN39789_c0_g1_i1	-2.76648	4.31716	72.4942	1.67521e-17	6.6466e-16
TRINITY_DN447_c0_g1_i18	-3.57937	2.03514	72.4666	1.69883e-17	6.73415e-16
TRINITY_DN620_c0_g1_i1	2.94926	3.00346	72.4264	1.7338e-17	6.8665e-16
TRINITY_DN6716_c0_g2_i1	2.14036	3.44105	72.3883	1.76763e-17	6.99413e-16
TRINITY_DN10234_c0_g1_i1	-2.2919	2.76911	72.3612	1.79206e-17	7.08435e-16
TRINITY_DN1896_c0_g1_i9	-2.12219	3.78595	72.248	1.89788e-17	7.48903e-16
TRINITY_DN5925_c0_g1_i17	-5.96201	0.0738182	72.2176	1.92731e-17	7.5983e-16
TRINITY_DN2734_c0_g1_i39	-2.2772	3.88126	72.1891	1.95532e-17	7.70175e-16
TRINITY_DN2890_c0_g1_i1	-2.45656	5.16411	72.1296	2.01522e-17	7.93049e-16
TRINITY_DN11533_c0_g1_i1	3.65602	3.08141	72.021	2.12919e-17	8.37142e-16
TRINITY_DN17518_c0_g1_i1	-4.41229	0.949984	72.0031	2.14861e-17	8.44015e-16
TRINITY_DN10048_c0_g1_i1	2.97192	2.44997	71.9511	2.20598e-17	8.64985e-16
TRINITY_DN3088_c0_g1_i3	-4.04175	2.2495	71.9483	2.20914e-17	8.65447e-16
TRINITY_DN1947_c0_g1_i3	-2.28518	5.70772	71.9342	2.22494e-17	8.70852e-16
TRINITY_DN2246_c0_g1_i11	-3.47751	3.29358	71.8438	2.32925e-17	9.10857e-16
TRINITY_DN2032_c0_g1_i1	-3.43901	7.54819	71.8317	2.34356e-17	9.1563e-16
TRINITY_DN1380_c0_g1_i53	-2.35586	4.48482	71.8282	2.34769e-17	9.16419e-16
TRINITY_DN21209_c0_g1_i1	-8.19335	0.156152	71.7962	2.38615e-17	9.30598e-16
TRINITY_DN2070_c0_g1_i7	2.19562	6.17222	71.7619	2.42793e-17	9.46044e-16
TRINITY_DN12259_c0_g1_i8	3.22542	1.47913	71.7425	2.45193e-17	9.54539e-16
TRINITY_DN15358_c0_g1_i3	2.23687	3.64616	71.6853	2.52401e-17	9.81724e-16
TRINITY_DN1495_c1_g1_i1	-5.37198	0.403986	71.6817	2.52867e-17	9.82655e-16
TRINITY_DN1958_c0_g1_i12	7.29798	2.61267	71.6371	2.58654e-17	1.00351e-15
TRINITY_DN18013_c1_g1_i10	-7.35164	3.09848	71.6367	2.58696e-17	1.00351e-15
TRINITY_DN2116_c0_g1_i13	-2.53367	2.87245	71.6287	2.59751e-17	1.00671e-15
TRINITY_DN24321_c0_g1_i2	-3.56118	3.70081	71.5875	2.65226e-17	1.02701e-15
TRINITY_DN11718_c0_g1_i2	2.54359	2.45015	71.4675	2.81867e-17	1.09048e-15
TRINITY_DN3132_c0_g1_i2	-3.26203	3.90711	71.4307	2.87171e-17	1.11001e-15
TRINITY_DN13296_c1_g1_i1	-2.43225	2.5817	71.3802	2.94609e-17	1.13775e-15
TRINITY_DN17861_c1_g2_i1	4.0727	1.46688	71.3715	2.95918e-17	1.14179e-15
TRINITY_DN1595_c0_g1_i3	-2.02254	4.46453	71.3687	2.96338e-17	1.1424e-15
TRINITY_DN4270_c1_g1_i3	2.45146	5.78844	71.3011	3.06659e-17	1.18114e-15
TRINITY_DN44107_c0_g1_i2	-4.09677	0.969623	71.2628	3.12672e-17	1.20324e-15
TRINITY_DN7555_c0_g1_i65	-2.7984	2.8921	71.2278	3.18265e-17	1.22367e-15
TRINITY_DN1607_c1_g1_i2	2.09369	4.82338	71.152	3.30732e-17	1.27049e-15
TRINITY_DN6881_c0_g1_i8	-4.67258	6.32659	71.1289	3.34629e-17	1.28319e-15
TRINITY_DN2101_c0_g1_i1	3.86451	4.06272	71.1142	3.37143e-17	1.29169e-15
TRINITY_DN3534_c0_g1_i6	4.5514	2.74643	71.0852	3.42119e-17	1.3096e-15
TRINITY_DN10375_c0_g1_i3	-2.26094	4.01178	71.0723	3.44374e-17	1.31707e-15
TRINITY_DN959_c1_g2_i6	4.04773	2.91383	71.0502	3.48249e-17	1.33072e-15
TRINITY_DN5999_c0_g3_i1	4.12524	1.27764	71.0305	3.51751e-17	1.34292e-15
TRINITY_DN3407_c0_g1_i1	2.45219	5.7306	71.0005	3.5714e-17	1.36151e-15
TRINITY_DN12752_c0_g1_i5	-3.03803	1.89248	70.9999	3.57246e-17	1.36151e-15
TRINITY_DN4299_c0_g1_i3	4.1048	2.53084	70.9715	3.62428e-17	1.38005e-15
TRINITY_DN1191_c0_g1_i3	2.29557	2.67601	70.9666	3.63326e-17	1.38226e-15
TRINITY_DN6944_c0_g1_i2	-8.87975	0.862973	70.9629	3.64009e-17	1.38365e-15
TRINITY_DN2533_c1_g1_i3	-2.4062	4.17251	70.9441	3.67498e-17	1.39569e-15
TRINITY_DN12151_c0_g1_i3	-3.85245	2.9305	70.9303	3.70064e-17	1.40421e-15
TRINITY_DN10172_c0_g1_i1	-4.27122	2.67042	70.9072	3.74422e-17	1.41951e-15
TRINITY_DN1867_c0_g1_i2	-2.9067	3.72468	70.896	3.76568e-17	1.4264e-15
TRINITY_DN2103_c0_g2_i3	2.62781	7.07197	70.8144	3.92471e-17	1.48534e-15
TRINITY_DN21535_c0_g1_i1	-3.64504	1.754	70.6269	4.31585e-17	1.63195e-15
TRINITY_DN171_c0_g1_i8	2.04566	6.32119	70.5905	4.39622e-17	1.6609e-15
TRINITY_DN17405_c0_g1_i1	-3.89296	3.83543	70.5575	4.47038e-17	1.68745e-15
TRINITY_DN7079_c0_g2_i5	-2.63419	3.11388	70.5424	4.50482e-17	1.69898e-15
TRINITY_DN2301_c0_g1_i4	2.36411	3.19577	70.4424	4.7391e-17	1.78579e-15
TRINITY_DN14657_c0_g1_i1	3.62187	1.15224	70.4318	4.76454e-17	1.79382e-15
TRINITY_DN11610_c0_g1_i14	-3.88623	5.40634	70.3941	4.85656e-17	1.82688e-15
TRINITY_DN1867_c0_g1_i18	-2.52402	3.79047	70.3917	4.86248e-17	1.82753e-15
TRINITY_DN1730_c0_g2_i1	2.31282	3.69871	70.3565	4.95002e-17	1.8578e-15
TRINITY_DN13329_c0_g1_i6	-9.29111	1.18086	70.3558	4.95158e-17	1.8578e-15
TRINITY_DN819_c0_g1_i4	-3.72959	1.76312	70.3257	5.02784e-17	1.88479e-15
TRINITY_DN3039_c0_g1_i3	-2.15438	5.95676	70.3214	5.0388e-17	1.88727e-15
TRINITY_DN8544_c0_g1_i2	-2.63346	3.27459	70.2965	5.1029e-17	1.90964e-15
TRINITY_DN8814_c0_g1_i6	-2.98973	1.9562	70.2289	5.28079e-17	1.97451e-15
TRINITY_DN4762_c0_g1_i1	2.56119	2.34529	70.215	5.31812e-17	1.98676e-15
TRINITY_DN1947_c0_g1_i7	-2.33669	6.51582	70.1877	5.39209e-17	2.01266e-15
TRINITY_DN2634_c0_g1_i3	-3.60722	5.69387	70.1753	5.42616e-17	2.02364e-15
TRINITY_DN8043_c0_g1_i18	-2.78714	3.33124	70.1573	5.47577e-17	2.04039e-15
TRINITY_DN4245_c0_g1_i2	-2.04235	5.43997	70.1098	5.60948e-17	2.08843e-15
TRINITY_DN30_c0_g4_i1	-4.61258	6.53427	70.0715	5.71936e-17	2.12751e-15
TRINITY_DN2462_c0_g1_i15	-3.941	0.942004	70.0575	5.76015e-17	2.14085e-15
TRINITY_DN44040_c0_g1_i1	-5.95542	1.60245	69.9916	5.9557e-17	2.21164e-15
TRINITY_DN1048_c0_g1_i1	-4.57699	0.74972	69.9425	6.10575e-17	2.26543e-15
TRINITY_DN9386_c1_g1_i2	4.10843	0.771225	69.9285	6.14932e-17	2.27965e-15
TRINITY_DN5342_c0_g1_i1	-2.77843	3.81869	69.9245	6.16185e-17	2.28235e-15
TRINITY_DN2201_c0_g1_i1	-3.37745	2.11144	69.9042	6.22551e-17	2.30397e-15
TRINITY_DN964_c2_g1_i1	-4.00393	5.57418	69.8785	6.30738e-17	2.33228e-15
TRINITY_DN16996_c0_g1_i2	-4.59472	2.65853	69.838	6.43818e-17	2.37661e-15
TRINITY_DN1867_c0_g1_i32	-2.79306	3.78031	69.8255	6.47911e-17	2.38969e-15
TRINITY_DN205_c0_g1_i2	-2.35402	6.31682	69.7786	6.63486e-17	2.4434e-15
TRINITY_DN14780_c0_g1_i1	4.16781	1.53402	69.7783	6.63598e-17	2.4434e-15
TRINITY_DN3938_c0_g1_i6	-5.74922	5.8724	69.7751	6.6466e-17	2.44524e-15
TRINITY_DN1380_c0_g1_i16	-2.26366	4.21916	69.7328	6.7908e-17	2.49618e-15
TRINITY_DN901_c0_g1_i1	-5.9227	7.24061	69.7055	6.88537e-17	2.5288e-15
TRINITY_DN10183_c0_g1_i8	-3.00327	1.36321	69.6877	6.94766e-17	2.54953e-15
TRINITY_DN17339_c0_g1_i1	-2.72263	3.51318	69.6452	7.09908e-17	2.6029e-15
TRINITY_DN10699_c0_g1_i1	-3.16066	3.52215	69.573	7.36385e-17	2.6977e-15
TRINITY_DN21268_c0_g1_i15	-2.59983	2.78696	69.5303	7.52512e-17	2.75446e-15
TRINITY_DN4121_c0_g1_i5	-4.01978	5.04702	69.5056	7.61995e-17	2.78682e-15
TRINITY_DN222_c0_g1_i7	-2.0902	4.68507	69.4391	7.88094e-17	2.87985e-15
TRINITY_DN7470_c0_g1_i1	-2.87156	3.48942	69.3138	8.39788e-17	3.06618e-15
TRINITY_DN7862_c0_g1_i1	-5.80451	1.17241	69.2986	8.46303e-17	3.08737e-15
TRINITY_DN4931_c0_g1_i20	-2.60477	3.2027	69.2891	8.50364e-17	3.09959e-15
TRINITY_DN8244_c0_g1_i23	-3.13167	5.93413	69.2756	8.56211e-17	3.11829e-15
TRINITY_DN1769_c0_g1_i16	-3.07718	2.57531	69.2569	8.64401e-17	3.14548e-15
TRINITY_DN21409_c1_g2_i1	5.83525	1.19029	69.2521	8.66476e-17	3.1504e-15
TRINITY_DN6778_c0_g2_i2	-6.2217	1.66514	69.2029	8.88374e-17	3.22731e-15
TRINITY_DN1978_c1_g1_i11	2.42753	2.59753	69.1477	9.13566e-17	3.31606e-15
TRINITY_DN8816_c0_g1_i6	-3.57351	2.85821	69.139	9.17627e-17	3.32803e-15
TRINITY_DN8633_c0_g1_i11	-6.06977	0.618635	69.0892	9.41097e-17	3.4103e-15
TRINITY_DN6813_c0_g3_i1	3.00367	3.76786	69.0608	9.54739e-17	3.45685e-15
TRINITY_DN4419_c0_g5_i1	-5.08831	4.69092	69.0441	9.62883e-17	3.48344e-15
TRINITY_DN3088_c0_g1_i12	-4.71016	1.84809	69.0236	9.72942e-17	3.51691e-15
TRINITY_DN1958_c0_g1_i15	7.60676	2.86392	69.0149	9.77237e-17	3.5295e-15
TRINITY_DN2497_c0_g1_i20	2.40251	3.10804	68.9964	9.86431e-17	3.55975e-15
TRINITY_DN12272_c0_g1_i10	-3.19589	4.72163	68.9925	9.88407e-17	3.56392e-15
TRINITY_DN8043_c0_g1_i23	-2.72123	3.33654	68.99	9.89647e-17	3.56543e-15
TRINITY_DN2632_c0_g1_i1	-4.58397	3.76617	68.98	9.94671e-17	3.58057e-15
TRINITY_DN647_c0_g1_i7	-3.34226	3.75781	68.9774	9.96007e-17	3.58238e-15
TRINITY_DN9381_c0_g1_i3	-3.5759	1.931	68.9757	9.96823e-17	3.58238e-15
TRINITY_DN470_c0_g1_i1	-9.1832	4.7359	68.9719	9.9875e-17	3.58635e-15
TRINITY_DN5673_c0_g1_i2	-2.70891	3.42098	68.9641	1.00272e-16	3.59763e-15
TRINITY_DN4759_c0_g1_i40	-4.54204	1.17915	68.9227	1.02399e-16	3.67092e-15
TRINITY_DN1550_c0_g1_i1	-2.42942	8.02864	68.7373	1.12495e-16	4.02954e-15
TRINITY_DN16715_c0_g1_i1	-2.97484	10.2321	68.6451	1.17876e-16	4.21881e-15
TRINITY_DN941_c0_g3_i2	-2.61274	3.68229	68.6349	1.18491e-16	4.23733e-15
TRINITY_DN1426_c0_g1_i6	2.62897	5.10007	68.6249	1.19088e-16	4.25518e-15
TRINITY_DN2601_c1_g1_i14	2.75163	2.78834	68.5783	1.21936e-16	4.35334e-15
TRINITY_DN4892_c0_g1_i6	2.02612	5.31179	68.5696	1.22479e-16	4.36916e-15
TRINITY_DN6694_c0_g1_i1	-5.24034	4.93839	68.5468	1.23901e-16	4.41627e-15
TRINITY_DN17042_c0_g1_i1	5.17621	0.133362	68.525	1.25278e-16	4.46167e-15
TRINITY_DN4496_c0_g1_i26	-2.32023	5.04818	68.4856	1.27807e-16	4.54802e-15
TRINITY_DN2840_c0_g1_i2	-2.60512	2.763	68.4816	1.28065e-16	4.5535e-15
TRINITY_DN670_c0_g1_i4	-2.7077	2.67934	68.3448	1.37269e-16	4.87674e-15
TRINITY_DN1791_c1_g1_i6	2.10129	3.17165	68.3201	1.38998e-16	4.93413e-15
TRINITY_DN978_c0_g1_i8	-2.26915	6.45646	68.2314	1.45393e-16	5.15695e-15
TRINITY_DN2582_c0_g1_i5	-2.77207	3.73327	68.2288	1.45584e-16	5.15949e-15
TRINITY_DN986_c1_g1_i6	-3.91402	3.19809	68.2192	1.46296e-16	5.18051e-15
TRINITY_DN9202_c0_g1_i1	-5.383	0.417589	67.9298	1.69422e-16	5.98244e-15
TRINITY_DN2223_c0_g1_i1	-2.05996	4.87451	67.929	1.69492e-16	5.98244e-15
TRINITY_DN4462_c0_g1_i1	2.29991	7.55965	67.903	1.71743e-16	6.05697e-15
TRINITY_DN1038_c0_g1_i13	-6.52538	7.50823	67.8878	1.73066e-16	6.09868e-15
TRINITY_DN9956_c0_g1_i5	2.78192	2.71847	67.859	1.75613e-16	6.18343e-15
TRINITY_DN1196_c0_g1_i30	-2.49033	2.57722	67.7936	1.81536e-16	6.38682e-15
TRINITY_DN3356_c1_g1_i1	2.70816	6.50847	67.7629	1.84383e-16	6.48173e-15
TRINITY_DN6884_c0_g1_i1	-3.22157	2.1469	67.7554	1.85089e-16	6.50128e-15
TRINITY_DN6881_c0_g1_i4	-4.34106	5.53496	67.6986	1.905e-16	6.68596e-15
TRINITY_DN8748_c1_g1_i1	-5.53213	1.17023	67.6766	1.92634e-16	6.7554e-15
TRINITY_DN15526_c0_g1_i3	-7.61161	1.67866	67.6689	1.93385e-16	6.77628e-15
TRINITY_DN11193_c0_g1_i1	-5.88373	1.76624	67.6392	1.96325e-16	6.87376e-15
TRINITY_DN4429_c0_g1_i14	2.25881	4.0827	67.5817	2.02135e-16	7.07147e-15
TRINITY_DN11610_c0_g1_i9	-5.89715	7.33976	67.5791	2.02405e-16	7.07521e-15
TRINITY_DN5935_c0_g1_i3	-3.32803	1.34511	67.5395	2.06509e-16	7.21289e-15
TRINITY_DN16724_c0_g1_i1	4.26371	0.671056	67.5008	2.10604e-16	7.35003e-15
TRINITY_DN1602_c0_g3_i2	2.16923	5.35129	67.4944	2.11291e-16	7.36807e-15
TRINITY_DN17913_c0_g1_i1	-4.39282	0.465642	67.4507	2.16018e-16	7.52688e-15
TRINITY_DN25341_c0_g1_i1	-3.64207	2.3999	67.4251	2.18843e-16	7.61922e-15
TRINITY_DN529_c1_g1_i1	2.19885	3.98119	67.4085	2.20696e-16	7.67759e-15
TRINITY_DN6416_c0_g1_i1	-2.16178	4.77057	67.3686	2.25207e-16	7.82824e-15
TRINITY_DN16197_c1_g1_i1	2.70343	4.27847	67.3455	2.27865e-16	7.9143e-15
TRINITY_DN19496_c0_g1_i2	3.3784	2.69166	67.3267	2.30049e-16	7.98378e-15
TRINITY_DN6271_c1_g1_i1	-3.3608	2.67407	67.2909	2.34264e-16	8.12357e-15
TRINITY_DN25729_c0_g1_i5	6.02929	0.883645	67.2862	2.34818e-16	8.13632e-15
TRINITY_DN5140_c0_g1_i7	3.71116	4.06749	67.2704	2.36711e-16	8.19538e-15
TRINITY_DN15550_c0_g1_i1	-5.03838	1.61528	67.2586	2.38135e-16	8.23812e-15
TRINITY_DN47118_c0_g1_i1	8.71709	0.684808	67.2353	2.4096e-16	8.32921e-15
TRINITY_DN162_c0_g1_i12	4.6013	3.55084	67.207	2.4444e-16	8.44278e-15
TRINITY_DN2880_c0_g1_i16	2.21483	2.29389	67.1955	2.45879e-16	8.48574e-15
TRINITY_DN12259_c0_g1_i10	3.21997	1.54809	67.1901	2.46554e-16	8.5023e-15
TRINITY_DN6478_c0_g1_i1	-7.00793	1.56905	67.1856	2.47113e-16	8.51482e-15
TRINITY_DN11849_c0_g2_i1	3.80033	1.04959	67.1799	2.47833e-16	8.53289e-15
TRINITY_DN9611_c0_g1_i1	-4.79567	2.59898	67.1706	2.48999e-16	8.56622e-15
TRINITY_DN15592_c0_g1_i1	-4.62714	0.692178	67.1624	2.50039e-16	8.59523e-15
TRINITY_DN243_c2_g1_i1	-2.09663	4.52852	67.1526	2.51281e-16	8.63109e-15
TRINITY_DN14996_c0_g2_i3	2.11164	2.91099	67.1338	2.53694e-16	8.70711e-15
TRINITY_DN7676_c0_g1_i5	3.2223	2.80382	67.1173	2.55825e-16	8.77331e-15
TRINITY_DN664_c0_g1_i9	7.60124	-0.169306	67.0979	2.58349e-16	8.85287e-15
TRINITY_DN16186_c0_g1_i1	-3.16013	2.21432	67.0904	2.59336e-16	8.87969e-15
TRINITY_DN2784_c0_g1_i3	-2.95036	5.35993	67.0809	2.60596e-16	8.91423e-15
TRINITY_DN5521_c0_g1_i1	-2.72011	2.5546	67.0797	2.60754e-16	8.91423e-15
TRINITY_DN8159_c0_g1_i1	3.81144	1.49658	67.0485	2.64905e-16	9.04903e-15
TRINITY_DN7741_c0_g1_i4	3.80766	0.806093	66.9499	2.78496e-16	9.50582e-15
TRINITY_DN2509_c1_g1_i1	-2.4438	5.9279	66.9086	2.84393e-16	9.69946e-15
TRINITY_DN964_c2_g1_i14	-3.77598	3.81671	66.8773	2.88945e-16	9.847e-15
TRINITY_DN1380_c0_g1_i33	-2.25334	4.48235	66.8335	2.95433e-16	1.00602e-14
TRINITY_DN17714_c0_g1_i1	3.64908	0.915434	66.7074	3.14953e-16	1.07165e-14
TRINITY_DN11774_c0_g1_i4	-3.1029	1.68527	66.6881	3.18044e-16	1.08132e-14
TRINITY_DN1896_c0_g1_i45	-2.22988	3.84405	66.6739	3.20348e-16	1.08831e-14
TRINITY_DN6192_c0_g2_i2	2.62422	2.29824	66.6645	3.21885e-16	1.09268e-14
TRINITY_DN2196_c0_g1_i23	2.02779	2.83496	66.6211	3.29048e-16	1.11612e-14
TRINITY_DN1196_c0_g1_i31	-2.71647	2.66755	66.5714	3.37451e-16	1.14373e-14
TRINITY_DN5417_c0_g2_i1	-4.40521	5.4001	66.4989	3.50087e-16	1.18563e-14
TRINITY_DN5706_c0_g2_i7	4.12	2.78027	66.4958	3.50639e-16	1.18658e-14
TRINITY_DN6559_c1_g1_i44	3.13001	1.57786	66.4763	3.54131e-16	1.19747e-14
TRINITY_DN14688_c1_g1_i2	-3.96395	1.82489	66.4317	3.62238e-16	1.22393e-14
TRINITY_DN12272_c0_g1_i11	-3.42199	4.63668	66.4247	3.63517e-16	1.22729e-14
TRINITY_DN623_c0_g1_i10	-2.40402	3.14112	66.4077	3.66668e-16	1.23697e-14
TRINITY_DN487_c0_g1_i6	-2.33109	4.21945	66.3834	3.71222e-16	1.25136e-14
TRINITY_DN2385_c0_g1_i10	2.18015	5.67589	66.3683	3.74071e-16	1.25999e-14
TRINITY_DN1958_c0_g1_i11	6.91282	2.58134	66.3091	3.85479e-16	1.29741e-14
TRINITY_DN2383_c1_g2_i1	3.95244	1.64883	66.2858	3.90056e-16	1.3118e-14
TRINITY_DN487_c0_g1_i3	-2.57071	4.0487	66.2063	4.06105e-16	1.36472e-14
TRINITY_DN10699_c0_g1_i3	-3.06827	2.85624	66.1896	4.09561e-16	1.37527e-14
TRINITY_DN455_c0_g2_i1	-3.53319	5.04151	66.187	4.10119e-16	1.37608e-14
TRINITY_DN4438_c0_g1_i2	-3.14679	2.98616	66.1362	4.20817e-16	1.41089e-14
TRINITY_DN675_c0_g1_i2	-2.34153	10.0445	66.126	4.23001e-16	1.41712e-14
TRINITY_DN6530_c0_g1_i12	-6.06971	1.56513	66.1025	4.28075e-16	1.43301e-14
TRINITY_DN9108_c0_g1_i1	3.47252	0.815986	66.0989	4.28856e-16	1.43452e-14
TRINITY_DN3145_c0_g1_i4	5.14183	1.02895	66.082	4.32541e-16	1.44574e-14
TRINITY_DN5694_c0_g1_i3	2.14202	4.84739	66.0481	4.4005e-16	1.46971e-14
TRINITY_DN3534_c0_g1_i3	4.7934	2.66607	66.0126	4.4805e-16	1.49528e-14
TRINITY_DN8885_c0_g1_i6	-3.74143	0.336418	65.9889	4.53467e-16	1.51219e-14
TRINITY_DN5322_c0_g1_i20	3.9145	2.21091	65.9714	4.57503e-16	1.52448e-14
TRINITY_DN7479_c0_g1_i1	-3.38391	2.16276	65.9481	4.62956e-16	1.54147e-14
TRINITY_DN15526_c0_g1_i2	-6.29731	0.897623	65.9038	4.73467e-16	1.57527e-14
TRINITY_DN8903_c0_g1_i8	-3.73538	1.42652	65.8535	4.85722e-16	1.6148e-14
TRINITY_DN2993_c0_g1_i1	2.67246	4.23062	65.8463	4.87487e-16	1.61943e-14
TRINITY_DN2017_c0_g1_i7	-2.28044	4.81014	65.8236	4.9313e-16	1.63693e-14
TRINITY_DN3382_c0_g1_i3	3.62031	1.81183	65.819	4.94291e-16	1.63953e-14
TRINITY_DN11610_c0_g1_i3	-5.69034	6.20289	65.7958	5.00136e-16	1.65765e-14
TRINITY_DN6121_c0_g1_i2	2.19166	4.47957	65.7734	5.05875e-16	1.6754e-14
TRINITY_DN3382_c0_g1_i4	3.51901	2.12851	65.7397	5.14579e-16	1.70293e-14
TRINITY_DN12316_c0_g1_i1	-8.20991	0.510258	65.7234	5.18859e-16	1.71579e-14
TRINITY_DN5918_c0_g1_i5	-3.33735	2.67851	65.7129	5.21621e-16	1.72305e-14
TRINITY_DN18014_c0_g1_i40	-4.64008	1.6502	65.7121	5.21849e-16	1.72305e-14
TRINITY_DN1412_c0_g2_i7	-2.50951	3.06346	65.6888	5.2805e-16	1.74221e-14
TRINITY_DN5537_c0_g1_i3	-2.33862	2.37336	65.6674	5.33829e-16	1.75888e-14
TRINITY_DN6003_c0_g1_i1	4.02273	0.932627	65.667	5.33913e-16	1.75888e-14
TRINITY_DN4299_c0_g1_i1	4.64005	2.32172	65.664	5.34736e-16	1.76026e-14
TRINITY_DN1797_c0_g1_i5	4.18459	0.403925	65.6292	5.44252e-16	1.79023e-14
TRINITY_DN4245_c0_g1_i1	-2.01788	4.77634	65.6185	5.47223e-16	1.79864e-14
TRINITY_DN6527_c0_g1_i1	2.13137	4.29713	65.6059	5.5073e-16	1.80743e-14
TRINITY_DN13623_c1_g1_i1	2.55132	2.70409	65.5427	5.68686e-16	1.86495e-14
TRINITY_DN4461_c0_g1_i2	-3.32016	6.24795	65.5076	5.789e-16	1.89702e-14
TRINITY_DN8837_c0_g2_i21	-4.32736	2.5558	65.4452	5.97512e-16	1.95654e-14
TRINITY_DN9853_c0_g1_i4	-3.58855	2.60981	65.4005	6.11228e-16	1.99994e-14
TRINITY_DN2157_c2_g1_i1	-3.36187	1.2351	65.3578	6.24616e-16	2.04221e-14
TRINITY_DN11222_c0_g1_i2	-3.27735	1.53098	65.3426	6.29461e-16	2.05651e-14
TRINITY_DN20808_c0_g1_i1	-4.06804	1.68903	65.3377	6.31025e-16	2.06007e-14
TRINITY_DN17405_c0_g1_i3	-4.0697	3.91041	65.3339	6.32255e-16	2.06254e-14
TRINITY_DN3056_c1_g1_i2	4.63374	1.49974	65.3202	6.36646e-16	2.0753e-14
TRINITY_DN6389_c0_g2_i1	-3.91566	2.0783	65.286	6.47807e-16	2.1101e-14
TRINITY_DN9125_c0_g1_i1	-2.92291	2.41951	65.279	6.5011e-16	2.11602e-14
TRINITY_DN8531_c0_g1_i3	-6.07799	-0.0712796	65.2707	6.5284e-16	2.12332e-14
TRINITY_DN301_c0_g1_i8	2.41232	5.64655	65.2307	6.66238e-16	2.16366e-14
TRINITY_DN8471_c0_g1_i10	-5.83884	3.36792	65.2204	6.69741e-16	2.17341e-14
TRINITY_DN16197_c1_g1_i2	2.74196	3.96875	65.163	6.89523e-16	2.23594e-14
TRINITY_DN13468_c0_g1_i1	2.30353	2.04876	65.1407	6.97382e-16	2.25973e-14
TRINITY_DN3861_c0_g1_i2	2.02175	4.54013	65.0857	7.17107e-16	2.32192e-14
TRINITY_DN7268_c0_g1_i3	3.7586	3.45987	65.0723	7.22002e-16	2.33603e-14
TRINITY_DN9203_c0_g1_i7	2.88747	2.35858	65.034	7.36167e-16	2.38009e-14
TRINITY_DN6185_c0_g1_i1	-3.2964	3.30503	65.0184	7.42032e-16	2.39727e-14
TRINITY_DN6393_c0_g1_i5	-4.78203	1.04002	64.9645	7.62578e-16	2.46182e-14
TRINITY_DN12716_c0_g2_i1	-8.59548	0.526883	64.9341	7.74448e-16	2.49828e-14
TRINITY_DN8770_c0_g1_i1	-4.77016	4.03571	64.8637	8.02627e-16	2.58727e-14
TRINITY_DN12045_c0_g3_i1	3.20033	1.76375	64.8358	8.14079e-16	2.62224e-14
TRINITY_DN383_c1_g1_i2	-2.29235	4.45075	64.8221	8.1973e-16	2.63849e-14
TRINITY_DN16399_c0_g1_i1	-6.32595	1.48016	64.8033	8.27605e-16	2.66187e-14
TRINITY_DN6926_c0_g1_i7	2.81939	1.54314	64.7664	8.43241e-16	2.70815e-14
TRINITY_DN7252_c0_g1_i3	6.40148	0.462388	64.7118	8.66945e-16	2.78222e-14
TRINITY_DN12918_c0_g1_i2	-8.61334	2.36291	64.6788	8.81579e-16	2.8271e-14
TRINITY_DN2533_c1_g1_i2	-2.29741	4.0867	64.6246	9.06166e-16	2.9038e-14
TRINITY_DN12695_c0_g2_i1	4.6012	3.6353	64.5959	9.19448e-16	2.9442e-14
TRINITY_DN32636_c0_g2_i1	-7.45411	-0.413228	64.586	9.24102e-16	2.95692e-14
TRINITY_DN837_c2_g1_i2	3.29912	2.22506	64.5758	9.28915e-16	2.97014e-14
TRINITY_DN1436_c0_g1_i14	-4.00139	2.47378	64.5604	9.362e-16	2.99003e-14
TRINITY_DN370_c0_g1_i19	-2.86399	6.51717	64.5597	9.36511e-16	2.99003e-14
TRINITY_DN16343_c0_g1_i1	-8.05207	1.75926	64.4876	9.7141e-16	3.09918e-14
TRINITY_DN11726_c0_g1_i1	-2.88371	1.5474	64.4754	9.77458e-16	3.11619e-14
TRINITY_DN381_c1_g1_i1	-3.60922	5.06105	64.4441	9.93125e-16	3.16381e-14
TRINITY_DN8643_c0_g1_i3	-3.09816	3.37122	64.4409	9.94716e-16	3.16656e-14
TRINITY_DN8677_c0_g1_i2	3.31356	1.24534	64.3928	1.01931e-15	3.24248e-14
TRINITY_DN46722_c0_g1_i1	3.47028	4.07287	64.3781	1.02691e-15	3.26426e-14
TRINITY_DN3972_c0_g1_i3	2.74364	2.19814	64.3701	1.03111e-15	3.27522e-14
TRINITY_DN7939_c0_g1_i7	-2.10829	5.02362	64.3573	1.03782e-15	3.29412e-14
TRINITY_DN268_c0_g1_i17	2.06824	3.90523	64.3421	1.04589e-15	3.31731e-14
TRINITY_DN8827_c0_g1_i3	-3.35279	1.95895	64.33	1.0523e-15	3.33522e-14
TRINITY_DN4174_c0_g1_i5	-2.83934	3.98305	64.3276	1.05358e-15	3.33683e-14
TRINITY_DN13929_c0_g1_i1	-3.17757	3.28109	64.2971	1.07003e-15	3.3865e-14
TRINITY_DN2582_c0_g1_i2	-2.55456	3.03789	64.2777	1.08063e-15	3.41755e-14
TRINITY_DN9475_c0_g1_i4	-7.74185	2.21005	64.2689	1.08547e-15	3.43036e-14
TRINITY_DN14849_c0_g2_i5	-2.0519	5.12356	64.1901	1.12978e-15	3.56778e-14
TRINITY_DN24321_c0_g1_i8	-3.69085	3.53003	64.1864	1.1319e-15	3.57189e-14
TRINITY_DN15754_c0_g1_i10	-2.28952	5.77751	64.1797	1.13571e-15	3.58131e-14
TRINITY_DN12825_c0_g1_i6	-4.28935	2.02921	64.1156	1.17331e-15	3.69184e-14
TRINITY_DN2880_c0_g1_i6	2.37365	2.53845	64.0499	1.21306e-15	3.8114e-14
TRINITY_DN3886_c0_g1_i1	2.11755	4.25373	64.0014	1.2433e-15	3.9036e-14
TRINITY_DN4902_c0_g1_i1	2.32178	3.26808	63.9969	1.24614e-15	3.9097e-14
TRINITY_DN11610_c0_g1_i7	-5.84302	4.29687	63.8976	1.3106e-15	4.10601e-14
TRINITY_DN12610_c0_g1_i10	-2.20954	2.64171	63.8505	1.34229e-15	4.20226e-14
TRINITY_DN9347_c0_g1_i3	2.97605	7.1527	63.83	1.35635e-15	4.24322e-14
TRINITY_DN1233_c0_g1_i2	-2.69068	5.24062	63.8283	1.35751e-15	4.24382e-14
TRINITY_DN4990_c0_g1_i1	-3.55654	1.7145	63.8129	1.36817e-15	4.27097e-14
TRINITY_DN6926_c0_g1_i27	2.74565	1.59994	63.8012	1.37629e-15	4.29325e-14
TRINITY_DN105_c0_g2_i1	3.16867	6.65695	63.7992	1.3777e-15	4.29459e-14
TRINITY_DN16197_c1_g1_i20	2.75147	4.29558	63.7962	1.37976e-15	4.29791e-14
TRINITY_DN6778_c0_g1_i1	-4.04062	2.14022	63.7737	1.39563e-15	4.34424e-14
TRINITY_DN1258_c0_g1_i2	-2.13194	5.76294	63.746	1.41542e-15	4.40268e-14
TRINITY_DN964_c2_g1_i2	-3.91519	5.22084	63.7169	1.43651e-15	4.46508e-14
TRINITY_DN1176_c0_g2_i1	-2.60362	3.10731	63.7037	1.44613e-15	4.49178e-14
TRINITY_DN5180_c0_g2_i1	-2.41974	4.42525	63.6962	1.45168e-15	4.50579e-14
TRINITY_DN10169_c0_g1_i1	-4.85647	0.626562	63.6607	1.47804e-15	4.58107e-14
TRINITY_DN3649_c0_g1_i11	-2.48356	5.67516	63.6224	1.50704e-15	4.66762e-14
TRINITY_DN2145_c0_g1_i22	-4.09712	5.91199	63.6047	1.52066e-15	4.70646e-14
TRINITY_DN8321_c0_g1_i1	2.88399	2.8275	63.6011	1.52347e-15	4.71181e-14
TRINITY_DN4194_c0_g1_i1	-3.90764	6.87573	63.5744	1.54425e-15	4.77268e-14
TRINITY_DN1380_c0_g1_i15	-2.27425	4.33008	63.5638	1.5526e-15	4.79508e-14
TRINITY_DN8284_c0_g1_i6	-2.57897	3.10576	63.5453	1.56724e-15	4.83686e-14
TRINITY_DN12106_c0_g1_i1	2.26275	2.66928	63.5278	1.58121e-15	4.87651e-14
TRINITY_DN3133_c0_g1_i4	-2.08727	6.52888	63.4209	1.66934e-15	5.14468e-14
TRINITY_DN4083_c0_g1_i1	-2.09129	3.09302	63.3453	1.73471e-15	5.34235e-14
TRINITY_DN7179_c0_g1_i9	-2.23008	4.66201	63.3042	1.77123e-15	5.45094e-14
TRINITY_DN24105_c0_g1_i1	2.26608	2.47075	63.2922	1.78209e-15	5.48051e-14
TRINITY_DN2641_c0_g1_i4	2.10207	2.42057	63.2218	1.84691e-15	5.67584e-14
TRINITY_DN1265_c0_g1_i54	3.60788	2.16543	63.215	1.85332e-15	5.69149e-14
TRINITY_DN13330_c0_g1_i1	2.52685	2.32692	63.2094	1.8586e-15	5.70367e-14
TRINITY_DN14704_c0_g1_i5	4.55291	2.47849	63.2044	1.86328e-15	5.714e-14
TRINITY_DN3488_c1_g1_i2	-4.83529	1.19263	63.1962	1.8711e-15	5.73396e-14
TRINITY_DN3904_c0_g1_i1	-4.68841	5.26937	63.1908	1.87618e-15	5.74548e-14
TRINITY_DN2877_c3_g1_i4	-3.41269	3.51124	63.1849	1.88185e-15	5.75878e-14
TRINITY_DN2378_c0_g1_i1	-2.73729	4.1089	63.1716	1.89465e-15	5.79387e-14
TRINITY_DN2382_c0_g1_i12	-3.15637	4.62542	63.1136	1.95125e-15	5.96277e-14
TRINITY_DN3975_c0_g1_i4	-8.00296	4.17248	63.0492	2.01606e-15	6.15648e-14
TRINITY_DN523_c0_g1_i1	2.10113	3.39191	62.9977	2.06945e-15	6.31065e-14
TRINITY_DN24872_c0_g1_i1	-3.04493	2.42778	62.9826	2.08542e-15	6.3549e-14
TRINITY_DN2204_c0_g1_i1	4.72741	3.37428	62.9394	2.13161e-15	6.4911e-14
TRINITY_DN9379_c0_g2_i2	-2.28583	4.35578	62.9365	2.13482e-15	6.49635e-14
TRINITY_DN16557_c0_g1_i5	-2.5774	3.0879	62.9122	2.1613e-15	6.57232e-14
TRINITY_DN46585_c0_g1_i1	7.07114	3.86134	62.847	2.23405e-15	6.7888e-14
TRINITY_DN8101_c0_g1_i3	-3.80448	2.71867	62.8355	2.24706e-15	6.82357e-14
TRINITY_DN8471_c0_g1_i9	-5.97365	3.47887	62.8159	2.26957e-15	6.88709e-14
TRINITY_DN6565_c0_g1_i1	-5.13218	3.84578	62.8107	2.27563e-15	6.90068e-14
TRINITY_DN11746_c0_g1_i4	2.37887	3.0167	62.7387	2.36029e-15	7.15242e-14
TRINITY_DN7918_c0_g1_i3	2.39336	2.58221	62.6099	2.51981e-15	7.63049e-14
TRINITY_DN2886_c0_g3_i5	2.97395	2.2589	62.5937	2.54063e-15	7.68818e-14
TRINITY_DN4922_c0_g1_i15	-4.62193	1.74095	62.5922	2.5426e-15	7.68882e-14
TRINITY_DN11826_c0_g1_i23	-2.98103	1.34329	62.5297	2.62456e-15	7.93113e-14
TRINITY_DN3890_c0_g1_i3	2.6867	3.41078	62.5261	2.62933e-15	7.94004e-14
TRINITY_DN14207_c0_g1_i5	-6.36578	2.11067	62.5082	2.65338e-15	8.0071e-14
TRINITY_DN5177_c0_g3_i2	-2.96028	3.54589	62.4361	2.75235e-15	8.29999e-14
TRINITY_DN10228_c0_g1_i12	-2.26876	2.99386	62.4109	2.78782e-15	8.40113e-14
TRINITY_DN16199_c1_g1_i2	-4.01281	1.71182	62.3976	2.80664e-15	8.45198e-14
TRINITY_DN5509_c0_g1_i1	2.59772	3.93315	62.3825	2.82831e-15	8.50956e-14
TRINITY_DN5993_c0_g1_i5	-3.17902	2.26293	62.3815	2.82967e-15	8.50956e-14
TRINITY_DN33493_c0_g1_i1	-4.98815	0.216309	62.3133	2.92946e-15	8.80356e-14
TRINITY_DN16465_c0_g1_i2	3.46912	1.34466	62.2765	2.98469e-15	8.96333e-14
TRINITY_DN6530_c0_g1_i5	-3.85812	3.25226	62.1699	3.15075e-15	9.4555e-14
TRINITY_DN8043_c0_g1_i21	-2.5308	3.34364	62.1105	3.24708e-15	9.73788e-14
TRINITY_DN2410_c0_g1_i1	-3.11233	5.80312	62.0165	3.40594e-15	1.01932e-13
TRINITY_DN2575_c0_g1_i1	-2.42477	4.88601	61.9763	3.47622e-15	1.03964e-13
TRINITY_DN9138_c0_g1_i2	4.58304	1.3872	61.9624	3.50073e-15	1.04625e-13
TRINITY_DN3637_c0_g1_i3	2.66619	4.4641	61.8584	3.69057e-15	1.10147e-13
TRINITY_DN24321_c0_g1_i4	-3.50984	3.83277	61.8181	3.76695e-15	1.1235e-13
TRINITY_DN7009_c0_g1_i7	2.77574	1.93326	61.7737	3.85286e-15	1.14833e-13
TRINITY_DN11758_c0_g1_i5	-4.95197	1.04063	61.7327	3.93387e-15	1.17167e-13
TRINITY_DN2509_c1_g1_i3	-2.33426	4.9946	61.7299	3.93949e-15	1.17254e-13
TRINITY_DN9696_c0_g2_i3	-4.51813	0.524481	61.6644	4.07279e-15	1.21139e-13
TRINITY_DN11100_c0_g1_i7	-3.27692	2.16799	61.6555	4.09114e-15	1.21602e-13
TRINITY_DN13903_c0_g1_i1	3.75114	2.67592	61.6154	4.1753e-15	1.24018e-13
TRINITY_DN3679_c1_g1_i1	-3.56363	1.35772	61.6085	4.1901e-15	1.24373e-13
TRINITY_DN2641_c0_g1_i3	2.27816	2.28555	61.5651	4.2834e-15	1.26883e-13
TRINITY_DN2341_c0_g1_i43	3.78302	5.60237	61.5287	4.36341e-15	1.29165e-13
TRINITY_DN21268_c0_g1_i1	-2.56241	2.69278	61.5226	4.37698e-15	1.29478e-13
TRINITY_DN8046_c0_g1_i3	-2.39657	4.18171	61.4622	4.5132e-15	1.33326e-13
TRINITY_DN1184_c0_g1_i14	8.09739	0.198853	61.4536	4.53302e-15	1.33821e-13
TRINITY_DN7004_c0_g1_i2	-2.71119	4.94574	61.4096	4.63547e-15	1.36753e-13
TRINITY_DN1211_c0_g1_i3	-2.9626	6.23587	61.3145	4.86482e-15	1.43227e-13
TRINITY_DN14932_c0_g1_i2	-5.02279	2.8525	61.2799	4.95116e-15	1.45671e-13
TRINITY_DN19245_c0_g2_i5	7.55992	-0.249072	61.2677	4.98196e-15	1.46478e-13
TRINITY_DN8796_c0_g1_i28	-2.2203	3.5169	61.2556	5.01265e-15	1.4728e-13
TRINITY_DN4459_c0_g1_i2	-2.55465	4.7545	61.2539	5.01678e-15	1.47302e-13
TRINITY_DN16349_c0_g1_i1	-3.58335	0.819764	61.2068	5.13832e-15	1.50769e-13
TRINITY_DN2497_c0_g1_i68	2.12432	3.73631	61.1292	5.34495e-15	1.56621e-13
TRINITY_DN657_c0_g1_i14	-6.68867	5.70576	61.0884	5.45686e-15	1.59792e-13
TRINITY_DN1769_c0_g1_i4	-3.28356	2.51463	61.0399	5.59288e-15	1.63555e-13
TRINITY_DN10769_c0_g1_i5	-4.76876	2.32067	61.0377	5.59924e-15	1.63631e-13
TRINITY_DN9379_c0_g2_i1	-2.23933	5.14501	61.0281	5.6266e-15	1.6432e-13
TRINITY_DN13586_c0_g1_i1	-5.39145	0.480085	60.9921	5.73029e-15	1.67236e-13
TRINITY_DN8069_c0_g1_i1	-3.34367	3.66293	60.9791	5.76844e-15	1.68236e-13
TRINITY_DN3250_c0_g1_i46	4.10824	0.766288	60.9005	6.0033e-15	1.74969e-13
TRINITY_DN480_c0_g1_i1	2.65264	2.51204	60.8907	6.03347e-15	1.7573e-13
TRINITY_DN9371_c0_g2_i6	3.55779	1.29085	60.8504	6.15822e-15	1.79244e-13
TRINITY_DN9422_c0_g1_i1	5.73239	3.82848	60.8402	6.18996e-15	1.80047e-13
TRINITY_DN26575_c0_g1_i1	5.33339	1.41699	60.7964	6.32931e-15	1.83908e-13
TRINITY_DN2447_c0_g1_i1	-2.22242	4.67185	60.7958	6.33114e-15	1.83908e-13
TRINITY_DN1380_c0_g1_i47	-2.33747	4.43428	60.7933	6.33941e-15	1.84025e-13
TRINITY_DN1438_c0_g2_i1	-2.52618	4.93633	60.77	6.41496e-15	1.8597e-13
TRINITY_DN6559_c1_g1_i76	3.73377	1.40758	60.765	6.43107e-15	1.86312e-13
TRINITY_DN14800_c0_g1_i2	-4.54587	3.5184	60.7078	6.62081e-15	1.91554e-13
TRINITY_DN6085_c0_g1_i5	-2.53875	5.11736	60.6649	6.76671e-15	1.95645e-13
TRINITY_DN7009_c0_g1_i2	2.70074	2.16612	60.6568	6.79444e-15	1.96316e-13
TRINITY_DN13359_c0_g2_i1	-6.49319	2.12284	60.6431	6.84201e-15	1.9756e-13
TRINITY_DN1506_c0_g1_i3	-4.44668	2.96876	60.5435	7.19705e-15	2.07673e-13
TRINITY_DN13451_c0_g2_i4	-4.0046	0.711819	60.5067	7.33273e-15	2.11448e-13
TRINITY_DN3669_c0_g1_i1	-4.54532	3.7147	60.4995	7.35957e-15	2.12081e-13
TRINITY_DN9476_c0_g1_i18	-2.94385	2.3238	60.4968	7.36996e-15	2.1224e-13
TRINITY_DN10843_c0_g1_i3	-2.81343	2.96843	60.4204	7.66143e-15	2.20488e-13
TRINITY_DN2077_c0_g1_i1	2.19577	2.73245	60.4032	7.72887e-15	2.22282e-13
TRINITY_DN2601_c1_g1_i8	2.41596	2.73796	60.3714	7.85464e-15	2.25749e-13
TRINITY_DN12103_c0_g1_i1	-4.77413	1.01549	60.3252	8.041e-15	2.30953e-13
TRINITY_DN7555_c0_g1_i16	-2.47716	2.76957	60.2715	8.26336e-15	2.37183e-13
TRINITY_DN657_c0_g1_i10	-7.17477	5.2084	60.256	8.32886e-15	2.38905e-13
TRINITY_DN11738_c0_g5_i1	-3.03791	2.19996	60.1934	8.5982e-15	2.46144e-13
TRINITY_DN15894_c0_g1_i3	4.78136	0.267456	60.187	8.62608e-15	2.4678e-13
TRINITY_DN5660_c1_g2_i1	-6.38094	0.305121	60.1469	8.80366e-15	2.51694e-13
TRINITY_DN24105_c0_g1_i6	2.19619	2.5458	60.1346	8.85895e-15	2.53109e-13
TRINITY_DN21328_c2_g2_i1	-3.33615	2.11182	60.1235	8.90902e-15	2.54342e-13
TRINITY_DN7555_c0_g1_i24	-2.49539	3.18859	60.1224	8.91381e-15	2.54342e-13
TRINITY_DN416_c0_g1_i7	-3.35057	6.9665	60.0739	9.13605e-15	2.60512e-13
TRINITY_DN10439_c0_g1_i16	2.13863	6.47849	60.0665	9.17067e-15	2.61328e-13
TRINITY_DN13448_c0_g3_i1	5.22834	0.277434	60.0212	9.38426e-15	2.67239e-13
TRINITY_DN12360_c0_g1_i1	-4.95991	1.41925	59.986	9.55328e-15	2.71874e-13
TRINITY_DN248_c0_g1_i2	-2.38502	2.63462	59.9628	9.66668e-15	2.74922e-13
TRINITY_DN85_c2_g1_i2	4.56858	0.735672	59.9592	9.68439e-15	2.75246e-13
TRINITY_DN13430_c0_g2_i1	-4.6965	0.784043	59.9423	9.76776e-15	2.77434e-13
TRINITY_DN3555_c0_g1_i7	-2.30118	3.28655	59.9053	9.95314e-15	2.82515e-13
TRINITY_DN3249_c0_g1_i2	-3.08598	4.03017	59.8841	1.00611e-14	2.85304e-13
TRINITY_DN472_c0_g1_i2	2.19112	2.68978	59.8834	1.00645e-14	2.85304e-13
TRINITY_DN3408_c0_g1_i1	2.53411	4.17094	59.8808	1.00781e-14	2.85503e-13
TRINITY_DN5701_c0_g1_i8	-2.97559	4.93727	59.8683	1.01422e-14	2.87131e-13
TRINITY_DN2383_c1_g1_i2	-3.54362	4.15193	59.7674	1.06759e-14	3.02045e-13
TRINITY_DN6426_c0_g1_i24	-2.20573	2.85832	59.7211	1.09297e-14	3.08622e-13
TRINITY_DN6300_c0_g1_i2	-2.92453	2.50221	59.7008	1.10433e-14	3.11327e-13
TRINITY_DN2201_c0_g1_i3	-3.36719	1.52062	59.7001	1.1047e-14	3.11327e-13
TRINITY_DN699_c0_g1_i3	-4.75371	2.21623	59.6818	1.11501e-14	3.13827e-13
TRINITY_DN13371_c0_g1_i1	2.03156	3.41617	59.6444	1.13644e-14	3.19651e-13
TRINITY_DN11462_c0_g1_i1	-4.18916	1.49414	59.6198	1.15074e-14	3.23465e-13
TRINITY_DN4863_c0_g1_i1	4.25583	5.04334	59.5769	1.17606e-14	3.30367e-13
TRINITY_DN18191_c0_g1_i1	-2.77627	1.37936	59.5246	1.20776e-14	3.39055e-13
TRINITY_DN12610_c0_g1_i26	-2.23739	2.81972	59.4988	1.22371e-14	3.43309e-13
TRINITY_DN2134_c0_g1_i10	-2.03776	5.77861	59.4633	1.24597e-14	3.49104e-13
TRINITY_DN376_c1_g1_i1	-3.20498	2.10607	59.4615	1.2471e-14	3.49195e-13
TRINITY_DN18074_c0_g1_i1	4.95999	-0.0343352	59.4524	1.25286e-14	3.50583e-13
TRINITY_DN1689_c0_g1_i2	-3.72068	3.60118	59.4476	1.25592e-14	3.51213e-13
TRINITY_DN14864_c0_g1_i1	-6.01621	1.23615	59.4342	1.26454e-14	3.53397e-13
TRINITY_DN2204_c1_g2_i2	-4.16378	1.45089	59.4235	1.2714e-14	3.55085e-13
TRINITY_DN8885_c0_g1_i7	-3.02068	1.61896	59.4185	1.27464e-14	3.55761e-13
TRINITY_DN10309_c0_g1_i2	-4.8329	1.97652	59.4132	1.27806e-14	3.56489e-13
TRINITY_DN1032_c0_g1_i1	2.2831	5.02026	59.395	1.28994e-14	3.59571e-13
TRINITY_DN301_c0_g1_i11	2.4012	5.5728	59.3667	1.30866e-14	3.64555e-13
TRINITY_DN32819_c0_g1_i1	-6.0236	0.655435	59.3396	1.32679e-14	3.69369e-13
TRINITY_DN13929_c0_g1_i11	-3.41717	3.71036	59.3281	1.33457e-14	3.71296e-13
TRINITY_DN894_c0_g1_i2	2.04589	6.7864	59.3174	1.34187e-14	3.7309e-13
TRINITY_DN16980_c0_g2_i1	-3.92365	1.63198	59.3155	1.34317e-14	3.73214e-13
TRINITY_DN3493_c0_g2_i1	-7.60882	0.219487	59.2502	1.38846e-14	3.85551e-13
TRINITY_DN1396_c0_g1_i2	-2.27166	5.30387	59.2441	1.39281e-14	3.86511e-13
TRINITY_DN301_c0_g1_i7	2.51556	5.53958	59.2354	1.39895e-14	3.87967e-13
TRINITY_DN3551_c0_g1_i4	-2.43051	8.03883	59.2099	1.41719e-14	3.92774e-13
TRINITY_DN2969_c0_g1_i4	5.90605	1.26037	59.1867	1.43398e-14	3.97176e-13
TRINITY_DN1197_c0_g3_i1	-3.54092	5.69742	59.1715	1.44514e-14	4.00013e-13
TRINITY_DN301_c0_g1_i3	2.34204	5.53447	59.1656	1.44943e-14	4.00946e-13
TRINITY_DN4864_c0_g1_i1	-2.98665	4.79315	59.1258	1.47904e-14	4.08875e-13
TRINITY_DN6559_c1_g1_i43	3.42488	1.63686	59.0884	1.50744e-14	4.1646e-13
TRINITY_DN860_c0_g3_i1	-3.27008	5.70696	59.0748	1.51788e-14	4.19079e-13
TRINITY_DN6022_c0_g1_i3	3.22638	5.00136	59.0606	1.52892e-14	4.2186e-13
TRINITY_DN4931_c0_g1_i28	-2.54153	2.26186	59.0379	1.54667e-14	4.26488e-13
TRINITY_DN2163_c0_g1_i10	3.53729	3.66981	59.0318	1.55142e-14	4.27527e-13
TRINITY_DN2167_c0_g2_i1	3.37568	3.0164	59.0234	1.55807e-14	4.29085e-13
TRINITY_DN5673_c0_g1_i1	-2.86373	2.94744	59.0161	1.56389e-14	4.30417e-13
TRINITY_DN5270_c0_g1_i1	-2.15396	6.61833	58.9944	1.58122e-14	4.34911e-13
TRINITY_DN5132_c0_g1_i13	-2.09593	2.8836	58.9426	1.62341e-14	4.45951e-13
TRINITY_DN1662_c0_g1_i2	-3.76537	2.61101	58.9253	1.6377e-14	4.49592e-13
TRINITY_DN10375_c0_g1_i1	-2.17094	4.21289	58.8864	1.67044e-14	4.58292e-13
TRINITY_DN13329_c0_g1_i2	-7.32807	1.10178	58.8661	1.68776e-14	4.6275e-13
TRINITY_DN1913_c0_g1_i1	-2.59554	2.21825	58.8644	1.68917e-14	4.62846e-13
TRINITY_DN1769_c0_g1_i27	-3.1547	1.95824	58.8557	1.69672e-14	4.64622e-13
TRINITY_DN481_c0_g1_i4	4.49008	1.04472	58.8514	1.70045e-14	4.65349e-13
TRINITY_DN9097_c0_g1_i1	-3.24451	2.91141	58.8056	1.74046e-14	4.75999e-13
TRINITY_DN5433_c0_g1_i8	-2.86688	2.94369	58.6842	1.85118e-14	5.05961e-13
TRINITY_DN2036_c0_g1_i10	2.88823	1.25645	58.6455	1.88803e-14	5.15709e-13
TRINITY_DN24321_c0_g1_i7	-3.43621	3.36251	58.6298	1.90315e-14	5.19514e-13
TRINITY_DN13724_c0_g1_i3	3.10318	2.04138	58.6149	1.91755e-14	5.22787e-13
TRINITY_DN10228_c0_g1_i18	-2.45789	2.92089	58.6086	1.9237e-14	5.24136e-13
TRINITY_DN8816_c0_g1_i23	-3.46755	2.7467	58.5819	1.95006e-14	5.30987e-13
TRINITY_DN1136_c1_g2_i2	-3.32672	6.06262	58.5583	1.9735e-14	5.37033e-13
TRINITY_DN873_c0_g4_i2	2.29091	5.33254	58.5363	1.99572e-14	5.42739e-13
TRINITY_DN13965_c0_g1_i1	7.60546	-0.2594	58.5026	2.03021e-14	5.51427e-13
TRINITY_DN860_c1_g1_i1	-3.19927	2.88349	58.4703	2.06378e-14	5.59847e-13
TRINITY_DN657_c0_g1_i15	-6.71808	5.15567	58.4568	2.07803e-14	5.63361e-13
TRINITY_DN14366_c0_g1_i1	3.13133	3.95067	58.4447	2.09087e-14	5.6649e-13
TRINITY_DN3375_c0_g1_i2	2.974	3.68375	58.4319	2.10455e-14	5.69839e-13
TRINITY_DN3137_c0_g1_i1	-2.55075	1.64231	58.4024	2.1363e-14	5.78076e-13
TRINITY_DN9671_c0_g1_i1	2.83988	2.47408	58.3995	2.13942e-14	5.78563e-13
TRINITY_DN12447_c1_g1_i1	3.08841	1.76852	58.3961	2.14319e-14	5.79222e-13
TRINITY_DN12893_c0_g2_i1	-3.36452	3.59136	58.3948	2.14455e-14	5.79228e-13
TRINITY_DN699_c0_g1_i4	-4.03068	1.63996	58.3484	2.1958e-14	5.92675e-13
TRINITY_DN14810_c0_g3_i5	4.86426	-0.124158	58.3472	2.19706e-14	5.92675e-13
TRINITY_DN4842_c0_g1_i1	-2.64239	3.01062	58.3459	2.19857e-14	5.92714e-13
TRINITY_DN4429_c0_g1_i18	2.13522	3.87893	58.3361	2.20954e-14	5.95304e-13
TRINITY_DN194_c0_g1_i1	-5.70872	3.84412	58.3283	2.21827e-14	5.97285e-13
TRINITY_DN1072_c0_g1_i7	-2.0395	3.49722	58.3148	2.23361e-14	6.01043e-13
TRINITY_DN14988_c0_g2_i1	4.15617	0.363113	58.2885	2.26369e-14	6.0876e-13
TRINITY_DN6055_c0_g1_i5	2.41104	2.64357	58.277	2.2769e-14	6.11934e-13
TRINITY_DN15245_c0_g2_i2	-7.60306	0.898923	58.266	2.28964e-14	6.14979e-13
TRINITY_DN552_c0_g3_i1	-2.54775	1.79405	58.2546	2.30299e-14	6.18181e-13
TRINITY_DN5132_c0_g1_i2	-2.20748	2.84361	58.2525	2.30541e-14	6.18449e-13
TRINITY_DN1538_c0_g1_i7	4.53431	3.97794	58.2332	2.32818e-14	6.24174e-13
TRINITY_DN6178_c0_g1_i6	-2.77471	2.06369	58.2082	2.35789e-14	6.3175e-13
TRINITY_DN12642_c0_g1_i2	-4.65473	1.52527	58.1869	2.38361e-14	6.38245e-13
TRINITY_DN643_c0_g1_i2	3.27177	3.43893	58.1857	2.38507e-14	6.38245e-13
TRINITY_DN13674_c0_g1_i1	-3.90623	1.58483	58.1835	2.38776e-14	6.38571e-13
TRINITY_DN4863_c0_g2_i2	2.44835	6.14189	58.159	2.41769e-14	6.46178e-13
TRINITY_DN5806_c0_g1_i1	2.09348	6.82704	58.126	2.45862e-14	6.56713e-13
TRINITY_DN606_c0_g1_i22	-2.56466	1.96333	58.122	2.46352e-14	6.5762e-13
TRINITY_DN12442_c0_g1_i1	4.05327	0.838193	58.0998	2.49153e-14	6.64688e-13
TRINITY_DN8249_c0_g1_i15	-5.14805	0.903275	58.0909	2.50275e-14	6.66864e-13
TRINITY_DN5270_c0_g1_i2	-2.15088	6.94739	58.0733	2.52532e-14	6.72464e-13
TRINITY_DN5415_c0_g1_i4	-2.45803	3.45765	58.0601	2.54232e-14	6.76576e-13
TRINITY_DN2915_c0_g1_i8	-2.82026	3.68598	58.0441	2.56306e-14	6.81681e-13
TRINITY_DN12868_c0_g1_i5	4.66333	4.4171	58.0387	2.57017e-14	6.83153e-13
TRINITY_DN766_c0_g1_i4	2.39562	4.69271	58.0326	2.57809e-14	6.84839e-13
TRINITY_DN9473_c0_g1_i2	-2.97464	1.9344	57.9634	2.67042e-14	7.08501e-13
TRINITY_DN6604_c0_g1_i2	3.2431	2.10517	57.9181	2.73257e-14	7.24548e-13
TRINITY_DN12735_c0_g1_i1	-3.29165	4.24464	57.912	2.74105e-14	7.2591e-13
TRINITY_DN2780_c0_g1_i7	-3.94502	1.24729	57.9041	2.75209e-14	7.2839e-13
TRINITY_DN1527_c1_g1_i1	-2.91469	4.15165	57.8717	2.79785e-14	7.40052e-13
TRINITY_DN8611_c0_g2_i1	-5.2157	2.57468	57.8436	2.83814e-14	7.50252e-13
TRINITY_DN15894_c0_g2_i1	5.91057	0.109068	57.8399	2.84349e-14	7.5121e-13
TRINITY_DN17659_c0_g1_i1	3.62013	0.54525	57.825	2.86508e-14	7.56453e-13
TRINITY_DN14822_c0_g1_i1	6.02518	0.154095	57.8238	2.86683e-14	7.56456e-13
TRINITY_DN1194_c0_g1_i11	-3.44303	5.29252	57.7985	2.90393e-14	7.65782e-13
TRINITY_DN1385_c0_g1_i2	5.06048	1.49568	57.7524	2.9727e-14	7.82838e-13
TRINITY_DN9476_c0_g1_i12	-2.79083	2.49758	57.7516	2.97401e-14	7.82838e-13
TRINITY_DN1978_c1_g1_i2	2.34055	2.71596	57.7253	3.01394e-14	7.92869e-13
TRINITY_DN7555_c0_g1_i61	-2.63582	2.79283	57.696	3.0592e-14	8.03802e-13
TRINITY_DN2116_c0_g1_i10	-2.09009	3.86991	57.6445	3.14033e-14	8.24123e-13
TRINITY_DN4772_c0_g1_i4	-2.27102	3.5965	57.633	3.15878e-14	8.28464e-13
TRINITY_DN8832_c0_g1_i2	-3.63852	2.56045	57.6191	3.18127e-14	8.33861e-13
TRINITY_DN2840_c0_g1_i1	-2.7828	2.72999	57.5878	3.23223e-14	8.46707e-13
TRINITY_DN2668_c0_g1_i3	-4.01098	4.79805	57.5673	3.26617e-14	8.55083e-13
TRINITY_DN4174_c0_g1_i6	-3.53695	2.27577	57.5517	3.29218e-14	8.61373e-13
TRINITY_DN15453_c0_g1_i17	-4.29724	1.3842	57.5363	3.31803e-14	8.67617e-13
TRINITY_DN9202_c0_g1_i2	-4.39929	1.06903	57.524	3.33875e-14	8.72509e-13
TRINITY_DN9696_c0_g1_i2	-3.42053	1.01152	57.5165	3.35162e-14	8.75346e-13
TRINITY_DN20578_c0_g1_i4	-3.6232	2.37938	57.5109	3.36114e-14	8.77281e-13
TRINITY_DN1443_c0_g1_i21	-2.54296	3.41998	57.5098	3.36306e-14	8.77281e-13
TRINITY_DN11240_c2_g1_i2	-3.5704	2.26442	57.4775	3.41873e-14	8.91267e-13
TRINITY_DN706_c0_g1_i1	-4.80043	1.44608	57.4629	3.44415e-14	8.97357e-13
TRINITY_DN12358_c0_g1_i8	-2.15755	6.42031	57.4462	3.47356e-14	9.04477e-13
TRINITY_DN6082_c1_g1_i6	-2.2916	2.37601	57.4446	3.47627e-14	9.0464e-13
TRINITY_DN19496_c0_g1_i1	2.78344	2.44466	57.4424	3.48029e-14	9.04918e-13
TRINITY_DN9696_c0_g2_i1	-4.9761	0.609085	57.4417	3.48149e-14	9.04918e-13
TRINITY_DN32636_c0_g1_i1	-6.01598	0.00203661	57.4308	3.50081e-14	9.09396e-13
TRINITY_DN9012_c0_g1_i2	-2.8124	4.04966	57.4187	3.52237e-14	9.1445e-13
TRINITY_DN17117_c0_g1_i1	-5.41785	0.575003	57.41	3.53813e-14	9.17992e-13
TRINITY_DN10526_c0_g1_i1	-7.55148	0.381998	57.3766	3.59862e-14	9.33131e-13
TRINITY_DN15516_c2_g2_i3	-2.5544	2.56098	57.3592	3.63057e-14	9.40853e-13
TRINITY_DN8251_c0_g1_i1	-3.51049	0.765077	57.3046	3.73277e-14	9.66763e-13
TRINITY_DN13555_c0_g1_i2	-3.78703	0.868845	57.2628	3.81307e-14	9.86973e-13
TRINITY_DN88_c3_g1_i1	-2.57816	3.17036	57.2521	3.83372e-14	9.91304e-13
TRINITY_DN6648_c0_g1_i1	2.992	3.30613	57.2513	3.8353e-14	9.91304e-13
TRINITY_DN8532_c0_g1_i2	2.14051	4.29624	57.2506	3.83665e-14	9.91304e-13
TRINITY_DN4922_c0_g1_i4	-4.29646	1.46402	57.235	3.86732e-14	9.98637e-13
TRINITY_DN11943_c0_g1_i1	-2.93354	1.00529	57.1787	3.97965e-14	1.02703e-12
TRINITY_DN12694_c0_g1_i1	-2.99033	2.16661	57.1664	4.00462e-14	1.03286e-12
TRINITY_DN15372_c0_g2_i4	-4.51111	1.62848	57.1339	4.07133e-14	1.04945e-12
TRINITY_DN17921_c0_g1_i1	-7.3017	-0.36867	57.1076	4.12602e-14	1.06229e-12
TRINITY_DN8086_c0_g1_i5	2.2973	2.39254	57.0795	4.1855e-14	1.07696e-12
TRINITY_DN9488_c0_g1_i4	-4.31967	0.947319	57.0753	4.1944e-14	1.07861e-12
TRINITY_DN7327_c0_g1_i1	-2.62825	3.93254	57.0553	4.23723e-14	1.08898e-12
TRINITY_DN16970_c0_g1_i1	-5.68615	0.247115	57.0403	4.26978e-14	1.0967e-12
TRINITY_DN8211_c0_g3_i1	2.28848	2.35965	57.0314	4.28902e-14	1.10099e-12
TRINITY_DN8643_c0_g1_i1	-3.12153	3.12456	57.0029	4.35172e-14	1.11643e-12
TRINITY_DN2202_c0_g1_i25	-2.74461	1.82094	56.9917	4.37654e-14	1.12213e-12
TRINITY_DN11218_c0_g1_i1	-9.01294	0.946932	56.9903	4.37974e-14	1.12229e-12
TRINITY_DN43492_c0_g1_i1	4.55029	1.79523	56.9496	4.47118e-14	1.14437e-12
TRINITY_DN2087_c0_g2_i1	2.43753	3.0572	56.8737	4.64726e-14	1.18874e-12
TRINITY_DN9720_c0_g1_i2	2.57136	3.08346	56.865	4.66771e-14	1.19327e-12
TRINITY_DN10785_c0_g1_i1	-5.40465	1.44584	56.8573	4.68621e-14	1.1973e-12
TRINITY_DN33771_c0_g1_i1	-4.1915	0.234421	56.8472	4.71017e-14	1.20271e-12
TRINITY_DN5706_c0_g1_i5	2.4327	3.51309	56.8072	4.80715e-14	1.22603e-12
TRINITY_DN10769_c0_g1_i2	-4.78951	2.32325	56.7765	4.88268e-14	1.24457e-12
TRINITY_DN6140_c0_g2_i1	-2.02186	5.016	56.7744	4.88792e-14	1.24517e-12
TRINITY_DN19302_c0_g1_i1	-5.22135	1.71654	56.7612	4.92088e-14	1.25284e-12
TRINITY_DN882_c0_g1_i6	-2.04564	4.54363	56.7361	4.98412e-14	1.26819e-12
TRINITY_DN5660_c1_g1_i1	-3.89656	0.552599	56.7192	5.02701e-14	1.27836e-12
TRINITY_DN14679_c0_g1_i1	4.07068	1.04846	56.7142	5.03987e-14	1.28088e-12
TRINITY_DN12272_c0_g1_i7	-3.5116	4.80067	56.712	5.04537e-14	1.28153e-12
TRINITY_DN10843_c0_g1_i5	-2.72199	2.23604	56.6788	5.13137e-14	1.30261e-12
TRINITY_DN10136_c0_g1_i3	-2.21394	6.11549	56.6143	5.30248e-14	1.34527e-12
TRINITY_DN552_c0_g2_i3	-2.45533	3.70458	56.6062	5.32439e-14	1.35004e-12
TRINITY_DN4191_c0_g1_i2	3.99099	5.5373	56.5978	5.34727e-14	1.35505e-12
TRINITY_DN7863_c0_g1_i1	-3.37635	0.676772	56.5754	5.40855e-14	1.36978e-12
TRINITY_DN8272_c0_g1_i1	-4.59454	1.89166	56.5463	5.48909e-14	1.38937e-12
TRINITY_DN7555_c0_g1_i28	-2.62771	3.1713	56.5365	5.51658e-14	1.39551e-12
TRINITY_DN455_c0_g1_i6	-3.34723	5.08324	56.5121	5.58542e-14	1.4121e-12
TRINITY_DN1375_c1_g1_i5	2.02428	6.47212	56.4902	5.64793e-14	1.42708e-12
TRINITY_DN12546_c0_g1_i2	-5.66164	2.80271	56.4605	5.73383e-14	1.4471e-12
TRINITY_DN29764_c0_g2_i1	-2.6838	1.91385	56.4536	5.75388e-14	1.45132e-12
TRINITY_DN7179_c0_g1_i15	-2.1757	4.5465	56.4147	5.8691e-14	1.47952e-12
TRINITY_DN1879_c0_g1_i1	-2.51579	3.74894	56.3932	5.93365e-14	1.49493e-12
TRINITY_DN3904_c0_g2_i11	-2.18665	2.4708	56.3329	6.11826e-14	1.53966e-12
TRINITY_DN9206_c0_g1_i1	-3.00672	5.41919	56.312	6.18362e-14	1.5543e-12
TRINITY_DN4729_c0_g2_i1	-3.09343	1.74057	56.3072	6.19891e-14	1.55725e-12
TRINITY_DN3192_c0_g1_i2	2.54531	1.86701	56.2728	6.30809e-14	1.58376e-12
TRINITY_DN819_c0_g1_i26	-3.36943	1.37552	56.2391	6.41719e-14	1.61022e-12
TRINITY_DN4224_c0_g1_i1	-2.58552	4.4475	56.2267	6.45797e-14	1.61952e-12
TRINITY_DN7871_c0_g1_i12	3.30163	2.76939	56.2118	6.5069e-14	1.63085e-12
TRINITY_DN5925_c0_g1_i12	-5.86674	0.0815555	56.1966	6.55747e-14	1.64258e-12
TRINITY_DN2159_c0_g1_i5	4.41658	1.31756	56.1679	6.65406e-14	1.66581e-12
TRINITY_DN6259_c0_g1_i3	-4.97976	7.83075	56.1569	6.69111e-14	1.67412e-12
TRINITY_DN8346_c0_g1_i1	-3.0228	3.71292	56.1523	6.70697e-14	1.67713e-12
TRINITY_DN19119_c0_g2_i7	-2.55185	3.20926	56.1455	6.73021e-14	1.68197e-12
TRINITY_DN5132_c0_g1_i11	-2.2988	2.98015	56.1394	6.75102e-14	1.6862e-12
TRINITY_DN2040_c0_g1_i1	3.35767	6.99568	56.0957	6.90282e-14	1.72214e-12
TRINITY_DN9235_c0_g1_i1	2.58476	3.63368	56.0863	6.93604e-14	1.72944e-12
TRINITY_DN6085_c0_g1_i2	-2.47352	5.40133	56.0459	7.08001e-14	1.76432e-12
TRINITY_DN8321_c0_g1_i4	3.01209	1.32912	55.9951	7.26507e-14	1.80837e-12
TRINITY_DN7329_c0_g1_i1	-2.13139	4.6372	55.9609	7.39259e-14	1.83905e-12
TRINITY_DN2202_c0_g1_i13	-2.66923	1.27955	55.9214	7.54268e-14	1.87425e-12
TRINITY_DN5560_c0_g1_i1	-2.43981	4.28026	55.9194	7.55022e-14	1.87505e-12
TRINITY_DN7981_c0_g1_i4	-2.30898	2.65873	55.8987	7.63038e-14	1.89388e-12
TRINITY_DN1341_c0_g1_i1	-2.52143	7.2565	55.8905	7.66204e-14	1.90065e-12
TRINITY_DN5441_c0_g1_i1	2.05148	6.04214	55.8887	7.66916e-14	1.90133e-12
TRINITY_DN49976_c0_g1_i2	-4.1067	0.185212	55.8833	7.69026e-14	1.90548e-12
TRINITY_DN3890_c0_g1_i9	2.60064	1.65103	55.8733	7.72936e-14	1.91189e-12
TRINITY_DN3861_c0_g1_i6	2.02533	3.17866	55.8647	7.76343e-14	1.91923e-12
TRINITY_DN7218_c0_g1_i13	-3.37266	7.41285	55.8363	7.87648e-14	1.94607e-12
TRINITY_DN689_c0_g2_i2	2.44911	6.01223	55.8308	7.89834e-14	1.95036e-12
TRINITY_DN22146_c0_g1_i3	3.38182	3.28896	55.8041	8.00654e-14	1.97596e-12
TRINITY_DN13304_c0_g1_i4	-4.00706	0.419641	55.7456	8.24817e-14	2.03329e-12
TRINITY_DN2244_c0_g2_i1	3.64826	0.168118	55.7415	8.26568e-14	2.03645e-12
TRINITY_DN47100_c0_g1_i1	-3.90173	1.36687	55.7031	8.4287e-14	2.07544e-12
TRINITY_DN9193_c0_g1_i3	-2.97757	1.02607	55.6773	8.53984e-14	2.10161e-12
TRINITY_DN6604_c0_g1_i1	2.67058	2.08842	55.6412	8.69826e-14	2.13939e-12
TRINITY_DN223_c1_g1_i1	3.74673	2.30374	55.6111	8.83237e-14	2.17114e-12
TRINITY_DN3133_c0_g1_i1	-2.21505	7.00628	55.5892	8.93139e-14	2.19424e-12
TRINITY_DN2163_c0_g1_i29	3.6727	3.55524	55.5776	8.98407e-14	2.20594e-12
TRINITY_DN8445_c2_g1_i1	-7.34149	-0.251669	55.5733	9.00403e-14	2.2096e-12
TRINITY_DN4704_c0_g2_i1	-4.677	1.94094	55.5311	9.19913e-14	2.25594e-12
TRINITY_DN6755_c0_g1_i1	2.12536	3.35413	55.5302	9.20327e-14	2.25594e-12
TRINITY_DN797_c0_g2_i1	-2.70466	7.17853	55.5184	9.25875e-14	2.26826e-12
TRINITY_DN22651_c0_g1_i4	-3.20357	1.50868	55.4739	9.47068e-14	2.31888e-12
TRINITY_DN4617_c0_g1_i4	2.66407	1.98669	55.4712	9.48403e-14	2.32084e-12
TRINITY_DN11365_c1_g2_i5	-2.1456	2.50434	55.4572	9.55149e-14	2.33472e-12
TRINITY_DN5665_c0_g2_i2	3.3847	2.1533	55.4327	9.67159e-14	2.36275e-12
TRINITY_DN11774_c0_g1_i5	-3.09861	1.41624	55.4129	9.76917e-14	2.38391e-12
TRINITY_DN5694_c0_g1_i1	2.16876	4.24803	55.3656	1.00071e-13	2.4406e-12
TRINITY_DN12432_c0_g1_i4	2.25067	8.07036	55.3185	1.02498e-13	2.49698e-12
TRINITY_DN10179_c0_g1_i1	3.74581	2.32987	55.3133	1.0277e-13	2.50221e-12
TRINITY_DN9121_c0_g2_i1	-4.93843	1.90007	55.3111	1.02886e-13	2.50364e-12
TRINITY_DN5361_c0_g1_i5	-3.7218	1.17596	55.2993	1.03505e-13	2.51589e-12
TRINITY_DN9585_c0_g2_i2	3.93667	0.881222	55.2318	1.07119e-13	2.60083e-12
TRINITY_DN11103_c0_g1_i2	2.93272	1.69204	55.221	1.07709e-13	2.61369e-12
TRINITY_DN6666_c0_g1_i3	-3.61831	3.41245	55.1576	1.11242e-13	2.69792e-12
TRINITY_DN12641_c0_g1_i2	-2.85189	3.03734	55.1542	1.11434e-13	2.70105e-12
TRINITY_DN11735_c0_g1_i4	4.13711	0.0594939	55.1318	1.1271e-13	2.73048e-12
TRINITY_DN1606_c2_g1_i4	-2.19194	7.36874	55.0923	1.14999e-13	2.78436e-12
TRINITY_DN3551_c0_g1_i1	-2.29001	6.86614	55.0635	1.16698e-13	2.82238e-12
TRINITY_DN1043_c0_g1_i1	-2.43326	9.06626	55.0323	1.18563e-13	2.86589e-12
TRINITY_DN24983_c0_g2_i1	-2.4788	3.14515	55.0295	1.18734e-13	2.86841e-12
TRINITY_DN1158_c0_g1_i3	-2.36439	6.6923	54.982	1.21639e-13	2.93534e-12
TRINITY_DN1291_c0_g1_i5	2.20155	4.52246	54.9613	1.22926e-13	2.96475e-12
TRINITY_DN6745_c0_g1_i3	-8.71538	0.72808	54.9311	1.24829e-13	3.0073e-12
TRINITY_DN11527_c0_g1_i11	2.03084	2.90984	54.9247	1.25239e-13	3.01552e-12
TRINITY_DN12179_c0_g1_i26	2.17467	1.81491	54.8973	1.26996e-13	3.05443e-12
TRINITY_DN23130_c0_g1_i10	2.99199	2.96991	54.893	1.27276e-13	3.05949e-12
TRINITY_DN10766_c0_g1_i3	-3.21852	1.62408	54.8834	1.27898e-13	3.07272e-12
TRINITY_DN17765_c0_g1_i2	6.3429	4.07402	54.8528	1.29906e-13	3.11924e-12
TRINITY_DN17538_c0_g1_i1	-5.05582	1.13409	54.8511	1.30018e-13	3.12022e-12
TRINITY_DN9890_c0_g1_i3	-5.98915	3.04801	54.8338	1.31167e-13	3.14607e-12
TRINITY_DN1863_c0_g1_i26	-2.49488	2.49164	54.8057	1.33058e-13	3.18964e-12
TRINITY_DN20569_c0_g1_i1	-5.16141	0.542131	54.7733	1.35266e-13	3.23902e-12
TRINITY_DN3474_c0_g1_i24	-3.19652	1.69689	54.7325	1.381e-13	3.30506e-12
TRINITY_DN14704_c0_g1_i1	3.97937	2.15665	54.7057	1.4e-13	3.34868e-12
TRINITY_DN18207_c0_g1_i1	-4.28841	2.06107	54.6785	1.41953e-13	3.39167e-12
TRINITY_DN27120_c0_g2_i1	-3.92627	0.250854	54.6695	1.42604e-13	3.40534e-12
TRINITY_DN10489_c0_g1_i1	7.3967	-0.354999	54.6512	1.43938e-13	3.4353e-12
TRINITY_DN12432_c0_g1_i7	2.21836	8.67808	54.6352	1.45111e-13	3.46141e-12
TRINITY_DN4429_c0_g1_i32	2.09741	3.91398	54.6321	1.45343e-13	3.46427e-12
TRINITY_DN43281_c0_g1_i2	-7.31194	2.64475	54.6261	1.45783e-13	3.47173e-12
TRINITY_DN689_c0_g2_i3	2.41021	2.68868	54.5635	1.50504e-13	3.5822e-12
TRINITY_DN8346_c0_g1_i2	-3.32085	2.0956	54.5023	1.55267e-13	3.68748e-12
TRINITY_DN2497_c0_g1_i14	2.32495	3.85699	54.5011	1.5536e-13	3.68767e-12
TRINITY_DN775_c0_g2_i2	-3.81817	2.49063	54.4598	1.58664e-13	3.762e-12
TRINITY_DN8531_c0_g1_i2	-6.62405	0.439525	54.4381	1.60421e-13	3.80158e-12
TRINITY_DN8956_c0_g1_i2	-8.41932	0.539625	54.4324	1.60889e-13	3.81061e-12
TRINITY_DN11197_c0_g1_i1	-3.25543	1.90623	54.3865	1.64687e-13	3.89844e-12
TRINITY_DN1769_c0_g1_i14	-3.46723	2.4121	54.3638	1.66606e-13	3.94171e-12
TRINITY_DN2991_c0_g1_i1	-2.50142	3.76366	54.3437	1.68315e-13	3.97999e-12
TRINITY_DN1260_c1_g1_i1	2.36248	4.24206	54.3407	1.68578e-13	3.98402e-12
TRINITY_DN11103_c0_g1_i1	3.20781	1.61631	54.3367	1.68918e-13	3.9899e-12
TRINITY_DN8956_c0_g2_i2	-2.96847	1.74508	54.316	1.70707e-13	4.02779e-12
TRINITY_DN15846_c0_g1_i3	3.61451	0.525392	54.3045	1.71708e-13	4.04919e-12
TRINITY_DN2497_c0_g1_i62	2.33889	2.60455	54.2915	1.72845e-13	4.07381e-12
TRINITY_DN10463_c0_g1_i1	-3.1826	3.41849	54.2548	1.76111e-13	4.14628e-12
TRINITY_DN4400_c0_g3_i1	-6.79826	0.760071	54.2209	1.7917e-13	4.21603e-12
TRINITY_DN28595_c0_g1_i1	-2.75011	2.59655	54.1943	1.81616e-13	4.27126e-12
TRINITY_DN2134_c0_g1_i1	-2.12789	5.83094	54.1591	1.84893e-13	4.34598e-12
TRINITY_DN17739_c0_g1_i2	3.09361	1.51283	54.1414	1.86569e-13	4.383e-12
TRINITY_DN15011_c0_g1_i1	-2.09045	3.20256	54.0423	1.96218e-13	4.60472e-12
TRINITY_DN11882_c0_g1_i1	-2.75731	1.01202	54.0289	1.97562e-13	4.63375e-12
TRINITY_DN4438_c0_g1_i1	-2.9786	2.41414	54.0182	1.98638e-13	4.65647e-12
TRINITY_DN2447_c0_g1_i5	-2.20699	4.87959	54.0069	1.99784e-13	4.68083e-12
TRINITY_DN5364_c0_g1_i4	-2.95051	1.88815	54.0045	2.0003e-13	4.68405e-12
TRINITY_DN10320_c0_g2_i1	-5.43728	2.51102	53.9668	2.03909e-13	4.77233e-12
TRINITY_DN1273_c0_g1_i1	-2.0356	8.65467	53.9473	2.05938e-13	4.81722e-12
TRINITY_DN85_c0_g2_i4	-2.07728	3.91463	53.9205	2.08767e-13	4.88077e-12
TRINITY_DN6559_c0_g1_i4	-2.62411	2.02467	53.8438	2.17077e-13	5.0696e-12
TRINITY_DN4772_c1_g1_i1	-4.09722	1.0978	53.8198	2.19743e-13	5.12909e-12
TRINITY_DN3133_c0_g1_i5	-2.01476	7.72256	53.8135	2.20448e-13	5.14279e-12
TRINITY_DN8868_c0_g1_i4	-5.7537	-0.112038	53.775	2.24812e-13	5.24181e-12
TRINITY_DN3921_c2_g1_i8	-2.39613	5.37523	53.7708	2.25299e-13	5.25034e-12
TRINITY_DN1879_c1_g1_i2	3.74507	5.36481	53.7674	2.25689e-13	5.25661e-12
TRINITY_DN4313_c0_g1_i2	3.70826	5.64723	53.7464	2.28113e-13	5.31021e-12
TRINITY_DN10088_c0_g1_i3	-4.21118	0.291268	53.7395	2.28914e-13	5.32601e-12
TRINITY_DN12565_c0_g1_i2	4.38019	1.27104	53.6921	2.34504e-13	5.45025e-12
TRINITY_DN15282_c1_g1_i1	-2.00268	2.6915	53.6207	2.43185e-13	5.64596e-12
TRINITY_DN7939_c0_g1_i3	-2.07572	5.1389	53.5761	2.48769e-13	5.77252e-12
TRINITY_DN9025_c0_g1_i3	-2.02345	2.24846	53.5387	2.53555e-13	5.88044e-12
TRINITY_DN13325_c0_g1_i3	3.70743	1.61087	53.4864	2.60385e-13	6.03563e-12
TRINITY_DN2991_c0_g1_i7	-2.60145	3.6641	53.4502	2.65233e-13	6.14146e-12
TRINITY_DN2163_c0_g1_i1	3.51269	3.55678	53.4243	2.68749e-13	6.21956e-12
TRINITY_DN11053_c0_g1_i2	-3.95784	4.57694	53.4159	2.69906e-13	6.243e-12
TRINITY_DN4035_c0_g2_i1	-2.17198	6.70402	53.4012	2.71926e-13	6.28638e-12
TRINITY_DN2134_c0_g1_i12	-2.03967	6.80448	53.3788	2.75049e-13	6.35521e-12
TRINITY_DN19546_c0_g1_i1	-3.88584	1.1653	53.377	2.75308e-13	6.35782e-12
TRINITY_DN23362_c0_g1_i3	-2.5587	3.20084	53.3749	2.75592e-13	6.361e-12
TRINITY_DN11053_c0_g1_i3	-3.92612	4.9917	53.3535	2.78608e-13	6.42719e-12
TRINITY_DN2971_c0_g1_i28	-3.83726	1.40401	53.3275	2.82324e-13	6.50946e-12
TRINITY_DN1839_c1_g1_i1	-4.40628	0.580371	53.2681	2.90992e-13	6.70576e-12
TRINITY_DN2447_c0_g1_i4	-2.05117	4.89882	53.2541	2.9308e-13	6.74886e-12
TRINITY_DN9285_c0_g1_i5	-2.7212	3.11426	53.2534	2.93172e-13	6.74886e-12
TRINITY_DN11166_c0_g1_i2	-2.82192	1.63495	53.2349	2.95953e-13	6.80928e-12
TRINITY_DN3371_c0_g1_i7	-2.91711	1.19931	53.2161	2.98801e-13	6.87117e-12
TRINITY_DN1958_c0_g1_i14	5.98551	2.66599	53.2031	3.00784e-13	6.90945e-12
TRINITY_DN606_c0_g1_i30	-2.67701	1.95347	53.1912	3.02617e-13	6.94789e-12
TRINITY_DN23130_c0_g1_i9	2.74137	6.69952	53.1089	3.15566e-13	7.23754e-12
TRINITY_DN7874_c0_g1_i4	-2.65866	1.0684	53.0841	3.19566e-13	7.32326e-12
TRINITY_DN909_c0_g1_i9	2.20663	5.93493	53.064	3.22855e-13	7.39302e-12
TRINITY_DN766_c1_g1_i5	2.21802	3.54254	53.0608	3.23381e-13	7.40117e-12
TRINITY_DN5665_c0_g2_i1	4.41998	-0.00837385	53.057	3.24015e-13	7.41178e-12
TRINITY_DN3555_c0_g1_i6	-2.484	3.41448	53.0413	3.26611e-13	7.46722e-12
TRINITY_DN2154_c0_g2_i1	-3.05835	2.6508	53.0265	3.29086e-13	7.51986e-12
TRINITY_DN17395_c0_g1_i3	3.58726	5.97435	52.9967	3.34112e-13	7.6267e-12
TRINITY_DN15362_c0_g2_i5	2.063	3.00008	52.9885	3.35509e-13	7.65456e-12
TRINITY_DN11422_c0_g2_i1	-4.75355	0.753198	52.9251	3.46514e-13	7.89735e-12
TRINITY_DN1194_c0_g1_i8	-3.2311	5.07477	52.9059	3.49914e-13	7.97068e-12
TRINITY_DN20234_c0_g1_i2	7.22631	-0.556579	52.8874	3.53229e-13	8.04198e-12
TRINITY_DN19274_c0_g2_i2	-6.71382	0.60842	52.85	3.60022e-13	8.18805e-12
TRINITY_DN25729_c0_g1_i8	5.2188	0.651664	52.8413	3.61626e-13	8.21593e-12
TRINITY_DN5433_c0_g1_i113	-2.82463	2.50764	52.8167	3.66173e-13	8.31489e-12
TRINITY_DN851_c0_g1_i3	3.88081	2.90798	52.7688	3.75223e-13	8.51595e-12
TRINITY_DN4704_c0_g2_i3	-4.52478	1.80393	52.7639	3.76151e-13	8.53256e-12
TRINITY_DN5874_c0_g1_i2	3.58439	4.25948	52.734	3.81929e-13	8.65461e-12
TRINITY_DN5694_c0_g1_i5	2.25354	4.5398	52.6924	3.90093e-13	8.835e-12
TRINITY_DN959_c0_g1_i20	7.42304	-0.402845	52.682	3.92177e-13	8.87757e-12
TRINITY_DN8086_c0_g1_i7	2.48445	2.1776	52.6712	3.94333e-13	8.92174e-12
TRINITY_DN227_c1_g1_i3	-2.66111	4.47688	52.6685	3.94881e-13	8.92948e-12
TRINITY_DN4342_c0_g1_i4	3.64924	0.514775	52.6531	3.97973e-13	8.99473e-12
TRINITY_DN6328_c0_g1_i7	7.35598	-0.445838	52.6505	3.98512e-13	9.00223e-12
TRINITY_DN5892_c0_g2_i11	-3.57244	0.952351	52.6455	3.99524e-13	9.02041e-12
TRINITY_DN9570_c0_g1_i5	-3.75265	0.943788	52.6315	4.02375e-13	9.08005e-12
TRINITY_DN12641_c0_g1_i1	-2.98152	2.04133	52.6257	4.03583e-13	9.1026e-12
TRINITY_DN15372_c0_g2_i1	-3.98142	1.85357	52.6178	4.05201e-13	9.13436e-12
TRINITY_DN44182_c0_g1_i1	7.51866	-0.30596	52.6052	4.07816e-13	9.18379e-12
TRINITY_DN1962_c0_g1_i6	2.72166	2.19303	52.5945	4.10044e-13	9.22917e-12
TRINITY_DN2428_c0_g1_i1	2.1803	6.59303	52.5731	4.1452e-13	9.32509e-12
TRINITY_DN8335_c0_g1_i1	2.26293	2.33528	52.558	4.17722e-13	9.39226e-12
TRINITY_DN3152_c0_g1_i1	-4.59058	4.54082	52.5291	4.23912e-13	9.52653e-12
TRINITY_DN605_c0_g1_i7	-2.52999	2.10913	52.4927	4.31841e-13	9.69312e-12
TRINITY_DN4278_c0_g2_i1	2.73384	6.83301	52.492	4.31994e-13	9.69312e-12
TRINITY_DN9126_c0_g1_i1	8.45812	0.503508	52.4262	4.46721e-13	1.00184e-11
TRINITY_DN1870_c0_g2_i8	4.0167	3.23006	52.4241	4.4721e-13	1.00242e-11
TRINITY_DN1687_c0_g1_i1	-2.84679	8.10054	52.4177	4.48654e-13	1.00514e-11
TRINITY_DN12936_c0_g1_i4	2.71002	2.44601	52.3963	4.53577e-13	1.01564e-11
TRINITY_DN5154_c0_g1_i1	-4.46223	6.55345	52.3875	4.55613e-13	1.01968e-11
TRINITY_DN3534_c0_g1_i5	4.28505	2.07213	52.3101	4.73938e-13	1.06014e-11
TRINITY_DN7318_c0_g1_i39	2.35238	1.87286	52.2999	4.764e-13	1.0651e-11
TRINITY_DN10228_c0_g1_i10	-2.29494	2.8359	52.2903	4.7873e-13	1.06921e-11
TRINITY_DN2286_c0_g1_i1	-2.03665	7.83391	52.2861	4.7975e-13	1.07094e-11
TRINITY_DN2880_c0_g1_i2	2.18832	2.17523	52.2789	4.81521e-13	1.07434e-11
TRINITY_DN13991_c0_g1_i2	3.49914	1.23537	52.2764	4.82124e-13	1.07514e-11
TRINITY_DN2027_c0_g1_i4	-3.51804	3.13514	52.2654	4.84835e-13	1.08063e-11
TRINITY_DN9445_c0_g1_i1	-2.64893	3.05039	52.2417	4.90719e-13	1.09318e-11
TRINITY_DN9330_c0_g1_i2	3.1756	1.38802	52.2355	4.92281e-13	1.0961e-11
TRINITY_DN9855_c0_g1_i1	2.87519	0.941199	52.2119	4.98233e-13	1.10879e-11
TRINITY_DN2145_c0_g1_i19	-3.95182	5.84134	52.2029	5.00511e-13	1.11329e-11
TRINITY_DN9759_c0_g2_i6	-3.38656	0.752168	52.1982	5.01724e-13	1.11465e-11
TRINITY_DN17832_c0_g1_i4	-4.03722	2.32751	52.1977	5.01842e-13	1.11465e-11
TRINITY_DN10260_c0_g1_i6	-2.409	4.42697	52.1975	5.01895e-13	1.11465e-11
TRINITY_DN11270_c0_g1_i3	2.0021	2.39394	52.1949	5.02556e-13	1.11555e-11
TRINITY_DN1921_c0_g1_i4	2.25126	3.72074	52.1915	5.03432e-13	1.11692e-11
TRINITY_DN43514_c0_g1_i1	-3.10011	3.02473	52.1631	5.10758e-13	1.1326e-11
TRINITY_DN13909_c0_g1_i2	4.97296	-0.00335162	52.1375	5.17479e-13	1.14692e-11
TRINITY_DN12165_c0_g2_i4	-2.28946	1.85785	52.1311	5.19149e-13	1.15004e-11
TRINITY_DN1986_c0_g1_i6	-5.8324	0.889083	52.1207	5.21927e-13	1.1556e-11
TRINITY_DN822_c0_g2_i4	-3.53611	2.41133	52.0802	5.32792e-13	1.17906e-11
TRINITY_DN12735_c0_g1_i2	-3.14865	6.69392	52.0059	5.53345e-13	1.22381e-11
TRINITY_DN21087_c0_g1_i1	-4.31001	0.36604	52.0051	5.5358e-13	1.22381e-11
TRINITY_DN15894_c0_g2_i6	5.84154	0.0940751	51.9939	5.56743e-13	1.22956e-11
TRINITY_DN29713_c0_g1_i1	4.85944	-0.132143	51.9719	5.63001e-13	1.24275e-11
TRINITY_DN12179_c0_g1_i8	2.13834	2.17626	51.9545	5.6803e-13	1.25321e-11
TRINITY_DN18508_c0_g1_i3	2.96035	2.72241	51.9262	5.7625e-13	1.2707e-11
TRINITY_DN18067_c0_g1_i1	-5.24344	0.649255	51.9143	5.79759e-13	1.27779e-11
TRINITY_DN1019_c0_g2_i3	-4.18246	1.91418	51.8873	5.87796e-13	1.29354e-11
TRINITY_DN3714_c0_g1_i2	-2.04135	5.62803	51.8834	5.88957e-13	1.29544e-11
TRINITY_DN699_c0_g1_i5	-3.78976	1.87853	51.8739	5.91821e-13	1.30108e-11
TRINITY_DN2163_c0_g1_i22	3.60229	3.64626	51.8653	5.94403e-13	1.30544e-11
TRINITY_DN12621_c0_g3_i3	-2.99992	1.1604	51.8558	5.97299e-13	1.31113e-11
TRINITY_DN2116_c0_g1_i4	-2.22062	2.4261	51.8541	5.9781e-13	1.31159e-11
TRINITY_DN4688_c0_g1_i4	-5.0044	5.75307	51.8521	5.98416e-13	1.31226e-11
TRINITY_DN5807_c1_g1_i2	3.65411	0.287631	51.8324	6.04469e-13	1.32487e-11
TRINITY_DN15698_c0_g1_i6	2.73235	1.32172	51.8145	6.10003e-13	1.33632e-11
TRINITY_DN2145_c0_g1_i9	-3.92638	5.86401	51.7496	6.30507e-13	1.38054e-11
TRINITY_DN3555_c0_g1_i2	-2.1839	5.06591	51.7428	6.3267e-13	1.38458e-11
TRINITY_DN9640_c0_g1_i4	2.24644	2.70306	51.7207	6.39841e-13	1.39957e-11
TRINITY_DN9358_c0_g1_i1	2.87552	2.44699	51.7173	6.40946e-13	1.40128e-11
TRINITY_DN2780_c0_g1_i4	-4.19341	3.05872	51.7019	6.46011e-13	1.41165e-11
TRINITY_DN1965_c2_g2_i1	3.54663	3.11977	51.6901	6.49891e-13	1.41941e-11
TRINITY_DN4868_c0_g1_i26	-2.15994	2.56309	51.6645	6.58422e-13	1.43732e-11
TRINITY_DN2659_c0_g1_i7	-3.41693	2.61259	51.6023	6.79604e-13	1.48133e-11
TRINITY_DN5417_c0_g2_i2	-4.20679	7.90163	51.6	6.80418e-13	1.48236e-11
TRINITY_DN11406_c0_g1_i1	-2.07467	3.2735	51.5988	6.80844e-13	1.48255e-11
TRINITY_DN2795_c0_g1_i2	2.15239	4.53124	51.5614	6.93937e-13	1.50917e-11
TRINITY_DN3679_c1_g1_i7	-3.54108	1.82456	51.5609	6.94112e-13	1.50917e-11
TRINITY_DN3890_c0_g1_i10	2.43144	2.04753	51.4744	7.25372e-13	1.57478e-11
TRINITY_DN6045_c0_g1_i1	-2.95091	1.79784	51.4627	7.29689e-13	1.58336e-11
TRINITY_DN13742_c0_g1_i1	-7.43698	-0.213026	51.4568	7.31896e-13	1.58736e-11
TRINITY_DN8471_c0_g1_i1	-5.7144	3.33039	51.449	7.348e-13	1.59286e-11
TRINITY_DN13350_c0_g1_i1	-6.85842	1.90628	51.4259	7.43497e-13	1.61091e-11
TRINITY_DN6389_c0_g2_i2	-3.72845	3.57648	51.3289	7.81182e-13	1.69172e-11
TRINITY_DN14988_c1_g1_i3	7.1679	-0.60094	51.3195	7.84932e-13	1.69899e-11
TRINITY_DN9453_c0_g1_i2	-2.98108	2.69248	51.2998	7.92856e-13	1.71529e-11
TRINITY_DN1475_c0_g1_i78	-2.15812	2.7837	51.2945	7.94982e-13	1.71904e-11
TRINITY_DN16002_c0_g1_i1	-3.98997	0.202739	51.2863	7.98295e-13	1.72534e-11
TRINITY_DN11738_c0_g4_i1	-5.29655	0.397939	51.2726	8.03896e-13	1.73572e-11
TRINITY_DN7190_c0_g1_i8	-2.28087	2.77373	51.2523	8.12255e-13	1.7529e-11
TRINITY_DN15678_c0_g1_i1	-2.56031	1.1388	51.2109	8.29559e-13	1.78935e-11
TRINITY_DN8244_c0_g1_i18	-2.87101	6.2945	51.2046	8.32228e-13	1.79422e-11
TRINITY_DN1194_c0_g1_i16	-3.28607	5.26602	51.1852	8.4052e-13	1.80941e-11
TRINITY_DN5364_c0_g1_i14	-3.2411	1.79752	51.1485	8.56355e-13	1.84258e-11
TRINITY_DN1896_c0_g1_i35	-2.25423	2.75558	51.1256	8.66403e-13	1.86236e-11
TRINITY_DN9476_c0_g1_i4	-2.77099	2.44495	51.1116	8.72597e-13	1.87382e-11
TRINITY_DN773_c0_g1_i6	2.44929	6.7675	51.102	8.76882e-13	1.8816e-11
TRINITY_DN12090_c0_g1_i20	2.11538	3.38361	51.1016	8.77084e-13	1.8816e-11
TRINITY_DN14881_c0_g1_i1	-5.04508	-0.0368676	51.0017	9.22855e-13	1.97881e-11
TRINITY_DN6828_c0_g1_i2	-2.18347	3.19198	50.9941	9.26418e-13	1.9845e-11
TRINITY_DN19934_c1_g1_i1	-5.67204	0.629007	50.9282	9.58073e-13	2.05029e-11
TRINITY_DN8975_c0_g1_i2	-3.21397	1.04555	50.9241	9.60093e-13	2.0536e-11
TRINITY_DN10950_c0_g1_i4	-2.60388	2.60872	50.8997	9.72099e-13	2.07621e-11
TRINITY_DN13838_c0_g1_i1	3.36913	0.274639	50.8963	9.73768e-13	2.07876e-11
TRINITY_DN752_c0_g1_i17	2.70353	3.81825	50.8875	9.78165e-13	2.0861e-11
TRINITY_DN4174_c0_g1_i1	-2.44695	3.23764	50.8527	9.95626e-13	2.12229e-11
TRINITY_DN10777_c0_g1_i1	4.1799	0.758295	50.8017	1.02185e-12	2.17713e-11
TRINITY_DN13284_c0_g1_i1	-4.53862	0.143768	50.7653	1.041e-12	2.21576e-11
TRINITY_DN3810_c0_g1_i1	-2.29999	4.95639	50.7609	1.04331e-12	2.21959e-11
TRINITY_DN6959_c1_g1_i1	-3.41794	1.16574	50.7459	1.05132e-12	2.23554e-11
TRINITY_DN8745_c0_g1_i1	-3.31258	3.29597	50.7427	1.05302e-12	2.23697e-11
TRINITY_DN860_c0_g2_i1	2.93706	4.68344	50.7312	1.05923e-12	2.24906e-11
TRINITY_DN5005_c1_g1_i1	-2.08737	3.16057	50.7221	1.06415e-12	2.2584e-11
TRINITY_DN5643_c0_g1_i5	-3.01755	2.232	50.7034	1.07432e-12	2.27886e-11
TRINITY_DN201_c1_g1_i2	-2.93766	4.57258	50.6936	1.07969e-12	2.28914e-11
TRINITY_DN227_c0_g1_i2	-2.3961	6.52614	50.6524	1.10263e-12	2.33558e-11
TRINITY_DN3981_c0_g1_i32	5.14428	0.927964	50.6523	1.10267e-12	2.33558e-11
TRINITY_DN11774_c0_g1_i1	-3.11346	1.54277	50.6402	1.10947e-12	2.34884e-11
TRINITY_DN1194_c0_g1_i10	-3.14722	6.00658	50.6332	1.11344e-12	2.35611e-11
TRINITY_DN11552_c0_g1_i24	2.82625	2.18961	50.625	1.11813e-12	2.36489e-11
TRINITY_DN167_c0_g1_i9	-2.48303	5.50495	50.6067	1.12857e-12	2.38406e-11
TRINITY_DN13325_c0_g1_i5	4.66264	0.166945	50.6063	1.12884e-12	2.38406e-11
TRINITY_DN5509_c0_g1_i2	2.69392	1.75709	50.5887	1.13902e-12	2.40438e-11
TRINITY_DN3239_c1_g1_i2	-3.51547	4.00567	50.5745	1.14725e-12	2.42058e-11
TRINITY_DN10776_c0_g1_i1	-3.98281	2.10125	50.5462	1.16394e-12	2.4546e-11
TRINITY_DN3985_c0_g2_i1	2.00741	5.29352	50.5357	1.17018e-12	2.46658e-11
TRINITY_DN11677_c0_g1_i1	-2.95184	1.14669	50.5312	1.17283e-12	2.47095e-11
TRINITY_DN313_c0_g1_i6	3.4815	3.82365	50.5184	1.18053e-12	2.48393e-11
TRINITY_DN4975_c0_g1_i1	-2.40034	7.21666	50.5181	1.1807e-12	2.48393e-11
TRINITY_DN1094_c0_g1_i1	3.6124	1.29421	50.5036	1.18947e-12	2.50116e-11
TRINITY_DN8544_c0_g1_i3	-2.20533	3.43013	50.4956	1.1943e-12	2.51011e-11
TRINITY_DN7555_c0_g1_i38	-2.92549	1.55109	50.4894	1.19808e-12	2.51683e-11
TRINITY_DN4992_c0_g1_i39	-2.91171	5.4119	50.4304	1.23467e-12	2.59245e-11
TRINITY_DN11758_c0_g1_i10	-3.54837	1.09586	50.4215	1.24026e-12	2.60292e-11
TRINITY_DN15010_c1_g1_i1	-3.19366	2.58449	50.3808	1.26624e-12	2.65618e-11
TRINITY_DN7662_c0_g1_i1	4.72938	0.330435	50.3009	1.31888e-12	2.76525e-11
TRINITY_DN21249_c0_g2_i1	3.80322	0.54504	50.292	1.32487e-12	2.77649e-11
TRINITY_DN7330_c0_g1_i4	-2.80673	4.15632	50.2874	1.32797e-12	2.78164e-11
TRINITY_DN34627_c0_g1_i1	4.07374	1.04003	50.2762	1.3356e-12	2.79626e-11
TRINITY_DN12041_c0_g1_i1	-2.71436	4.0791	50.2679	1.34127e-12	2.80678e-11
TRINITY_DN23989_c0_g1_i2	-7.04351	0.921308	50.2476	1.35518e-12	2.83454e-11
TRINITY_DN12472_c0_g1_i2	-3.11411	2.15737	50.2383	1.36167e-12	2.84538e-11
TRINITY_DN1355_c0_g1_i1	-2.76686	5.04508	50.2314	1.36643e-12	2.85394e-11
TRINITY_DN13575_c0_g1_i1	-2.62009	1.34186	50.1938	1.39291e-12	2.90785e-11
TRINITY_DN12430_c0_g1_i1	-2.09229	8.78388	50.1848	1.39929e-12	2.91977e-11
TRINITY_DN13443_c0_g1_i1	-5.77288	1.19083	50.1599	1.41713e-12	2.95558e-11
TRINITY_DN12616_c0_g1_i1	-5.91459	0.283033	50.1301	1.43885e-12	2.99945e-11
TRINITY_DN10439_c0_g1_i1	2.02746	6.93402	50.1177	1.44794e-12	3.01551e-11
TRINITY_DN44950_c0_g1_i1	-4.03989	0.448398	50.1001	1.46099e-12	3.04122e-11
TRINITY_DN12366_c0_g1_i2	-2.19466	1.91625	50.0429	1.50421e-12	3.12819e-11
TRINITY_DN8471_c0_g1_i6	-5.9806	2.56757	50.0419	1.50497e-12	3.12828e-11
TRINITY_DN2083_c1_g1_i1	-6.88546	0.256338	49.9886	1.54644e-12	3.21294e-11
TRINITY_DN3145_c0_g1_i3	4.51802	1.30272	49.9855	1.54883e-12	3.21637e-11
TRINITY_DN9180_c0_g1_i1	-2.42399	3.28718	49.9732	1.55859e-12	3.23509e-11
TRINITY_DN7258_c0_g2_i1	-3.99025	2.65942	49.9616	1.56785e-12	3.25277e-11
TRINITY_DN4241_c1_g1_i1	-2.93863	1.90829	49.9512	1.57615e-12	3.26843e-11
TRINITY_DN9320_c0_g1_i1	2.59735	2.16621	49.9209	1.60069e-12	3.31774e-11
TRINITY_DN12430_c0_g1_i7	-2.13763	8.7825	49.9144	1.60599e-12	3.32713e-11
TRINITY_DN4003_c0_g1_i2	2.98292	0.387678	49.907	1.61211e-12	3.33822e-11
TRINITY_DN8175_c0_g1_i1	2.54126	4.27701	49.8953	1.62174e-12	3.35655e-11
TRINITY_DN2328_c0_g1_i17	-2.59458	9.88634	49.882	1.63273e-12	3.3745e-11
TRINITY_DN2260_c0_g2_i1	3.2472	1.61178	49.8733	1.64001e-12	3.38793e-11
TRINITY_DN2341_c0_g1_i4	2.25812	6.03784	49.8575	1.65331e-12	3.41215e-11
TRINITY_DN6231_c0_g1_i4	2.05741	2.44296	49.8551	1.65534e-12	3.41472e-11
TRINITY_DN7301_c0_g1_i3	2.19825	3.79851	49.8531	1.65696e-12	3.41645e-11
TRINITY_DN3669_c0_g1_i2	-4.2397	3.32496	49.8443	1.66442e-12	3.43019e-11
TRINITY_DN728_c1_g1_i4	-2.52851	3.1472	49.8427	1.66577e-12	3.43137e-11
TRINITY_DN472_c0_g1_i11	2.71385	1.22311	49.812	1.69204e-12	3.48382e-11
TRINITY_DN6926_c0_g1_i9	2.2249	1.61897	49.7554	1.74157e-12	3.58242e-11
TRINITY_DN13824_c0_g2_i1	-4.51541	-0.256285	49.7528	1.74391e-12	3.58553e-11
TRINITY_DN1349_c0_g1_i8	-2.67475	6.86467	49.7146	1.77818e-12	3.64908e-11
TRINITY_DN27408_c0_g1_i1	-7.04498	-0.369724	49.686	1.80427e-12	3.70088e-11
TRINITY_DN10011_c0_g1_i1	-8.39611	0.379619	49.6803	1.80958e-12	3.71002e-11
TRINITY_DN4992_c0_g1_i38	-2.84105	5.55707	49.6788	1.81089e-12	3.71096e-11
TRINITY_DN16987_c0_g1_i3	2.83972	1.90941	49.6554	1.83267e-12	3.75382e-11
TRINITY_DN1341_c0_g1_i2	-2.5396	6.23506	49.6279	1.8585e-12	3.80493e-11
TRINITY_DN10514_c0_g1_i4	2.34408	1.84681	49.619	1.86696e-12	3.82047e-11
TRINITY_DN12610_c0_g1_i20	-2.2268	2.63923	49.615	1.87073e-12	3.82638e-11
TRINITY_DN12323_c0_g1_i3	-2.91095	6.0722	49.6053	1.88004e-12	3.84349e-11
TRINITY_DN5132_c0_g1_i1	-2.15484	2.93844	49.5864	1.89823e-12	3.87533e-11
[truncated: 3,351 more rows]
