# Supplementary material for: The transcriptional mechanism behind Mimosa pudica leaf folding in response to mechanical disturbance
Source: Planta. 2025 Oct 6;262(5):114. doi: 10.1007/s00425-025-04830-x (PMC12500843; doi:10.1007/s00425-025-04830-x)
Supplement: Supplementary file 2 — Supplementary file2 Table S2 DETs functional annotation. For each subject database used with blastx-fast analysis, the best hit, its description and the e-value were reported (XLSX 1128 KB) [file 425_2025_4830_MOESM2_ESM.xlsx]

## Sheet: BlastP
	Blastp Vs. NCBI nr			Blastp Vs. RefSeq			Blastp Vs. SwissProt			Blastp Vs. TrEMBL			Blastp Vs. Araport11
Transcript_ID	Best hit	e-value	Description	Best hit	e-value	Description	Best hit	e-value	Description	Best hit	e-value	Description	Best hit	e-value	Description
TRINITY_DN0_c0_g4_i1	XP_015159974.1	0	PREDICTED: uncharacterized protein LOC102595311 [Solanum tuberosum]	XP_015159974.1	0	PREDICTED: uncharacterized protein LOC102595311 [Solanum tuberosum]	Q8I7P9.1	5.29e-85	RecName: Full=Retrovirus-related Pol polyprotein from transposon opus; Includes: RecName: Full=Protease; Includes: RecName: Full=Reverse transcriptase; Includes: RecName: Full=Endonuclease	A0A0V0IZ28	0	Putative ovule protein OS=Solanum chacoense PE=4 SV=1	ATMG00860.1	1.72e-47	DNA/RNA polymerases superfamily protein
TRINITY_DN0_c3_g1_i1	XP_015159974.1	0	PREDICTED: uncharacterized protein LOC102595311 [Solanum tuberosum]	XP_015159974.1	0	PREDICTED: uncharacterized protein LOC102595311 [Solanum tuberosum]	P0CT41.1	4.83e-146	RecName: Full=Transposon Tf2-12 polyprotein; AltName: Full=Retrotransposable element Tf2 155 kDa protein<>RecName: Full=Transposon Tf2-3 polyprotein; AltName: Full=Retrotransposable element Tf2 155 kDa protein<>RecName: Full=Transposon Tf2-5 polyprotein; AltName: Full=Retrotransposable element Tf2 155 kDa protein<>RecName: Full=Transposon Tf2-6 polyprotein; AltName: Full=Retrotransposable element…	B5U9W0	0	Uncharacterized protein OS=Lotus japonicus PE=4 SV=1	ATMG00860.1	2.15e-46	DNA/RNA polymerases superfamily protein
TRINITY_DN10000_c0_g1_i1	XP_020231198.1	1.02e-147	uncharacterized protein LOC109811778 isoform X1 [Cajanus cajan]	XP_020231198.1	7.33e-148	uncharacterized protein LOC109811778 isoform X1 [Cajanus cajan]	-	-	-	A0A0R0KZB7	2.44e-143	Uncharacterized protein OS=Glycine max GN=GLYMA_02G036100 PE=4 SV=1	AT1G70505.4	3.43e-122	transmembrane protein
TRINITY_DN10005_c0_g1_i3	XP_020236930.1	0	probable glucan 1,3-beta-glucosidase A [Cajanus cajan]	XP_020236930.1	0	probable glucan 1,3-beta-glucosidase A [Cajanus cajan]	A2RAR6.1	6.49e-41	RecName: Full=Probable glucan 1,3-beta-glucosidase A; AltName: Full=Exo-1,3-beta-glucanase 1; AltName: Full=Exo-1,3-beta-glucanase A; Flags: Precursor	V7CR30	0	Uncharacterized protein OS=Phaseolus vulgaris GN=PHAVU_002G261800g PE=3 SV=1	-	-	-
TRINITY_DN10006_c0_g1_i1	AFK49188.1	5.74e-52	unknown [Lotus japonicus]	XP_004493436.1	1.66e-51	PREDICTED: protein GAST1 [Cicer arietinum]	P27057.1	5.62e-37	RecName: Full=Protein GAST1; Flags: Precursor	I3T9J6	3.75e-52	Uncharacterized protein OS=Lotus japonicus PE=2 SV=1	AT1G74670.1	7.93e-35	Gibberellin-regulated family protein
TRINITY_DN10009_c0_g1_i1	XP_007221280.1	0	selenium-binding protein 2 [Prunus persica]<>PREDICTED: selenium-binding protein 2-like [Prunus mume]<>hypothetical protein PRUPE_1G167300 [Prunus persica]	XP_007221280.1	0	selenium-binding protein 2 [Prunus persica]<>PREDICTED: selenium-binding protein 2-like [Prunus mume]	O23264.1	0	RecName: Full=Selenium-binding protein 1	M5X962	0	Uncharacterized protein OS=Prunus persica GN=PRUPE_1G167300 PE=4 SV=1	AT4G14030.2	0	selenium-binding protein 1
TRINITY_DN10010_c0_g1_i1	XP_019442376.1	2.58e-37	PREDICTED: probable receptor-like serine/threonine-protein kinase At5g57670 [Lupinus angustifolius]<>hypothetical protein TanjilG_09437 [Lupinus angustifolius]	XP_019442376.1	1.86e-37	PREDICTED: probable receptor-like serine/threonine-protein kinase At5g57670 [Lupinus angustifolius]	Q5XF57.1	2.48e-10	RecName: Full=Probable receptor-like serine/threonine-protein kinase At5g57670	C6ZRQ1	5.05e-36	Protein kinase family protein OS=Glycine max GN=LOC100305398 PE=2 SV=1	AT2G18890.1	1.02e-17	Protein kinase superfamily protein
TRINITY_DN10010_c0_g1_i2	XP_004507866.1	0	PREDICTED: probable receptor-like serine/threonine-protein kinase At5g57670 [Cicer arietinum]	XP_004507866.1	0	PREDICTED: probable receptor-like serine/threonine-protein kinase At5g57670 [Cicer arietinum]	Q5XF57.1	3.13e-110	RecName: Full=Probable receptor-like serine/threonine-protein kinase At5g57670	A0A1S2YPC8	0	probable receptor-like serine/threonine-protein kinase At5g57670 OS=Cicer arietinum GN=LOC101499423 PE=3 SV=1	AT2G18890.1	5.25e-165	Protein kinase superfamily protein
TRINITY_DN10011_c0_g1_i1	AFK49396.1	3e-33	unknown [Lotus japonicus]	XP_017418055.1	1.96e-31	PREDICTED: uncharacterized protein LOC108328673 [Vigna angularis]	-	-	-	I3TA54	1.96e-33	Uncharacterized protein OS=Lotus japonicus PE=2 SV=1	AT5G27760.1	4.92e-07	Hypoxia-responsive family protein
TRINITY_DN10011_c0_g1_i2	AFK49396.1	2.79e-32	unknown [Lotus japonicus]	XP_019416864.1	3.64e-32	PREDICTED: uncharacterized protein LOC109328067 [Lupinus angustifolius]	-	-	-	I3TA54	1.82e-32	Uncharacterized protein OS=Lotus japonicus PE=2 SV=1	AT5G27760.1	2.63e-06	Hypoxia-responsive family protein
TRINITY_DN10014_c0_g1_i1	XP_015883973.1	1.63e-41	PREDICTED: uncharacterized protein LOC107419715 [Ziziphus jujuba]<>PREDICTED: uncharacterized protein LOC107419715 [Ziziphus jujuba]<>PREDICTED: uncharacterized protein LOC107419715 [Ziziphus jujuba]	XP_015883973.1	1.17e-41	PREDICTED: uncharacterized protein LOC107419715 [Ziziphus jujuba]<>PREDICTED: uncharacterized protein LOC107419715 [Ziziphus jujuba]<>PREDICTED: uncharacterized protein LOC107419715 [Ziziphus jujuba]	-	-	-	A0A0A0LQA2	3.18e-39	Uncharacterized protein OS=Cucumis sativus GN=Csa_1G031840 PE=4 SV=1	AT3G17670.1	6.36e-34	tetratricopeptide repeat (TPR)-containing protein
TRINITY_DN10014_c0_g2_i1	XP_004503241.1	4.59e-89	PREDICTED: small glutamine-rich tetratricopeptide repeat-containing protein alpha [Cicer arietinum]	XP_004503241.1	3.31e-89	PREDICTED: small glutamine-rich tetratricopeptide repeat-containing protein alpha [Cicer arietinum]	-	-	-	A0A1S2YDI8	3e-89	small glutamine-rich tetratricopeptide repeat-containing protein alpha OS=Cicer arietinum GN=LOC101513507 PE=4 SV=1	AT3G17670.1	2.37e-70	tetratricopeptide repeat (TPR)-containing protein
TRINITY_DN10016_c1_g1_i1	KYP76486.1	7.13e-87	putative LRR receptor-like serine/threonine-protein kinase At2g23950 [Cajanus cajan]	XP_021290475.1	1.63e-84	protein NSP-INTERACTING KINASE 1-like [Herrania umbratica]<>protein NSP-INTERACTING KINASE 1-like [Herrania umbratica]	Q8RY65.1	4.1e-73	RecName: Full=Protein NSP-INTERACTING KINASE 2; AltName: Full=LRR receptor-like serine/threonine-protein kinase NIK2; Flags: Precursor	A0A151UAY2	4.66e-87	Putative LRR receptor-like serine/threonine-protein kinase At2g23950 OS=Cajanus cajan GN=KK1_020731 PE=4 SV=1	AT3G25560.2	4.77e-74	NSP-interacting kinase 2
TRINITY_DN10025_c1_g1_i1	-	-	-	-	-	-	-	-	-	-	-	-	-	-	-
TRINITY_DN10027_c0_g1_i11	KPY31326.1	3.38e-37	IS1 transposase InsAB [Pseudomonas syringae pv. papulans]	XP_020999426.1	8.2e-10	uncharacterized protein LOC110281477 [Arachis duranensis]	-	-	-	A0A0P6BU33	6.89e-39	Uncharacterized protein (Fragment) OS=Daphnia magna PE=4 SV=1	-	-	-
TRINITY_DN10032_c0_g1_i15	XP_019426489.1	4.22e-73	PREDICTED: uncharacterized protein LOC109334930 isoform X2 [Lupinus angustifolius]	XP_019426489.1	3.19e-73	PREDICTED: uncharacterized protein LOC109334930 isoform X2 [Lupinus angustifolius]	-	-	-	A0A1J7IPI8	3.64e-73	Uncharacterized protein OS=Lupinus angustifolius GN=TanjilG_15770 PE=4 SV=1	AT1G01770.1	2.6e-60	propionyl-CoA carboxylase
TRINITY_DN10033_c1_g1_i1	-	-	-	-	-	-	-	-	-	-	-	-	-	-	-
TRINITY_DN10040_c0_g1_i1	XP_004506151.1	0	PREDICTED: cytochrome P450 94C1 [Cicer arietinum]	XP_004506151.1	0	PREDICTED: cytochrome P450 94C1 [Cicer arietinum]	Q9ZUX1.1	0	RecName: Full=Cytochrome P450 94C1; AltName: Full=12-hydroxyjasmonoyl-L-amino acid 12-hydroxylase	A0A1S2YKU9	0	cytochrome P450 94C1 OS=Cicer arietinum GN=LOC101509106 PE=4 SV=1	AT2G27690.1	0	cytochrome P450%2C family 94%2C subfamily C%2C polypeptide 1
TRINITY_DN10047_c0_g1_i1	-	-	-	-	-	-	-	-	-	-	-	-	-	-	-
TRINITY_DN10048_c0_g1_i1	XP_016182007.1	7.32e-141	uncharacterized protein LOC107624074 [Arachis ipaensis]	XP_016182007.1	5.28e-141	uncharacterized protein LOC107624074 [Arachis ipaensis]	-	-	-	A0A1S3W0B6	3.71e-139	uncharacterized protein LOC106780345 OS=Vigna radiata var. radiata GN=LOC106780345 PE=4 SV=1	AT1G01180.1	1.95e-126	S-adenosyl-L-methionine-dependent methyltransferases superfamily protein
TRINITY_DN1005_c0_g1_i2	XP_019435121.1	0	PREDICTED: probable sucrose-phosphate synthase 2 [Lupinus angustifolius]<>hypothetical protein TanjilG_19027 [Lupinus angustifolius]	XP_019435121.1	0	PREDICTED: probable sucrose-phosphate synthase 2 [Lupinus angustifolius]	Q8RY24.1	0	RecName: Full=Probable sucrose-phosphate synthase 3; AltName: Full=Sucrose phosphate synthase 3F; Short=AtSPS3F; AltName: Full=UDP-glucose-fructose-phosphate glucosyltransferase	A0A151SBP4	0	Sucrose-phosphate synthase 2 OS=Cajanus cajan GN=KK1_025846 PE=3 SV=1	AT1G04920.1	0	sucrose phosphate synthase 3F
TRINITY_DN1005_c0_g1_i4	XP_003599818.2	0	sucrose-phosphate synthase family protein [Medicago truncatula]<>sucrose-phosphate synthase family protein [Medicago truncatula]	XP_003599818.2	0	sucrose-phosphate synthase family protein [Medicago truncatula]	Q8RY24.1	0	RecName: Full=Probable sucrose-phosphate synthase 3; AltName: Full=Sucrose phosphate synthase 3F; Short=AtSPS3F; AltName: Full=UDP-glucose-fructose-phosphate glucosyltransferase	G7IXI3	0	Sucrose-phosphate synthase family protein OS=Medicago truncatula GN=11405889 PE=3 SV=2	AT1G04920.1	0	sucrose phosphate synthase 3F
TRINITY_DN10055_c0_g1_i4	KRH61555.1	0	hypothetical protein GLYMA_04G054100 [Glycine max]	XP_003522274.1	0	PREDICTED: (S)-coclaurine N-methyltransferase isoform X1 [Glycine max]	Q5C9L6.1	4e-123	RecName: Full=(S)-coclaurine N-methyltransferase; Short=TfCNMT	A0A0R0KAK4	0	Uncharacterized protein OS=Glycine max GN=GLYMA_04G054100 PE=4 SV=1	AT4G33110.2	0	S-adenosyl-L-methionine-dependent methyltransferases superfamily protein
TRINITY_DN10055_c0_g1_i6	KRH61555.1	0	hypothetical protein GLYMA_04G054100 [Glycine max]	XP_003522274.1	0	PREDICTED: (S)-coclaurine N-methyltransferase isoform X1 [Glycine max]	Q5C9L6.1	7.86e-121	RecName: Full=(S)-coclaurine N-methyltransferase; Short=TfCNMT	A0A0R0KAK4	0	Uncharacterized protein OS=Glycine max GN=GLYMA_04G054100 PE=4 SV=1	AT4G33110.2	1.96e-171	S-adenosyl-L-methionine-dependent methyltransferases superfamily protein
TRINITY_DN1006_c1_g2_i1	XP_016183490.1	3.25e-70	hydroxyethylthiazole kinase-like [Arachis ipaensis]<>hydroxyethylthiazole kinase-like [Arachis ipaensis]<>hydroxyethylthiazole kinase-like [Arachis ipaensis]<>hydroxyethylthiazole kinase-like [Arachis ipaensis]<>hydroxyethylthiazole kinase-like [Arachis ipaensis]<>hydroxyethylthiazole kinase-like [Arachis ipaensis]<>hydroxyethylthiazole kinase-like [Arachis ipaensis]<>hydroxyethylthiazole kinase-…	XP_016183490.1	2.35e-70	hydroxyethylthiazole kinase-like [Arachis ipaensis]<>hydroxyethylthiazole kinase-like [Arachis ipaensis]<>hydroxyethylthiazole kinase-like [Arachis ipaensis]<>hydroxyethylthiazole kinase-like [Arachis ipaensis]<>hydroxyethylthiazole kinase-like [Arachis ipaensis]<>hydroxyethylthiazole kinase-like [Arachis ipaensis]<>hydroxyethylthiazole kinase-like [Arachis ipaensis]<>hydroxyethylthiazole kinase-…	Q9LIQ4.1	1.23e-64	RecName: Full=Hydroxyethylthiazole kinase; AltName: Full=4-methyl-5-beta-hydroxyethylthiazole kinase; Short=TH kinase; Short=Thz kinase	A0A151U2V3	9.19e-69	Hydroxyethylthiazole kinase OS=Cajanus cajan GN=KK1_006245 PE=3 SV=1	AT3G24030.1	1.45e-65	hydroxyethylthiazole kinase family protein
TRINITY_DN10075_c0_g1_i1	KYP75182.1	2.61e-42	Glycine-rich RNA-binding protein GRP1A [Cajanus cajan]	XP_020217095.1	2.27e-42	glycine-rich RNA-binding protein-like [Cajanus cajan]	P49310.1	9.83e-40	RecName: Full=Glycine-rich RNA-binding protein GRP1A	A0A151U7A9	1.71e-42	Glycine-rich RNA-binding protein GRP1A OS=Cajanus cajan GN=KK1_007886 PE=4 SV=1	AT2G21660.2	6.7e-40	cold%2C circadian rhythm%2C and rna binding 2
TRINITY_DN10078_c0_g2_i1	XP_006422623.1	2.14e-90	hypothetical protein CICLE_v10029455mg [Citrus clementina]<>PREDICTED: actin-depolymerizing factor 5 [Citrus sinensis]<>hypothetical protein CICLE_v10029455mg [Citrus clementina]<>hypothetical protein CISIN_1g031424mg [Citrus sinensis]<>hypothetical protein CUMW_093450 [Citrus unshiu]	XP_006422623.1	1.54e-90	hypothetical protein CICLE_v10029455mg [Citrus clementina]<>PREDICTED: actin-depolymerizing factor 5 [Citrus sinensis]	Q9ZNT3.1	4.24e-88	RecName: Full=Actin-depolymerizing factor 5; Short=ADF-5; Short=AtADF5	V4RNE8	1.4e-90	Uncharacterized protein OS=Citrus clementina GN=CICLE_v10029455mg PE=3 SV=1	AT2G16700.1	5e-89	actin depolymerizing factor 5
TRINITY_DN10082_c0_g1_i3	-	-	-	-	-	-	-	-	-	-	-	-	-	-	-
TRINITY_DN10088_c0_g1_i1	XP_007160847.1	0	hypothetical protein PHAVU_001G021800g [Phaseolus vulgaris]<>hypothetical protein PHAVU_001G021800g [Phaseolus vulgaris]	XP_007160847.1	0	hypothetical protein PHAVU_001G021800g [Phaseolus vulgaris]	Q8GWW4.1	0	RecName: Full=UDP-glucuronate:xylan alpha-glucuronosyltransferase 2; Short=UDP-GlcA:xylan glucuronyltransferase 2; AltName: Full=Glycogenin-like protein 2; AltName: Full=Plant glycogenin-like starch initiation protein 3; AltName: Full=Protein GLUCURONIC ACID SUBSTITUTION OF XYLAN 2; Short=AtGUX2	V7CVA8	0	Hexosyltransferase OS=Phaseolus vulgaris GN=PHAVU_001G021800g PE=3 SV=1	AT4G33330.4	0	plant glycogenin-like starch initiation protein 3
TRINITY_DN10088_c0_g1_i3	XP_020231831.1	1.01e-132	UDP-glucuronate:xylan alpha-glucuronosyltransferase 2-like isoform X1 [Cajanus cajan]<>Glycogenin-1 [Cajanus cajan]	XP_020231831.1	7.3e-133	UDP-glucuronate:xylan alpha-glucuronosyltransferase 2-like isoform X1 [Cajanus cajan]	Q8GWW4.1	3.13e-83	RecName: Full=UDP-glucuronate:xylan alpha-glucuronosyltransferase 2; Short=UDP-GlcA:xylan glucuronyltransferase 2; AltName: Full=Glycogenin-like protein 2; AltName: Full=Plant glycogenin-like starch initiation protein 3; AltName: Full=Protein GLUCURONIC ACID SUBSTITUTION OF XYLAN 2; Short=AtGUX2	A0A151S7W0	6.61e-133	Hexosyltransferase OS=Cajanus cajan GN=KK1_027261 PE=3 SV=1	AT4G33330.3	7.34e-86	plant glycogenin-like starch initiation protein 3
TRINITY_DN10094_c0_g1_i4	XP_019446187.1	8.32e-179	PREDICTED: IRK-interacting protein-like [Lupinus angustifolius]<>hypothetical protein TanjilG_21941 [Lupinus angustifolius]	XP_019446187.1	6e-179	PREDICTED: IRK-interacting protein-like [Lupinus angustifolius]	Q9LXU9.1	6.4e-61	RecName: Full=IRK-interacting protein	A0A1J7HB97	5.43e-179	Uncharacterized protein OS=Lupinus angustifolius GN=TanjilG_21941 PE=4 SV=1	AT1G12330.1	1.28e-133	cyclin-dependent kinase-like protein
TRINITY_DN10096_c0_g1_i1	XP_020231088.1	6.15e-87	ribulose-1,5 bisphosphate carboxylase/oxygenase large subunit N-methyltransferase, chloroplastic [Cajanus cajan]	XP_020231088.1	4.44e-87	ribulose-1,5 bisphosphate carboxylase/oxygenase large subunit N-methyltransferase, chloroplastic [Cajanus cajan]	Q43088.1	2.88e-09	RecName: Full=Ribulose-1,5 bisphosphate carboxylase/oxygenase large subunit N-methyltransferase, chloroplastic; AltName: Full=[Fructose-bisphosphate aldolase]-lysine N-methyltransferase; AltName: Full=[Ribulose-bisphosphate carboxylase]-lysine N-methyltransferase; Short=PsLSMT; Short=RuBisCO LSMT; Short=RuBisCO methyltransferase; Short=rbcMT; Flags: Precursor	A0A151SA68	5.43e-87	Uncharacterized protein (Fragment) OS=Cajanus cajan GN=KK1_026474 PE=4 SV=1	AT3G07670.2	1.02e-85	Rubisco methyltransferase family protein
TRINITY_DN10098_c0_g1_i1	XP_004507697.1	1.64e-12	PREDICTED: abnormal spindle-like microcephaly-associated protein homolog isoform X1 [Cicer arietinum]	XP_004507697.1	1.19e-12	PREDICTED: abnormal spindle-like microcephaly-associated protein homolog isoform X1 [Cicer arietinum]	-	-	-	A0A1S2YNY4	1.07e-12	abnormal spindle-like microcephaly-associated protein homolog isoform X1 OS=Cicer arietinum GN=LOC101502688 PE=4 SV=1	AT4G21820.2	0.000252	binding / calmodulin binding protein
TRINITY_DN1010_c1_g2_i2	XP_007148387.1	0	hypothetical protein PHAVU_006G204300g [Phaseolus vulgaris]<>hypothetical protein PHAVU_006G204300g [Phaseolus vulgaris]	XP_007148387.1	0	hypothetical protein PHAVU_006G204300g [Phaseolus vulgaris]	Q9FMF7.1	0	RecName: Full=Dicarboxylate transporter 2.1, chloroplastic; AltName: Full=AtpDCT1; AltName: Full=Glutamate/malate translocator; Flags: Precursor	V7BUY3	0	Uncharacterized protein OS=Phaseolus vulgaris GN=PHAVU_006G204300g PE=4 SV=1	AT5G64290.1	0	dicarboxylate transport 2.1
TRINITY_DN10104_c0_g1_i1	XP_019424372.1	7.98e-130	PREDICTED: F-box/kelch-repeat protein At3g06240-like [Lupinus angustifolius]<>hypothetical protein TanjilG_18690 [Lupinus angustifolius]	XP_019424372.1	5.76e-130	PREDICTED: F-box/kelch-repeat protein At3g06240-like [Lupinus angustifolius]	Q8GXC7.1	1.76e-32	RecName: Full=F-box/kelch-repeat protein At3g06240	A0A1J7GZD4	5.21e-130	Uncharacterized protein OS=Lupinus angustifolius GN=TanjilG_18690 PE=4 SV=1	AT3G06240.1	2.08e-33	F-box family protein
TRINITY_DN10106_c0_g1_i1	NP_001342573.1	1.67e-40	protein EARLY FLOWERING 4a [Glycine max]	NP_001342573.1	1.2e-40	protein EARLY FLOWERING 4a [Glycine max]	O04211.1	1.33e-31	RecName: Full=Protein EARLY FLOWERING 4; AltName: Full=Protein ARRHYTHMIC 44	I1LMR6	1.09e-40	Uncharacterized protein OS=Glycine max GN=LOC100802905 PE=4 SV=1	AT2G40080.1	1.57e-32	EARLY FLOWERING-like protein (DUF1313)
TRINITY_DN10109_c0_g1_i2	XP_019445542.1	0	PREDICTED: outer envelope protein 64, mitochondrial [Lupinus angustifolius]	XP_019445542.1	0	PREDICTED: outer envelope protein 64, mitochondrial [Lupinus angustifolius]	F4KCL7.1	0	RecName: Full=Outer envelope protein 64, mitochondrial; AltName: Full=Mitochondrial outer membrane protein 64; Short=mtOM64; AltName: Full=Translocon at the outer membrane of chloroplasts 64-V; Short=AtTOC64-V	I1K2N1	0	Uncharacterized protein OS=Glycine max GN=LOC100801177 PE=4 SV=1	AT5G09420.1	0	translocon at the outer membrane of chloroplasts 64-V
TRINITY_DN10111_c0_g1_i1	XP_003611698.1	1.56e-115	ubiquitin ligase complex F-box protein GRR1, putative [Medicago truncatula]<>ubiquitin ligase complex F-box protein GRR1, putative [Medicago truncatula]	XP_003611698.1	1.13e-115	ubiquitin ligase complex F-box protein GRR1, putative [Medicago truncatula]	Q9FH99.1	2.21e-94	RecName: Full=F-box protein At5g67140	G7K5B9	1.02e-115	Ubiquitin ligase complex F-box protein GRR1, putative OS=Medicago truncatula GN=11410896 PE=4 SV=1	AT5G67140.1	2.61e-95	F-box/RNI-like superfamily protein
TRINITY_DN10113_c0_g1_i2	XP_019428230.1	0	PREDICTED: ethylene receptor 2-like [Lupinus angustifolius]<>hypothetical protein TanjilG_01729 [Lupinus angustifolius]	XP_019428230.1	0	PREDICTED: ethylene receptor 2-like [Lupinus angustifolius]	Q0WPQ2.2	0	RecName: Full=Ethylene receptor 2; Short=AtETR2; AltName: Full=Protein ETHYLENE RESPONSE 2; AltName: Full=Protein ETR2	V7BGT0	0	Ethylene receptor OS=Phaseolus vulgaris GN=PHAVU_007G129500g PE=3 SV=1	AT3G23150.1	0	Signal transduction histidine kinase%2C hybrid-type%2C ethylene sensor
TRINITY_DN10114_c0_g1_i1	-	-	-	-	-	-	-	-	-	-	-	-	-	-	-
TRINITY_DN10119_c0_g1_i2	-	-	-	-	-	-	-	-	-	-	-	-	-	-	-
TRINITY_DN10120_c0_g1_i1	GAU17175.1	1.25e-65	hypothetical protein TSUD_178050 [Trifolium subterraneum]	XP_006429504.1	1.28e-65	hypothetical protein CICLE_v10012823mg [Citrus clementina]<>PREDICTED: CASP-like protein 4B1 [Citrus sinensis]	D7LBN4.1	4.6e-51	RecName: Full=CASP-like protein 4B1; Short=AlCASPL4B1	V4UT23	1.16e-65	CASP-like protein OS=Citrus clementina GN=CICLE_v10012823mg PE=3 SV=1	AT2G38480.1	1.78e-50	Uncharacterized protein family (UPF0497)
TRINITY_DN10126_c0_g1_i12	XP_004514627.1	0	PREDICTED: anaphase-promoting complex subunit 6 [Cicer arietinum]	XP_004514627.1	0	PREDICTED: anaphase-promoting complex subunit 6 [Cicer arietinum]	B3DNN5.1	0	RecName: Full=Anaphase-promoting complex subunit 6; AltName: Full=Cell division cycle protein 16 homolog; Short=CDC16 homolog; AltName: Full=Cyclosome subunit 6; AltName: Full=Protein NOMEGA	A0A1S2Z3Y8	0	anaphase-promoting complex subunit 6 OS=Cicer arietinum GN=LOC101507486 PE=4 SV=1	AT1G78770.1	0	anaphase promoting complex 6
TRINITY_DN10127_c0_g1_i1	XP_002302040.1	0	hypothetical protein POPTR_0002s03850g [Populus trichocarpa]<>unknown [Populus trichocarpa]<>hypothetical protein POPTR_0002s03850g [Populus trichocarpa]	XP_002302040.1	0	hypothetical protein POPTR_0002s03850g [Populus trichocarpa]	Q9M1T1.1	2.58e-169	RecName: Full=Probable arabinose 5-phosphate isomerase; Short=API; AltName: Full=CBS domain-containing protein CBSSIS1	A9PBR5	0	Uncharacterized protein OS=Populus trichocarpa GN=POPTR_0002s03850g PE=2 SV=1	AT3G54690.1	3.05e-170	Sugar isomerase (SIS) family protein
TRINITY_DN10136_c0_g1_i3	-	-	-	-	-	-	-	-	-	-	-	-	-	-	-
TRINITY_DN10136_c0_g1_i5	-	-	-	-	-	-	-	-	-	-	-	-	-	-	-
TRINITY_DN10137_c0_g1_i1	XP_020215493.1	2.23e-130	uncharacterized GPI-anchored protein At4g28100-like [Cajanus cajan]	XP_020215493.1	1.61e-130	uncharacterized GPI-anchored protein At4g28100-like [Cajanus cajan]	Q9SUC9.1	3.09e-57	RecName: Full=Uncharacterized GPI-anchored protein At4g28100; Flags: Precursor	A0A1S3VHR7	1.76e-129	uncharacterized GPI-anchored protein At4g28100-like OS=Vigna radiata var. radiata GN=LOC106775188 PE=4 SV=1	AT3G18050.1	5.06e-104	GPI-anchored protein
TRINITY_DN10146_c0_g1_i2	ERN02869.1	1.61e-88	hypothetical protein AMTR_s00334p00011530 [Amborella trichopoda]	YP_009387576.1	3.1e-85	photosystem II cytochrome b559 alpha subunit (chloroplast) [Hansenia weberbaueriana]<>photosystem II cytochrome b559 alpha subunit (chloroplast) [Hansenia forbesii]<>photosystem II cytochrome b559 alpha subunit (chloroplast) [Hansenia forrestii]	Q332W1.1	4.07e-51	RecName: Full=Cytochrome b559 subunit alpha; AltName: Full=PSII reaction center subunit V<>RecName: Full=Cytochrome b559 subunit alpha; AltName: Full=PSII reaction center subunit V	W1P5D5	1.05e-88	Cytochrome b559 subunit alpha OS=Amborella trichopoda GN=AMTR_s00334p00011530 PE=3 SV=1	ATCG00580.1	2.43e-50	photosystem II reaction center protein E
TRINITY_DN1015_c0_g1_i4	XP_008226613.1	2.2e-44	PREDICTED: early nodulin-like protein 2 [Prunus mume]	XP_008226613.1	1.59e-44	PREDICTED: early nodulin-like protein 2 [Prunus mume]	Q9T076.1	1.16e-39	RecName: Full=Early nodulin-like protein 2; AltName: Full=Phytocyanin-like protein; Flags: Precursor	A0A173H230	4.02e-44	Early nodulin-like protein 2 OS=Vicia faba GN=ENODL2 PE=2 SV=1	AT4G27520.1	1.37e-40	early nodulin-like protein 2
TRINITY_DN1015_c0_g2_i1	-	-	-	-	-	-	-	-	-	-	-	-	AT5G20040.2	0.000518	isopentenyltransferase 9
TRINITY_DN1015_c1_g1_i4	XP_010519558.1	1.45e-37	PREDICTED: nucleobase-ascorbate transporter 6-like [Tarenaya hassleriana]<>PREDICTED: nucleobase-ascorbate transporter 6-like [Tarenaya hassleriana]	XP_010519558.1	1.05e-37	PREDICTED: nucleobase-ascorbate transporter 6-like [Tarenaya hassleriana]<>PREDICTED: nucleobase-ascorbate transporter 6-like [Tarenaya hassleriana]	Q27GI3.2	4.85e-39	RecName: Full=Nucleobase-ascorbate transporter 6; Short=AtNAT6	A0A022QPT3	3.09e-37	Uncharacterized protein (Fragment) OS=Erythranthe guttata GN=MIMGU_mgv1a026566mg PE=4 SV=1	AT5G62890.3	5.72e-40	Xanthine/uracil permease family protein
TRINITY_DN10154_c0_g1_i1	KRH52316.1	2.17e-15	hypothetical protein GLYMA_06G060800 [Glycine max]	XP_015884042.1	6.96e-15	PREDICTED: probable protein phosphatase 2C 60 isoform X1 [Ziziphus jujuba]<>PREDICTED: probable protein phosphatase 2C 60 isoform X1 [Ziziphus jujuba]<>PREDICTED: probable protein phosphatase 2C 60 isoform X1 [Ziziphus jujuba]<>PREDICTED: probable protein phosphatase 2C 60 isoform X1 [Ziziphus jujuba]	Q67UP9.1	1.08e-14	RecName: Full=Probable protein phosphatase 2C 58; Short=OsPP2C58	I1K8L7	1.39e-15	Uncharacterized protein OS=Glycine max GN=LOC100787778 PE=3 SV=1	AT4G31860.2	8.7e-13	Protein phosphatase 2C family protein
TRINITY_DN10154_c0_g1_i12	-	-	-	-	-	-	-	-	-	-	-	-	-	-	-
TRINITY_DN10154_c0_g1_i13	-	-	-	-	-	-	-	-	-	-	-	-	-	-	-
TRINITY_DN10154_c0_g1_i7	KRH52316.1	2.71e-15	hypothetical protein GLYMA_06G060800 [Glycine max]	XP_015884042.1	8.65e-15	PREDICTED: probable protein phosphatase 2C 60 isoform X1 [Ziziphus jujuba]<>PREDICTED: probable protein phosphatase 2C 60 isoform X1 [Ziziphus jujuba]<>PREDICTED: probable protein phosphatase 2C 60 isoform X1 [Ziziphus jujuba]<>PREDICTED: probable protein phosphatase 2C 60 isoform X1 [Ziziphus jujuba]	Q67UP9.1	1.28e-14	RecName: Full=Probable protein phosphatase 2C 58; Short=OsPP2C58	I1K8L7	1.75e-15	Uncharacterized protein OS=Glycine max GN=LOC100787778 PE=3 SV=1	AT4G31860.2	1.29e-12	Protein phosphatase 2C family protein
TRINITY_DN1016_c1_g2_i1	EOX98751.1	0	UDP-glucosyl transferase 85A2 [Theobroma cacao]	XP_017970226.1	0	PREDICTED: 7-deoxyloganetin glucosyltransferase [Theobroma cacao]	F8WKW1.1	0	RecName: Full=7-deoxyloganetin glucosyltransferase; AltName: Full=Genipin glucosyltransferase; AltName: Full=UDP-glucose glucosyltransferase 2; Short=GjUGT2; AltName: Full=UDP-glycosyltransferase 85A24	A0A061E344	0	Glycosyltransferase OS=Theobroma cacao GN=TCM_007442 PE=3 SV=1	AT1G22360.1	0	UDP-glucosyl transferase 85A2
TRINITY_DN10169_c0_g1_i1	XP_010525140.1	1e-28	PREDICTED: cytochrome P450 89A2-like [Tarenaya hassleriana]<>hypothetical protein [Tarenaya spinosa]	XP_010525140.1	7.22e-29	PREDICTED: cytochrome P450 89A2-like [Tarenaya hassleriana]	Q9SRQ1.1	1.27e-15	RecName: Full=Cytochrome P450 89A9	Q1KUN9	6.54e-29	Uncharacterized protein OS=Tarenaya spinosa PE=3 SV=1	AT1G64940.1	2.69e-25	cytochrome P450%2C family 87%2C subfamily A%2C polypeptide 6
TRINITY_DN10172_c0_g1_i1	XP_006590219.2	4.75e-66	PREDICTED: cysteine-rich receptor-like protein kinase 29 [Glycine max]	XP_006590219.2	3.42e-66	PREDICTED: cysteine-rich receptor-like protein kinase 29 [Glycine max]	Q9LRJ9.1	1.6e-35	RecName: Full=Cysteine-rich repeat secretory protein 38; Flags: Precursor	A0A072VRC1	1.63e-64	Cysteine-rich receptor-kinase-like protein OS=Medicago truncatula GN=25485282 PE=4 SV=1	AT3G22060.1	1.88e-36	Receptor-like protein kinase-related family protein
TRINITY_DN10172_c0_g2_i1	KRH35615.1	2.58e-51	hypothetical protein GLYMA_10G253600, partial [Glycine max]	XP_020966846.1	5.81e-51	cysteine-rich receptor-like protein kinase 29 [Arachis ipaensis]	Q9T0J1.1	1.2e-27	RecName: Full=Cysteine-rich receptor-like protein kinase 26; Short=Cysteine-rich RLK26; Flags: Precursor	K7LLE0	1.69e-51	Uncharacterized protein OS=Glycine max GN=GLYMA_10G253600 PE=4 SV=1	AT4G38830.1	1.42e-28	cysteine-rich RLK (RECEPTOR-like protein kinase) 26
TRINITY_DN10179_c0_g1_i1	XP_017424215.1	8.13e-35	PREDICTED: uncharacterized protein LOC108333317 [Vigna angularis]<>hypothetical protein LR48_Vigan05g179000 [Vigna angularis]<>hypothetical protein VIGAN_07061700 [Vigna angularis var. angularis]	XP_017424215.1	5.87e-35	PREDICTED: uncharacterized protein LOC108333317 [Vigna angularis]	-	-	-	A0A0S3SGJ1	5.31e-35	Uncharacterized protein OS=Vigna angularis var. angularis GN=Vigan.07G061700 PE=4 SV=1	AT5G60680.1	1.4e-27	transcription initiation factor TFIID subunit (Protein of unknown function%2C DUF584)
TRINITY_DN10183_c0_g1_i4	XP_014499143.1	4.82e-100	bidirectional sugar transporter SWEET17 isoform X2 [Vigna radiata var. radiata]	XP_014499143.1	3.47e-100	bidirectional sugar transporter SWEET17 isoform X2 [Vigna radiata var. radiata]	Q84WN3.2	6.05e-83	RecName: Full=Bidirectional sugar transporter SWEET17; Short=AtSWEET17; AltName: Full=Protein SUGARS WILL EVENTUALLY BE EXPORTED TRANSPORTERS 17	A0A1S3TZE8	3.15e-100	Bidirectional sugar transporter SWEET OS=Vigna radiata var. radiata GN=LOC106760194 PE=3 SV=1	AT4G15920.1	6.75e-84	Nodulin MtN3 family protein
TRINITY_DN10183_c0_g1_i6	XP_014499143.1	1.6e-101	bidirectional sugar transporter SWEET17 isoform X2 [Vigna radiata var. radiata]	XP_014499143.1	1.16e-101	bidirectional sugar transporter SWEET17 isoform X2 [Vigna radiata var. radiata]	Q84WN3.2	4.02e-82	RecName: Full=Bidirectional sugar transporter SWEET17; Short=AtSWEET17; AltName: Full=Protein SUGARS WILL EVENTUALLY BE EXPORTED TRANSPORTERS 17	A0A1S3TZE8	1.05e-101	Bidirectional sugar transporter SWEET OS=Vigna radiata var. radiata GN=LOC106760194 PE=3 SV=1	AT4G15920.1	4.64e-83	Nodulin MtN3 family protein
TRINITY_DN10183_c0_g1_i8	AQY72415.1	4.17e-55	bidirectional sugar transporter 17-like protein [Pisum sativum]	XP_022761225.1	3.67e-55	bidirectional sugar transporter SWEET17 isoform X2 [Durio zibethinus]	Q9LUR4.1	3.45e-57	RecName: Full=Bidirectional sugar transporter SWEET16; Short=AtSWEET16; AltName: Full=Protein SUGARS WILL EVENTUALLY BE EXPORTED TRANSPORTERS 16	A0A1U9X415	2.72e-55	Bidirectional sugar transporter SWEET OS=Pisum sativum GN=SWEET17 PE=2 SV=1	AT3G16690.1	4.77e-58	Nodulin MtN3 family protein
TRINITY_DN10187_c0_g1_i1	KRH22377.1	0	hypothetical protein GLYMA_13G296300 [Glycine max]	XP_003541908.2	0	PREDICTED: probable L-type lectin-domain containing receptor kinase VII.2 [Glycine max]	O49445.2	0	RecName: Full=Probable L-type lectin-domain containing receptor kinase VII.2; Short=Arabidopsis thaliana lectin-receptor kinase d; Short=AthlecRK-d; Short=LecRK-VII.2; Flags: Precursor	I1M3S2	0	Uncharacterized protein OS=Glycine max GN=LOC100804553 PE=4 SV=2	AT4G28350.1	0	Concanavalin A-like lectin protein kinase family protein
TRINITY_DN1019_c0_g1_i1	ARF07812.1	3.01e-66	chalcone synthase, partial [Aesculus chinensis]	XP_018475690.1	2.87e-65	PREDICTED: chalcone synthase 3-like [Raphanus sativus]<>PREDICTED: chalcone synthase 3-like [Raphanus sativus]	P17818.1	5.17e-67	RecName: Full=Chalcone synthase; AltName: Full=Naringenin-chalcone synthase	A0A1W5T784	1.96e-66	Chalcone synthase (Fragment) OS=Aesculus chinensis PE=2 SV=1	AT5G13930.1	2.11e-65	Chalcone and stilbene synthase family protein
TRINITY_DN1019_c0_g1_i2	XP_014491288.1	4.29e-114	chalcone synthase [Vigna radiata var. radiata]	XP_014491288.1	3.1e-114	chalcone synthase [Vigna radiata var. radiata]	O04111.1	1.25e-110	RecName: Full=Chalcone synthase; AltName: Full=Naringenin-chalcone synthase	A0A1S3TBZ8	2.8e-114	chalcone synthase OS=Vigna radiata var. radiata GN=LOC106753918 PE=3 SV=1	AT5G13930.1	1.18e-106	Chalcone and stilbene synthase family protein
TRINITY_DN1019_c0_g2_i1	ABB73062.1	2.07e-49	chalcone synthase, partial [Glycine max]	XP_020209856.1	2.16e-47	chalcone synthase 1-like [Cajanus cajan]	P30080.1	2.43e-49	RecName: Full=Chalcone synthase 6; AltName: Full=Naringenin-chalcone synthase 6	Q2XQH0	1.35e-49	Chalcone synthase (Fragment) OS=Glycine max PE=3 SV=1	AT5G13930.1	5.85e-47	Chalcone and stilbene synthase family protein
TRINITY_DN1019_c0_g2_i3	XP_019430323.1	2.19e-165	PREDICTED: chalcone synthase 4-like [Lupinus angustifolius]<>PREDICTED: chalcone synthase 4-like [Lupinus angustifolius]<>PREDICTED: chalcone synthase 4-like [Lupinus angustifolius]<>PREDICTED: chalcone synthase 4-like [Lupinus angustifolius]<>hypothetical protein TanjilG_29320 [Lupinus angustifolius]<>hypothetical protein TanjilG_00446 [Lupinus angustifolius]<>hypothetical protein TanjilG_29319 …	XP_019430323.1	1.58e-165	PREDICTED: chalcone synthase 4-like [Lupinus angustifolius]<>PREDICTED: chalcone synthase 4-like [Lupinus angustifolius]<>PREDICTED: chalcone synthase 4-like [Lupinus angustifolius]<>PREDICTED: chalcone synthase 4-like [Lupinus angustifolius]	P48406.1	1.78e-163	RecName: Full=Chalcone synthase 5; AltName: Full=Naringenin-chalcone synthase 5	A0A1J7HWF8	1.43e-165	Uncharacterized protein OS=Lupinus angustifolius GN=TanjilG_29320 PE=3 SV=1	AT5G13930.1	2.9e-154	Chalcone and stilbene synthase family protein
TRINITY_DN10192_c0_g1_i1	XP_003540275.1	2.77e-20	PREDICTED: cellulose synthase-like protein H1 isoform X1 [Glycine max]<>hypothetical protein GLYMA_12G191700 [Glycine max]	XP_003540275.1	2e-20	PREDICTED: cellulose synthase-like protein H1 isoform X1 [Glycine max]	O80891.1	2.19e-08	RecName: Full=Cellulose synthase-like protein B4; Short=AtCslB4	I1LU34	1.81e-20	Uncharacterized protein OS=Glycine max GN=LOC100780817 PE=3 SV=2	AT2G32540.1	2.59e-09	cellulose synthase-like B4
TRINITY_DN10197_c0_g1_i2	OAP19045.1	0.000118	hypothetical protein AXX17_AT1G59210 [Arabidopsis thaliana]	-	-	-	-	-	-	A0A287JJ58	2.66e-05	Uncharacterized protein OS=Hordeum vulgare subsp. vulgare PE=4 SV=1	AT1G65560.1	1.81e-06	Zinc-binding dehydrogenase family protein
TRINITY_DN10202_c0_g1_i12	KYP71578.1	0	Putative kinase-like protein TMKL1 [Cajanus cajan]	XP_004511130.1	0	PREDICTED: putative kinase-like protein TMKL1 [Cicer arietinum]	P33543.1	5.05e-54	RecName: Full=Putative kinase-like protein TMKL1; Flags: Precursor	A0A151TX34	0	Putative kinase-like protein TMKL1 OS=Cajanus cajan GN=KK1_010843 PE=4 SV=1	AT5G07620.1	1.15e-149	Protein kinase superfamily protein
TRINITY_DN10202_c0_g1_i16	KYP71578.1	2.69e-158	Putative kinase-like protein TMKL1 [Cajanus cajan]	XP_020213416.1	3.92e-158	putative kinase-like protein TMKL1 [Cajanus cajan]	C0LGP9.1	2.69e-45	RecName: Full=Probable leucine-rich repeat receptor-like protein kinase IMK3; AltName: Full=Protein INFLORESCENCE MERISTEM RECEPTOR-LIKE KINASE 3; AltName: Full=Protein MERISTEMATIC RECEPTOR-LIKE KINASE; Flags: Precursor	A0A151TX34	1.76e-158	Putative kinase-like protein TMKL1 OS=Cajanus cajan GN=KK1_010843 PE=4 SV=1	AT5G07620.1	3.14e-132	Protein kinase superfamily protein
TRINITY_DN10206_c0_g2_i1	NP_001241322.1	0	uncharacterized protein LOC100800197 [Glycine max]<>unknown [Glycine max]<>hypothetical protein GLYMA_02G116200 [Glycine max]	NP_001241322.1	0	uncharacterized protein LOC100800197 [Glycine max]	A7ZI96.2	9.58e-14	RecName: Full=2-hydroxy-6-oxononadienedioate/2-hydroxy-6-oxononatrienedioate hydrolase; AltName: Full=2-hydroxy-6-ketonona-2,4-diene-1,9-dioic acid 5,6-hydrolase; AltName: Full=2-hydroxy-6-oxonona-2,4,7-triene-1,9-dioic acid 5,6-hydrolase; AltName: Full=2-hydroxy-6-oxonona-2,4-diene-1,9-dioic acid 5,6-hydrolase<>RecName: Full=2-hydroxy-6-oxononadienedioate/2-hydroxy-6-oxononatrienedioate hydrolas…	C6TDC4	0	Uncharacterized protein OS=Glycine max GN=LOC100800197 PE=2 SV=1	AT1G13820.1	3.83e-156	alpha/beta-Hydrolases superfamily protein
TRINITY_DN10206_c2_g1_i1	-	-	-	-	-	-	-	-	-	-	-	-	-	-	-
TRINITY_DN10212_c0_g1_i7	CAN70824.1	1.64e-111	hypothetical protein VITISV_042345 [Vitis vinifera]	XP_002279575.1	1.5e-111	PREDICTED: ribosome biogenesis protein WDR12 homolog [Vitis vinifera]<>PREDICTED: ribosome biogenesis protein WDR12 homolog [Vitis vinifera]	Q9LF27.1	5.8e-102	RecName: Full=Ribosome biogenesis protein WDR12 homolog; AltName: Full=Pescadillo-interacting protein 2; Short=AtPEIP2	A5C297	1.07e-111	Ribosome biogenesis protein WDR12 homolog OS=Vitis vinifera GN=VITISV_042345 PE=3 SV=1	AT5G15550.3	6.84e-103	Transducin/WD40 repeat-like superfamily protein
TRINITY_DN10224_c0_g1_i1	AJE72964.1	5.31e-154	ATP synthase CF0 A subunit (plastid) [Desmanthus illinoensis]<>atpI (chloroplast) [Acacia exocarpoides]	YP_009115403.1	8.2e-154	ATP synthase CF0 A subunit (chloroplast) [Acacia ligulata]<>ATP synthase CF0 A subunit (chloroplast) [Leucaena trichandra]<>ATP synthase CF0 subunit IV (chloroplast) [Dichrostachys cinerea]	Q4VZP5.1	4.74e-151	RecName: Full=ATP synthase subunit a, chloroplastic; AltName: Full=ATP synthase F0 sector subunit a; AltName: Full=F-ATPase subunit IV	A0A0K0LXD5	3.47e-154	ATP synthase CF0 A subunit OS=Desmanthus illinoensis GN=atpI PE=3 SV=1	ATCG00150.1	7.04e-146	ATPase%2C F0 complex%2C subunit A protein
TRINITY_DN10224_c0_g4_i1	AJE72940.1	0	RNA polymerase beta'' subunit (plastid) [Desmanthus illinoensis]	YP_009383135.1	0	RNA polymerase beta' subunit (chloroplast) [Parkia javanica]	Q4VZP3.1	0	RecName: Full=DNA-directed RNA polymerase subunit beta''; AltName: Full=PEP; AltName: Full=Plastid-encoded RNA polymerase subunit beta''; Short=RNA polymerase subunit beta''	A0A0K0LXE6	0	DNA-directed RNA polymerase subunit beta'' OS=Desmanthus illinoensis GN=rpoC2 PE=3 SV=1	ATCG00170.1	0	DNA-directed RNA polymerase family protein
TRINITY_DN10228_c0_g1_i10	XP_003547154.1	0	PREDICTED: aldehyde dehydrogenase family 3 member F1-like [Glycine max]<>hypothetical protein GLYMA_15G034400 [Glycine max]	XP_003547154.1	0	PREDICTED: aldehyde dehydrogenase family 3 member F1-like [Glycine max]	Q70E96.2	4.55e-126	RecName: Full=Aldehyde dehydrogenase family 3 member F1	I1MDB2	0	Aldehyde dehydrogenase OS=Glycine max GN=LOC100819197 PE=3 SV=1	AT4G36250.1	5.37e-127	aldehyde dehydrogenase 3F1
TRINITY_DN10228_c0_g1_i12	XP_004486968.1	0	PREDICTED: aldehyde dehydrogenase family 3 member F1-like [Cicer arietinum]	XP_004486968.1	0	PREDICTED: aldehyde dehydrogenase family 3 member F1-like [Cicer arietinum]	Q70E96.2	9.05e-169	RecName: Full=Aldehyde dehydrogenase family 3 member F1	A0A1S2XF20	0	Aldehyde dehydrogenase OS=Cicer arietinum GN=LOC101497113 PE=3 SV=1	AT4G36250.1	1.07e-169	aldehyde dehydrogenase 3F1
TRINITY_DN10228_c0_g1_i18	XP_020973536.1	0	aldehyde dehydrogenase family 3 member F1 isoform X1 [Arachis ipaensis]	XP_020973536.1	0	aldehyde dehydrogenase family 3 member F1 isoform X1 [Arachis ipaensis]	Q70E96.2	5.72e-135	RecName: Full=Aldehyde dehydrogenase family 3 member F1	I1M506	0	Aldehyde dehydrogenase OS=Glycine max GN=LOC100798020 PE=3 SV=1	AT4G36250.1	7.66e-136	aldehyde dehydrogenase 3F1
TRINITY_DN10228_c0_g1_i25	XP_003547154.1	5.72e-163	PREDICTED: aldehyde dehydrogenase family 3 member F1-like [Glycine max]<>hypothetical protein GLYMA_15G034400 [Glycine max]	XP_003547154.1	4.12e-163	PREDICTED: aldehyde dehydrogenase family 3 member F1-like [Glycine max]	Q70E96.2	2.49e-123	RecName: Full=Aldehyde dehydrogenase family 3 member F1	I1MDB2	3.73e-163	Aldehyde dehydrogenase OS=Glycine max GN=LOC100819197 PE=3 SV=1	AT4G36250.1	2.94e-124	aldehyde dehydrogenase 3F1
TRINITY_DN10228_c0_g1_i27	XP_004486968.1	1.68e-20	PREDICTED: aldehyde dehydrogenase family 3 member F1-like [Cicer arietinum]	XP_004486968.1	1.21e-20	PREDICTED: aldehyde dehydrogenase family 3 member F1-like [Cicer arietinum]	Q70E96.2	1.47e-06	RecName: Full=Aldehyde dehydrogenase family 3 member F1	A0A1S2XF20	1.1e-20	Aldehyde dehydrogenase OS=Cicer arietinum GN=LOC101497113 PE=3 SV=1	AT4G36250.1	1.73e-07	aldehyde dehydrogenase 3F1
TRINITY_DN10229_c0_g1_i1	-	-	-	-	-	-	-	-	-	-	-	-	-	-	-
TRINITY_DN10230_c1_g1_i2	-	-	-	-	-	-	-	-	-	-	-	-	-	-	-
TRINITY_DN10230_c1_g1_i3	-	-	-	-	-	-	-	-	-	-	-	-	-	-	-
TRINITY_DN10230_c1_g1_i4	-	-	-	-	-	-	-	-	-	-	-	-	-	-	-
TRINITY_DN10231_c0_g1_i1	-	-	-	-	-	-	-	-	-	-	-	-	-	-	-
TRINITY_DN10233_c0_g1_i1	BAD90703.1	6.85e-149	tonoplast intrinsic protein 1;2 [Mimosa pudica]	XP_016187327.1	9.96e-138	aquaporin TIP1-1 [Arachis ipaensis]	O82598.1	3.4e-120	RecName: Full=Aquaporin TIP1-3; AltName: Full=Gamma-tonoplast intrinsic protein 3; Short=Gamma-TIP3; AltName: Full=Tonoplast intrinsic protein 1-3; Short=AtTIP1;3	Q5DVT3	4.47e-149	Tonoplast intrinsic protein 1;2 OS=Mimosa pudica GN=tip1;2 PE=2 SV=1	AT4G01470.1	4.01e-121	tonoplast intrinsic protein 1%3B3
TRINITY_DN10234_c0_g1_i1	XP_020230992.1	5.1e-52	zinc finger protein ZAT5 [Cajanus cajan]	XP_020230992.1	3.68e-52	zinc finger protein ZAT5 [Cajanus cajan]	Q681X4.1	6.21e-41	RecName: Full=Zinc finger protein ZAT5	A0A1Q3BQ05	9.28e-51	Zf-C2H2_6 domain-containing protein OS=Cephalotus follicularis GN=CFOL_v3_13444 PE=4 SV=1	AT2G28200.1	7.32e-42	C2H2-type zinc finger family protein
TRINITY_DN10238_c0_g1_i1	XP_014495615.1	6.39e-58	glutaredoxin-C11 [Vigna radiata var. radiata]	XP_014495615.1	4.61e-58	glutaredoxin-C11 [Vigna radiata var. radiata]	Q9LYC6.1	8.91e-52	RecName: Full=Glutaredoxin-C11; Short=AtGrxC11; AltName: Full=Protein ROXY 4	A0A1S3TP94	4.17e-58	glutaredoxin-C11 OS=Vigna radiata var. radiata GN=LOC106757456 PE=4 SV=1	AT3G62950.1	1.05e-52	Thioredoxin superfamily protein
TRINITY_DN10238_c0_g2_i1	XP_016186692.2	2.18e-61	glutaredoxin-C11-like [Arachis ipaensis]	XP_016186692.2	1.57e-61	glutaredoxin-C11-like [Arachis ipaensis]	Q9LYC6.1	5.44e-55	RecName: Full=Glutaredoxin-C11; Short=AtGrxC11; AltName: Full=Protein ROXY 4	A0A151TWV2	1.44e-60	Glutaredoxin-C11 OS=Cajanus cajan GN=KK1_010759 PE=4 SV=1	AT3G62950.1	6.41e-56	Thioredoxin superfamily protein
TRINITY_DN10241_c0_g1_i2	XP_020228642.1	0	purple acid phosphatase 15-like [Cajanus cajan]	XP_020228642.1	0	purple acid phosphatase 15-like [Cajanus cajan]	Q9SFU3.1	0	RecName: Full=Purple acid phosphatase 15; AltName: Full=Phytase; Flags: Precursor	A0A1S2YB39	0	Purple acid phosphatase OS=Cicer arietinum GN=LOC101511447 PE=3 SV=1	AT3G07130.1	0	purple acid phosphatase 15
TRINITY_DN10241_c0_g1_i5	GAU48994.1	0	hypothetical protein TSUD_88670 [Trifolium subterraneum]	XP_004502218.1	0	PREDICTED: purple acid phosphatase 15-like isoform X1 [Cicer arietinum]	Q9SFU3.1	0	RecName: Full=Purple acid phosphatase 15; AltName: Full=Phytase; Flags: Precursor	A0A1S2YB39	0	Purple acid phosphatase OS=Cicer arietinum GN=LOC101511447 PE=3 SV=1	AT3G07130.1	0	purple acid phosphatase 15
TRINITY_DN10245_c0_g1_i1	XP_020230726.1	2.36e-31	cytochrome P450 71D8-like [Cajanus cajan]	XP_020230726.1	1.7e-31	cytochrome P450 71D8-like [Cajanus cajan]	O81974.1	4.22e-29	RecName: Full=Cytochrome P450 71D8; AltName: Full=Cytochrome P450 CP7	G7JMV4	3.45e-28	Cytochrome P450 family 71 protein OS=Medicago truncatula GN=11437899 PE=3 SV=1	AT5G06900.1	1.47e-15	cytochrome P450%2C family 93%2C subfamily D%2C polypeptide 1
TRINITY_DN10246_c0_g1_i5	XP_018809487.1	1.45e-180	PREDICTED: protein ROOT PRIMORDIUM DEFECTIVE 1 [Juglans regia]<>PREDICTED: protein ROOT PRIMORDIUM DEFECTIVE 1 [Juglans regia]	XP_018809487.1	1.05e-180	PREDICTED: protein ROOT PRIMORDIUM DEFECTIVE 1 [Juglans regia]<>PREDICTED: protein ROOT PRIMORDIUM DEFECTIVE 1 [Juglans regia]	Q689D6.1	1.21e-32	RecName: Full=Protein ROOT PRIMORDIUM DEFECTIVE 1	A0A1J7GEF6	2.02e-180	Uncharacterized protein OS=Lupinus angustifolius GN=TanjilG_25053 PE=4 SV=1	AT1G71850.1	4.17e-145	Ubiquitin carboxyl-terminal hydrolase family protein
TRINITY_DN10248_c0_g1_i1	-	-	-	-	-	-	-	-	-	-	-	-	-	-	-
TRINITY_DN10251_c0_g1_i1	GAU12524.1	7.05e-05	hypothetical protein TSUD_182370 [Trifolium subterraneum]	-	-	-	-	-	-	A0A0B2PYX3	0.000214	Uncharacterized protein OS=Glycine soja GN=glysoja_027251 PE=4 SV=1	-	-	-
TRINITY_DN10260_c0_g1_i6	XP_016191200.1	0	probable LRR receptor-like serine/threonine-protein kinase At4g26540 [Arachis ipaensis]	XP_016191200.1	0	probable LRR receptor-like serine/threonine-protein kinase At4g26540 [Arachis ipaensis]	C0LGR3.1	0	RecName: Full=LRR receptor-like serine/threonine-protein kinase; AltName: Full=LRR receptor-like serine/threonine-protein kinase At4g26540; AltName: Full=Protein RECEPTOR OF RGF1; AltName: Full=Protein RGF1 INSENSITIVE 3; Flags: Precursor	A0A072UPQ0	0	LRR receptor-like kinase family protein OS=Medicago truncatula GN=25493741 PE=3 SV=1	AT5G56040.2	0	Leucine-rich receptor-like protein kinase family protein
TRINITY_DN10266_c0_g1_i1	XP_007150917.1	8.96e-119	hypothetical protein PHAVU_004G005400g [Phaseolus vulgaris]<>hypothetical protein PHAVU_004G005400g [Phaseolus vulgaris]	XP_007150917.1	6.47e-119	hypothetical protein PHAVU_004G005400g [Phaseolus vulgaris]	Q9FVS9.1	3.29e-61	RecName: Full=Alkane hydroxylase MAH1; AltName: Full=Cytochrome P450 96A15; AltName: Full=Protein MID-CHAIN ALKANE HYDROXYLASE 1	V7C1X4	5.85e-119	Uncharacterized protein OS=Phaseolus vulgaris GN=PHAVU_004G005400g PE=3 SV=1	AT4G32170.1	5.67e-65	cytochrome P450%2C family 96%2C subfamily A%2C polypeptide 2
TRINITY_DN10266_c0_g2_i4	KOM56952.1	0	hypothetical protein LR48_Vigan10g284400 [Vigna angularis]<>hypothetical protein VIGAN_11009000 [Vigna angularis var. angularis]	XP_003525678.1	0	PREDICTED: alkane hydroxylase MAH1-like [Glycine max]	Q9FVS9.1	6.48e-125	RecName: Full=Alkane hydroxylase MAH1; AltName: Full=Cytochrome P450 96A15; AltName: Full=Protein MID-CHAIN ALKANE HYDROXYLASE 1	A0A0S3T7I4	0	Uncharacterized protein OS=Vigna angularis var. angularis GN=Vigan.11G009000 PE=3 SV=1	AT2G21910.1	3.01e-140	cytochrome P450%2C family 96%2C subfamily A%2C polypeptide 5
TRINITY_DN10266_c0_g2_i7	XP_014506308.1	0	alkane hydroxylase MAH1-like [Vigna radiata var. radiata]	XP_014506308.1	0	alkane hydroxylase MAH1-like [Vigna radiata var. radiata]	Q9FVS9.1	5.98e-138	RecName: Full=Alkane hydroxylase MAH1; AltName: Full=Cytochrome P450 96A15; AltName: Full=Protein MID-CHAIN ALKANE HYDROXYLASE 1	A0A1S3UJU7	0	alkane hydroxylase MAH1-like OS=Vigna radiata var. radiata GN=LOC106766061 PE=3 SV=1	AT4G32170.1	7.48e-152	cytochrome P450%2C family 96%2C subfamily A%2C polypeptide 2
TRINITY_DN10266_c2_g1_i1	XP_016200352.2	4.36e-73	alkane hydroxylase MAH1-like [Arachis ipaensis]	XP_016200352.2	3.15e-73	alkane hydroxylase MAH1-like [Arachis ipaensis]	A0A140IL90.1	1.59e-52	RecName: Full=Noroxomaritidine synthase; AltName: Full=CYP96T1; AltName: Full=Cytochrome P450 96T1	A0A0B2QIF0	5e-69	Cytochrome P450 86B1 OS=Glycine soja GN=glysoja_037180 PE=3 SV=1	AT2G21910.1	7.76e-55	cytochrome P450%2C family 96%2C subfamily A%2C polypeptide 5
TRINITY_DN10269_c0_g2_i4	XP_015963568.1	4.43e-140	bifunctional nuclease 2 isoform X3 [Arachis duranensis]	XP_015963568.1	3.2e-140	bifunctional nuclease 2 isoform X3 [Arachis duranensis]	Q6YZM6.1	3.51e-29	RecName: Full=Bifunctional nuclease 2; Short=OsBBD2	A0A0L9TC39	1.21e-133	Uncharacterized protein OS=Phaseolus angularis GN=LR48_Vigan499s006200 PE=4 SV=1	AT5G66050.3	5.75e-86	Wound-responsive family protein
TRINITY_DN10269_c0_g2_i6	XP_015963568.1	1.76e-125	bifunctional nuclease 2 isoform X3 [Arachis duranensis]	XP_015963568.1	1.27e-125	bifunctional nuclease 2 isoform X3 [Arachis duranensis]	Q6YZM6.1	6.51e-21	RecName: Full=Bifunctional nuclease 2; Short=OsBBD2	A0A1S3VM90	1.46e-118	bifunctional nuclease 2 isoform X2 OS=Vigna radiata var. radiata GN=LOC106776457 PE=4 SV=1	AT5G66050.3	3.47e-72	Wound-responsive family protein
TRINITY_DN10269_c0_g2_i7	XP_015963568.1	1.67e-139	bifunctional nuclease 2 isoform X3 [Arachis duranensis]	XP_015963568.1	1.21e-139	bifunctional nuclease 2 isoform X3 [Arachis duranensis]	Q6YZM6.1	5.19e-29	RecName: Full=Bifunctional nuclease 2; Short=OsBBD2	A0A0L9TC39	4.5e-133	Uncharacterized protein OS=Phaseolus angularis GN=LR48_Vigan499s006200 PE=4 SV=1	AT5G66050.3	1.73e-85	Wound-responsive family protein
TRINITY_DN1027_c0_g1_i1	XP_017440855.1	1e-18	PREDICTED: BAHD acyltransferase DCR [Vigna angularis]<>hypothetical protein LR48_Vigan11g128200 [Vigna angularis]	XP_017440855.1	7.24e-19	PREDICTED: BAHD acyltransferase DCR [Vigna angularis]	-	-	-	A0A0L9VTI1	6.56e-19	Uncharacterized protein OS=Phaseolus angularis GN=LR48_Vigan11g128200 PE=4 SV=1	AT5G01210.1	2.15e-19	HXXXD-type acyl-transferase family protein
TRINITY_DN10274_c0_g1_i7	XP_004974882.1	1.39e-15	nucleotide pyrophosphatase/phosphodiesterase [Setaria italica]<>hypothetical protein SETIT_013424mg [Setaria italica]	XP_004974882.1	1.01e-15	nucleotide pyrophosphatase/phosphodiesterase [Setaria italica]	Q9LMX4.1	2.55e-16	RecName: Full=Probable inactive purple acid phosphatase 1; Flags: Precursor	K3YGQ6	9.18e-16	Purple acid phosphatase OS=Setaria italica GN=LOC101765199 PE=3 SV=1	AT1G13750.1	3e-17	Purple acid phosphatases superfamily protein
TRINITY_DN10274_c0_g1_i8	OAY46252.1	5.26e-13	hypothetical protein MANES_07G129300 [Manihot esculenta]	XP_003599331.1	1.01e-06	hypothetical protein MTR_3g031730 [Medicago truncatula]	-	-	-	A0A2C9VMJ3	3.44e-13	Uncharacterized protein OS=Manihot esculenta GN=MANES_07G129300 PE=4 SV=1	-	-	-
TRINITY_DN10275_c0_g1_i1	XP_020236795.1	8.75e-151	deSI-like protein At4g17486 [Cajanus cajan]<>deSI-like protein At4g17486 [Cajanus cajan]<>deSI-like protein At4g17486 [Cajanus cajan]<>deSI-like protein At4g17486 [Cajanus cajan]<>UPF0326 protein At4g17486 family [Cajanus cajan]	XP_020236795.1	6.31e-151	deSI-like protein At4g17486 [Cajanus cajan]<>deSI-like protein At4g17486 [Cajanus cajan]<>deSI-like protein At4g17486 [Cajanus cajan]<>deSI-like protein At4g17486 [Cajanus cajan]	Q93VG8.1	9.03e-70	RecName: Full=DeSI-like protein At4g17486	A0A151TYY0	5.72e-151	UPF0326 protein At4g17486 family OS=Cajanus cajan GN=KK1_004881 PE=4 SV=1	AT1G47740.3	8.81e-124	PPPDE putative thiol peptidase family protein
TRINITY_DN10277_c0_g1_i2	XP_016178367.1	1.03e-169	protein DMR6-LIKE OXYGENASE 2 [Arachis ipaensis]	XP_016178367.1	7.46e-170	protein DMR6-LIKE OXYGENASE 2 [Arachis ipaensis]	Q9FFF6.1	1.47e-59	RecName: Full=Probable 2-oxoglutarate-dependent dioxygenase At5g05600	A0A1J7GNA8	1.07e-160	Uncharacterized protein OS=Lupinus angustifolius GN=TanjilG_15241 PE=3 SV=1	AT3G19000.1	5.95e-132	2-oxoglutarate (2OG) and Fe(II)-dependent oxygenase superfamily protein
TRINITY_DN10282_c0_g1_i1	XP_003519593.2	0	PREDICTED: glucan endo-1,3-beta-glucosidase 12-like [Glycine max]<>hypothetical protein GLYMA_02G294000 [Glycine max]	XP_003519593.2	0	PREDICTED: glucan endo-1,3-beta-glucosidase 12-like [Glycine max]	Q8VYE5.1	2.58e-109	RecName: Full=Glucan endo-1,3-beta-glucosidase 12; AltName: Full=(1->3)-beta-glucan endohydrolase 12; Short=(1->3)-beta-glucanase 12; AltName: Full=Beta-1,3-endoglucanase 12; Short=Beta-1,3-glucanase 12; Flags: Precursor	I1JJC7	0	Uncharacterized protein OS=Glycine max GN=LOC100803406 PE=3 SV=1	AT5G55180.1	0	O-Glycosyl hydrolases family 17 protein
TRINITY_DN10282_c0_g1_i3	KRH73796.1	0	hypothetical protein GLYMA_02G294000 [Glycine max]	XP_022932287.1	0	glucan endo-1,3-beta-glucosidase 13-like [Cucurbita moschata]	Q8VYE5.1	1.8e-107	RecName: Full=Glucan endo-1,3-beta-glucosidase 12; AltName: Full=(1->3)-beta-glucan endohydrolase 12; Short=(1->3)-beta-glucanase 12; AltName: Full=Beta-1,3-endoglucanase 12; Short=Beta-1,3-glucanase 12; Flags: Precursor	A0A0R0LCU1	0	Uncharacterized protein OS=Glycine max GN=GLYMA_02G294000 PE=3 SV=1	AT5G55180.2	0	O-Glycosyl hydrolases family 17 protein
TRINITY_DN10287_c0_g1_i1	XP_017431149.1	9.01e-62	PREDICTED: vacuolar iron transporter homolog 4-like [Vigna angularis]<>hypothetical protein LR48_Vigan01g084500 [Vigna angularis]<>hypothetical protein VIGAN_01159800 [Vigna angularis var. angularis]	XP_017431149.1	6.5e-62	PREDICTED: vacuolar iron transporter homolog 4-like [Vigna angularis]	Q9M2C0.1	8.71e-53	RecName: Full=Vacuolar iron transporter homolog 4; AltName: Full=Protein NODULIN-LIKE 4	A0A0S3R0A5	5.88e-62	Uncharacterized protein OS=Vigna angularis var. angularis GN=Vigan.01G159800 PE=4 SV=1	AT3G43660.1	1.03e-53	Vacuolar iron transporter (VIT) family protein
TRINITY_DN10296_c0_g1_i5	XP_015898612.1	3.19e-84	PREDICTED: thaumatin-like protein 1b [Ziziphus jujuba]	XP_015898612.1	2.3e-84	PREDICTED: thaumatin-like protein 1b [Ziziphus jujuba]	P83332.1	4.98e-76	RecName: Full=Thaumatin-like protein 1; AltName: Full=PpAZ44; Flags: Precursor	I1L925	4.71e-81	Uncharacterized protein OS=Glycine max GN=LOC100820314 PE=4 SV=1	AT1G75800.1	5.94e-50	Pathogenesis-related thaumatin superfamily protein
TRINITY_DN10296_c0_g2_i2	XP_013450544.1	0	DIL domain myosin family protein [Medicago truncatula]<>DIL domain myosin family protein [Medicago truncatula]	XP_013450544.1	0	DIL domain myosin family protein [Medicago truncatula]	F4HWY6.1	0	RecName: Full=Myosin-11; AltName: Full=Myosin XI E; Short=AtXIE	A0A072U4E6	0	DIL domain myosin family protein OS=Medicago truncatula GN=25499697 PE=3 SV=1	AT1G54560.1	0	Myosin family protein with Dil domain-containing protein
TRINITY_DN10306_c0_g1_i1	XP_015964353.1	1.67e-92	leucoanthocyanidin dioxygenase [Arachis duranensis]	XP_015964353.1	1.21e-92	leucoanthocyanidin dioxygenase [Arachis duranensis]	P51091.1	8.92e-81	RecName: Full=Leucoanthocyanidin dioxygenase; Short=LDOX; Short=Leucocyanidin oxygenase; AltName: Full=Anthocyanidin synthase; AltName: Full=Leucoanthocyanidin hydroxylase	A0A0K0KBG3	5.29e-91	Anthocyanidin synthase OS=Arachis hypogaea GN=ANS PE=2 SV=1	AT4G22880.3	2.14e-76	leucoanthocyanidin dioxygenase
TRINITY_DN10306_c0_g1_i2	XP_015964353.1	0	leucoanthocyanidin dioxygenase [Arachis duranensis]	XP_015964353.1	0	leucoanthocyanidin dioxygenase [Arachis duranensis]	P51091.1	4.39e-173	RecName: Full=Leucoanthocyanidin dioxygenase; Short=LDOX; Short=Leucocyanidin oxygenase; AltName: Full=Anthocyanidin synthase; AltName: Full=Leucoanthocyanidin hydroxylase	A0A0K0KBG3	0	Anthocyanidin synthase OS=Arachis hypogaea GN=ANS PE=2 SV=1	AT4G22880.3	4.63e-165	leucoanthocyanidin dioxygenase
TRINITY_DN10306_c0_g1_i3	AAR26526.1	1.19e-78	anthocyanidin synthase 2 [Glycine max]<>anthocyanidin synthase 3 [Glycine max]	XP_015964353.1	1.06e-78	leucoanthocyanidin dioxygenase [Arachis duranensis]	P51091.1	3.04e-75	RecName: Full=Leucoanthocyanidin dioxygenase; Short=LDOX; Short=Leucocyanidin oxygenase; AltName: Full=Anthocyanidin synthase; AltName: Full=Leucoanthocyanidin hydroxylase	Q2TUV8	7.78e-79	Anthocyanidin synthase 2 OS=Glycine max GN=ANS3 PE=2 SV=1	AT4G22880.3	1.35e-72	leucoanthocyanidin dioxygenase
TRINITY_DN10306_c0_g1_i5	XP_015964353.1	0	leucoanthocyanidin dioxygenase [Arachis duranensis]	XP_015964353.1	0	leucoanthocyanidin dioxygenase [Arachis duranensis]	P51091.1	3.8e-164	RecName: Full=Leucoanthocyanidin dioxygenase; Short=LDOX; Short=Leucocyanidin oxygenase; AltName: Full=Anthocyanidin synthase; AltName: Full=Leucoanthocyanidin hydroxylase	A0A0K0KBG3	0	Anthocyanidin synthase OS=Arachis hypogaea GN=ANS PE=2 SV=1	AT4G22880.3	3.1e-156	leucoanthocyanidin dioxygenase
TRINITY_DN10307_c0_g1_i1	-	-	-	-	-	-	-	-	-	-	-	-	-	-	-
TRINITY_DN10309_c0_g1_i1	XP_021620145.1	3.15e-80	uncharacterized protein LOC110620644 [Manihot esculenta]<>hypothetical protein MANES_08G040200 [Manihot esculenta]	XP_021620145.1	2.27e-80	uncharacterized protein LOC110620644 [Manihot esculenta]	-	-	-	A0A2C9VDE8	2.06e-80	Uncharacterized protein OS=Manihot esculenta GN=MANES_08G040200 PE=4 SV=1	AT5G06610.1	4.48e-58	lipase (DUF620)
TRINITY_DN10309_c0_g1_i2	XP_022743378.1	0	uncharacterized protein LOC111294363 [Durio zibethinus]	XP_022743378.1	0	uncharacterized protein LOC111294363 [Durio zibethinus]	-	-	-	A0A061EYY1	0	Uncharacterized protein OS=Theobroma cacao GN=TCM_025023 PE=4 SV=1	AT5G06610.1	1e-147	lipase (DUF620)
TRINITY_DN10311_c0_g1_i2	-	-	-	-	-	-	-	-	-	-	-	-	-	-	-
TRINITY_DN10317_c0_g1_i1	XP_014512637.1	0	ABC transporter G family member 6-like [Vigna radiata var. radiata]	XP_014512637.1	0	ABC transporter G family member 6-like [Vigna radiata var. radiata]	Q9M2V7.2	0	RecName: Full=ABC transporter G family member 16; Short=ABC transporter ABCG.16; Short=AtABCG16; AltName: Full=Probable white-brown complex homolog protein 16; Short=AtWBC16	A0A1S3V376	0	ABC transporter G family member 6-like OS=Vigna radiata var. radiata GN=LOC106771213 PE=4 SV=1	AT3G55090.1	0	ABC-2 type transporter family protein
TRINITY_DN1032_c0_g1_i1	XP_003608010.1	1.63e-144	CXE carboxylesterase [Medicago truncatula]<>CXE carboxylesterase [Medicago truncatula]	XP_003608010.1	1.18e-144	CXE carboxylesterase [Medicago truncatula]	Q9SMN0.1	1.83e-97	RecName: Full=Probable carboxylesterase 12; AltName: Full=AtCXE12	G7JMF3	1.06e-144	CXE carboxylesterase OS=Medicago truncatula GN=11444596 PE=4 SV=1	AT3G48690.1	2.16e-98	alpha/beta-Hydrolases superfamily protein
TRINITY_DN10320_c0_g2_i1	XP_004503614.1	0	PREDICTED: GDSL esterase/lipase At4g10955-like isoform X1 [Cicer arietinum]	XP_004503614.1	0	PREDICTED: GDSL esterase/lipase At4g10955-like isoform X1 [Cicer arietinum]	Q680C0.1	5.17e-144	RecName: Full=GDSL esterase/lipase At4g10955	A0A1S2YFA4	0	GDSL esterase/lipase At4g10955-like isoform X1 OS=Cicer arietinum GN=LOC101495683 PE=4 SV=1	AT4G10955.2	6.1e-145	alpha/beta-Hydrolases superfamily protein
TRINITY_DN10325_c0_g1_i2	XP_019424925.1	9.06e-58	PREDICTED: uncharacterized protein LOC109333806 [Lupinus angustifolius]	XP_019424925.1	6.53e-58	PREDICTED: uncharacterized protein LOC109333806 [Lupinus angustifolius]	-	-	-	I1JPA0	3.45e-57	Uncharacterized protein OS=Glycine max GN=LOC100793722 PE=4 SV=1	AT3G04300.1	1.06e-43	RmlC-like cupins superfamily protein
TRINITY_DN10331_c0_g1_i1	XP_014515760.1	1.06e-45	protein ELF4-LIKE 4 [Vigna radiata var. radiata]<>protein ELF4-LIKE 4 [Vigna radiata var. radiata]<>protein ELF4-LIKE 4 [Vigna radiata var. radiata]<>protein ELF4-LIKE 4-like [Cajanus cajan]<>protein ELF4-LIKE 4 [Vigna radiata var. radiata]<>protein ELF4-LIKE 4 [Vigna radiata var. radiata]<>protein ELF4-LIKE 4 [Vigna radiata var. radiata]<>hypothetical protein KK1_018259 [Cajanus cajan]	XP_014515760.1	7.62e-46	protein ELF4-LIKE 4 [Vigna radiata var. radiata]<>protein ELF4-LIKE 4 [Vigna radiata var. radiata]<>protein ELF4-LIKE 4 [Vigna radiata var. radiata]<>protein ELF4-LIKE 4-like [Cajanus cajan]<>protein ELF4-LIKE 4 [Vigna radiata var. radiata]<>protein ELF4-LIKE 4 [Vigna radiata var. radiata]<>protein ELF4-LIKE 4 [Vigna radiata var. radiata]	Q570U6.1	6.88e-37	RecName: Full=Protein ELF4-LIKE 4	A0A151T9E1	6.9e-46	Uncharacterized protein OS=Cajanus cajan GN=KK1_018259 PE=4 SV=1	AT1G17455.2	8.12e-38	ELF4-like 4
TRINITY_DN10333_c0_g1_i1	-	-	-	-	-	-	-	-	-	-	-	-	-	-	-
TRINITY_DN10353_c0_g1_i1	XP_020206161.1	1.78e-102	septum-promoting GTP-binding protein 1 [Cajanus cajan]	XP_020206161.1	1.28e-102	septum-promoting GTP-binding protein 1 [Cajanus cajan]	P87027.1	8.15e-49	RecName: Full=Septum-promoting GTP-binding protein 1; AltName: Full=GTPase spg1; AltName: Full=Sid3 protein	A0A0K9QW11	1.01e-101	Uncharacterized protein OS=Spinacia oleracea GN=SOVF_140020 PE=4 SV=1	AT5G54840.1	1.48e-84	Ras-related small GTP-binding family protein
TRINITY_DN10353_c0_g1_i4	XP_020206161.1	3.3e-96	septum-promoting GTP-binding protein 1 [Cajanus cajan]	XP_020206161.1	2.38e-96	septum-promoting GTP-binding protein 1 [Cajanus cajan]	P87027.1	2.3e-42	RecName: Full=Septum-promoting GTP-binding protein 1; AltName: Full=GTPase spg1; AltName: Full=Sid3 protein	I1JJ70	3.13e-94	Uncharacterized protein OS=Glycine max GN=LOC100788413 PE=4 SV=1	AT5G54840.1	7.37e-77	Ras-related small GTP-binding family protein
TRINITY_DN10364_c0_g1_i9	-	-	-	-	-	-	-	-	-	-	-	-	-	-	-
TRINITY_DN10364_c0_g2_i1	-	-	-	-	-	-	-	-	-	-	-	-	-	-	-
TRINITY_DN10365_c2_g1_i1	PHU10125.1	1.11e-40	hypothetical protein BC332_21985 [Capsicum chinense]	XP_003599574.1	9.97e-33	hypothetical protein MTR_3g035620 [Medicago truncatula]	-	-	-	A0A200PP59	2.63e-36	Uncharacterized protein OS=Macleaya cordata GN=BVC80_8595g7 PE=4 SV=1	-	-	-
TRINITY_DN10366_c1_g2_i1	-	-	-	-	-	-	-	-	-	-	-	-	-	-	-
TRINITY_DN10369_c0_g1_i4	XP_020233790.1	9.45e-169	QWRF motif-containing protein 2-like [Cajanus cajan]	XP_020233790.1	6.81e-169	QWRF motif-containing protein 2-like [Cajanus cajan]	Q8GXD9.1	2.66e-90	RecName: Full=Protein SNOWY COTYLEDON 3; AltName: Full=QWRF motif-containing protein 1	A0A151S1J1	3.21e-163	Uncharacterized protein OS=Cajanus cajan GN=KK1_029665 PE=4 SV=1	AT3G19570.2	3.14e-91	SNOWY COTYLEDON protein (DUF566)
TRINITY_DN10374_c0_g1_i1	-	-	-	-	-	-	-	-	-	-	-	-	-	-	-
TRINITY_DN10375_c0_g1_i1	XP_003524965.1	5.78e-104	PREDICTED: uncharacterized protein LOC100791129 [Glycine max]<>PREDICTED: uncharacterized protein LOC100791129 [Glycine max]<>hypothetical protein GLYMA_05G159600 [Glycine max]<>hypothetical protein GLYMA_05G159600 [Glycine max]	XP_003524965.1	4.17e-104	PREDICTED: uncharacterized protein LOC100791129 [Glycine max]<>PREDICTED: uncharacterized protein LOC100791129 [Glycine max]	-	-	-	K7KQI7	3.78e-104	Uncharacterized protein OS=Glycine max GN=LOC100791129 PE=4 SV=1	AT5G05830.1	4.38e-28	RING/FYVE/PHD zinc finger superfamily protein
TRINITY_DN10375_c0_g1_i3	XP_003524965.1	1.08e-104	PREDICTED: uncharacterized protein LOC100791129 [Glycine max]<>PREDICTED: uncharacterized protein LOC100791129 [Glycine max]<>hypothetical protein GLYMA_05G159600 [Glycine max]<>hypothetical protein GLYMA_05G159600 [Glycine max]	XP_003524965.1	7.77e-105	PREDICTED: uncharacterized protein LOC100791129 [Glycine max]<>PREDICTED: uncharacterized protein LOC100791129 [Glycine max]	-	-	-	K7KQI7	7.03e-105	Uncharacterized protein OS=Glycine max GN=LOC100791129 PE=4 SV=1	AT5G05830.1	3.87e-28	RING/FYVE/PHD zinc finger superfamily protein
TRINITY_DN10375_c0_g1_i4	XP_007159466.1	1.58e-30	hypothetical protein PHAVU_002G239700g [Phaseolus vulgaris]<>hypothetical protein PHAVU_002G239700g [Phaseolus vulgaris]	XP_007159466.1	1.14e-30	hypothetical protein PHAVU_002G239700g [Phaseolus vulgaris]	-	-	-	V7CQC9	1.03e-30	Uncharacterized protein OS=Phaseolus vulgaris GN=PHAVU_002G239700g PE=4 SV=1	AT5G05830.1	1.15e-07	RING/FYVE/PHD zinc finger superfamily protein
TRINITY_DN1038_c0_g1_i13	XP_006595830.1	0	PREDICTED: glucan endo-1,3-beta-glucosidase 12-like [Glycine max]<>hypothetical protein GLYMA_14G048400 [Glycine max]	XP_006595830.1	0	PREDICTED: glucan endo-1,3-beta-glucosidase 12-like [Glycine max]	Q9FJU9.1	1.22e-116	RecName: Full=Glucan endo-1,3-beta-glucosidase 13; AltName: Full=(1->3)-beta-glucan endohydrolase 13; Short=(1->3)-beta-glucanase 13; AltName: Full=Beta-1,3-endoglucanase 13; Short=Beta-1,3-glucanase 13; Flags: Precursor	I1M7H2	0	Uncharacterized protein OS=Glycine max GN=LOC100797861 PE=3 SV=1	AT2G05790.1	0	O-Glycosyl hydrolases family 17 protein
TRINITY_DN1038_c0_g1_i6	KYP39982.1	1.59e-67	Glucan endo-1,3-beta-glucosidase 12 [Cajanus cajan]	XP_019461174.1	5.96e-67	PREDICTED: glucan endo-1,3-beta-glucosidase 14-like [Lupinus angustifolius]	Q9ZQG9.2	4.66e-37	RecName: Full=Glucan endo-1,3-beta-glucosidase 14; AltName: Full=(1->3)-beta-glucan endohydrolase 14; Short=(1->3)-beta-glucanase 14; AltName: Full=Beta-1,3-endoglucanase 14; Short=Beta-1,3-glucanase 14; Flags: Precursor	A0A151RBL9	1.04e-67	Glucan endo-1,3-beta-glucosidase 12 OS=Cajanus cajan GN=KK1_038687 PE=3 SV=1	AT2G05790.1	3.96e-65	O-Glycosyl hydrolases family 17 protein
TRINITY_DN1038_c0_g1_i7	XP_019461174.1	4.08e-135	PREDICTED: glucan endo-1,3-beta-glucosidase 14-like [Lupinus angustifolius]	XP_019461174.1	2.95e-135	PREDICTED: glucan endo-1,3-beta-glucosidase 14-like [Lupinus angustifolius]	Q8VYE5.1	6.46e-58	RecName: Full=Glucan endo-1,3-beta-glucosidase 12; AltName: Full=(1->3)-beta-glucan endohydrolase 12; Short=(1->3)-beta-glucanase 12; AltName: Full=Beta-1,3-endoglucanase 12; Short=Beta-1,3-glucanase 12; Flags: Precursor	A0A151RBL9	9.09e-132	Glucan endo-1,3-beta-glucosidase 12 OS=Cajanus cajan GN=KK1_038687 PE=3 SV=1	AT2G05790.1	2.63e-124	O-Glycosyl hydrolases family 17 protein
TRINITY_DN10384_c0_g1_i1	XP_016188300.1	1.79e-26	expansin-B3 [Arachis ipaensis]	XP_016188300.1	1.29e-26	expansin-B3 [Arachis ipaensis]	Q9M0I2.2	2.2e-24	RecName: Full=Expansin-B3; Short=At-EXPB3; Short=AtEXPB3; AltName: Full=Ath-ExpBeta-1.6; AltName: Full=Beta-expansin-3; Flags: Precursor	H9TN46	1.02e-25	Expansin B protein OS=Glycine max GN=EXPB4 PE=2 SV=1	AT4G28250.1	2.6e-25	expansin B3
TRINITY_DN10384_c0_g1_i2	NP_001253998.1	1.18e-115	expansin-B3-like precursor [Glycine max]<>expansin B protein [Glycine max]<>Expansin-B3 [Glycine soja]<>hypothetical protein GLYMA_12G111200 [Glycine max]	NP_001253998.1	8.55e-116	expansin-B3-like precursor [Glycine max]	Q9M0I2.2	8.64e-103	RecName: Full=Expansin-B3; Short=At-EXPB3; Short=AtEXPB3; AltName: Full=Ath-ExpBeta-1.6; AltName: Full=Beta-expansin-3; Flags: Precursor	A0A0B2RJ28	7.74e-116	Expansin-B3 OS=Glycine soja GN=glysoja_025802 PE=3 SV=1	AT4G28250.1	1.02e-103	expansin B3
TRINITY_DN10395_c0_g1_i1	XP_006438454.1	1.56e-69	hypothetical protein CICLE_v10032973mg [Citrus clementina]<>PREDICTED: MLP-like protein 423 [Citrus sinensis]<>hypothetical protein CICLE_v10032973mg [Citrus clementina]<>hypothetical protein CISIN_1g031700mg [Citrus sinensis]	XP_006438454.1	1.13e-69	hypothetical protein CICLE_v10032973mg [Citrus clementina]<>PREDICTED: MLP-like protein 423 [Citrus sinensis]	Q93VR4.1	1.4e-54	RecName: Full=MLP-like protein 423	V4VGP8	1.02e-69	Uncharacterized protein OS=Citrus clementina GN=CICLE_v10032973mg PE=4 SV=1	AT1G24020.2	1.66e-55	MLP-like protein 423
TRINITY_DN10399_c0_g1_i2	-	-	-	-	-	-	-	-	-	-	-	-	-	-	-
TRINITY_DN10399_c0_g1_i3	XP_010668250.1	0	PREDICTED: uncharacterized protein LOC104885245, partial [Beta vulgaris subsp. vulgaris]	XP_010668250.1	0	PREDICTED: uncharacterized protein LOC104885245, partial [Beta vulgaris subsp. vulgaris]	Q0R4F1.1	7.13e-18	RecName: Full=ATP-dependent DNA helicase PIF1; AltName: Full=DNA repair and recombination helicase PIF1	A0A1J6KT21	0	ATP-dependent DNA helicase OS=Nicotiana attenuata GN=A4A49_31514 PE=3 SV=1	AT3G51690.1	1.22e-59	PIF1 helicase
TRINITY_DN104_c0_g1_i3	XP_002278502.1	4.31e-12	PREDICTED: uncharacterized protein LOC100241934 [Vitis vinifera]	XP_002278502.1	3.11e-12	PREDICTED: uncharacterized protein LOC100241934 [Vitis vinifera]	-	-	-	F6HP50	2.81e-12	Uncharacterized protein OS=Vitis vinifera GN=VIT_16s0100g00740 PE=4 SV=1	-	-	-
TRINITY_DN10405_c1_g2_i3	-	-	-	-	-	-	P57997.1	0.000272	RecName: Full=Translation initiation factor IF-2, chloroplastic; AltName: Full=PvIF2cp; Flags: Precursor	-	-	-	AT1G17220.1	3.7e-05	Translation initiation factor 2%2C small GTP-binding protein
TRINITY_DN10414_c0_g1_i1	XP_006594209.1	2.22e-47	PREDICTED: uncharacterized protein LOC100786697 [Glycine max]<>hypothetical protein glysoja_045644 [Glycine soja]<>hypothetical protein GLYMA_11G210200 [Glycine max]<>hypothetical protein GLYMA_11G210200 [Glycine max]	XP_006594209.1	1.6e-47	PREDICTED: uncharacterized protein LOC100786697 [Glycine max]	-	-	-	A0A0B2QTK5	1.45e-47	Uncharacterized protein OS=Glycine soja GN=glysoja_045644 PE=4 SV=1	AT3G52790.1	1.62e-34	peptidoglycan-binding LysM domain-containing protein
TRINITY_DN10418_c0_g1_i10	XP_020205830.1	0	perakine reductase-like [Cajanus cajan]	XP_020205830.1	0	perakine reductase-like [Cajanus cajan]	C6TBN2.1	4.06e-152	RecName: Full=Probable aldo-keto reductase 1; Short=GmAKR1	A0A151TXK7	1.35e-176	Auxin-induced protein PCNT115 family (Fragment) OS=Cajanus cajan GN=KK1_011080 PE=4 SV=1	AT1G60690.1	3.48e-129	NAD(P)-linked oxidoreductase superfamily protein
TRINITY_DN10418_c0_g1_i12	XP_020212112.1	0	probable aldo-keto reductase 1 [Cajanus cajan]	XP_020212112.1	0	probable aldo-keto reductase 1 [Cajanus cajan]	C6TBN2.1	1.31e-175	RecName: Full=Probable aldo-keto reductase 1; Short=GmAKR1	A0A1S3VF10	0	probable aldo-keto reductase 1 OS=Vigna radiata var. radiata GN=LOC106774395 PE=4 SV=1	AT1G60690.1	9.5e-141	NAD(P)-linked oxidoreductase superfamily protein
TRINITY_DN10418_c0_g1_i13	XP_006577284.1	1.11e-160	PREDICTED: probable aldo-keto reductase 1 [Glycine max]<>Putative aldo-keto reductase 1 [Glycine soja]<>hypothetical protein GLYMA_03G246700 [Glycine max]	XP_006577284.1	7.99e-161	PREDICTED: probable aldo-keto reductase 1 [Glycine max]	Q3L181.1	2.76e-138	RecName: Full=Perakine reductase	A0A0B2RI23	7.24e-161	Putative aldo-keto reductase 1 OS=Glycine soja GN=glysoja_035564 PE=4 SV=1	AT1G60690.1	2.91e-109	NAD(P)-linked oxidoreductase superfamily protein
TRINITY_DN10418_c0_g1_i15	XP_018837027.1	1.1e-147	PREDICTED: probable aldo-keto reductase 1 [Juglans regia]	XP_018837027.1	8.3e-148	PREDICTED: probable aldo-keto reductase 1 [Juglans regia]	Q3L181.1	1.88e-132	RecName: Full=Perakine reductase	A0A059B680	1.1e-144	Uncharacterized protein OS=Eucalyptus grandis GN=EUGRSUZ_H04365 PE=4 SV=1	AT1G60690.1	1.23e-108	NAD(P)-linked oxidoreductase superfamily protein
TRINITY_DN10418_c0_g1_i18	XP_006432961.1	1.65e-52	hypothetical protein CICLE_v10001551mg [Citrus clementina]<>hypothetical protein CICLE_v10001551mg [Citrus clementina]	XP_006432961.1	1.19e-52	hypothetical protein CICLE_v10001551mg [Citrus clementina]	C6TBN2.1	2.69e-51	RecName: Full=Probable aldo-keto reductase 1; Short=GmAKR1	V4T9H2	1.08e-52	Uncharacterized protein OS=Citrus clementina GN=CICLE_v10001551mg PE=4 SV=1	AT1G60690.1	1.46e-42	NAD(P)-linked oxidoreductase superfamily protein
TRINITY_DN10429_c1_g1_i2	XP_004489379.1	2.29e-84	PREDICTED: F-box/WD repeat-containing protein 7-like [Cicer arietinum]	XP_004489379.1	1.65e-84	PREDICTED: F-box/WD repeat-containing protein 7-like [Cicer arietinum]	P20053.1	3.56e-05	RecName: Full=U4/U6 small nuclear ribonucleoprotein PRP4; AltName: Full=Pre-mRNA-processing protein 4	A0A1S2XJ48	1.5e-84	F-box/WD repeat-containing protein 7-like OS=Cicer arietinum GN=LOC101510972 PE=4 SV=1	-	-	-
TRINITY_DN1043_c0_g1_i1	XP_014514054.1	0	uncharacterized protein LOC106772276 [Vigna radiata var. radiata]	XP_014514054.1	0	uncharacterized protein LOC106772276 [Vigna radiata var. radiata]	Q55680.1	8.38e-142	RecName: Full=Uncharacterized protein sll0005	A0A1S3V7E1	0	uncharacterized protein sll0005 OS=Vigna radiata var. radiata GN=LOC106772276 PE=4 SV=1	AT3G24190.1	0	Protein kinase superfamily protein
TRINITY_DN10431_c1_g1_i1	XP_017435856.1	1.57e-129	PREDICTED: cysteine-rich receptor-like protein kinase 2 [Vigna angularis]	XP_017435856.1	1.13e-129	PREDICTED: cysteine-rich receptor-like protein kinase 2 [Vigna angularis]	O23082.2	2.1e-74	RecName: Full=Putative receptor-like protein kinase At4g00960	A0A0S3S5N9	1.05e-129	Uncharacterized protein OS=Vigna angularis var. angularis GN=Vigan.05G160000 PE=4 SV=1	AT1G56120.3	3.21e-78	Leucine-rich repeat transmembrane protein kinase
TRINITY_DN10439_c0_g1_i1	XP_020223755.1	1.92e-171	uncharacterized protein LOC109805892 [Cajanus cajan]	XP_020223755.1	1.38e-171	uncharacterized protein LOC109805892 [Cajanus cajan]	-	-	-	A0A1J7G4Y5	7.12e-171	Uncharacterized protein OS=Lupinus angustifolius GN=TanjilG_02912 PE=4 SV=1	AT2G29670.2	3.89e-141	Tetratricopeptide repeat (TPR)-like superfamily protein
TRINITY_DN10439_c0_g1_i16	XP_020223755.1	7.19e-177	uncharacterized protein LOC109805892 [Cajanus cajan]	XP_020223755.1	5.19e-177	uncharacterized protein LOC109805892 [Cajanus cajan]	-	-	-	A0A1S3VL76	9.37e-173	uncharacterized protein LOC106776139 OS=Vigna radiata var. radiata GN=LOC106776139 PE=4 SV=1	AT2G29670.2	6.19e-145	Tetratricopeptide repeat (TPR)-like superfamily protein
TRINITY_DN10454_c0_g1_i50	-	-	-	-	-	-	-	-	-	-	-	-	-	-	-
TRINITY_DN10457_c0_g1_i3	XP_007161510.1	5.58e-93	hypothetical protein PHAVU_001G075300g [Phaseolus vulgaris]<>hypothetical protein PHAVU_001G075300g [Phaseolus vulgaris]	XP_007161510.1	4.03e-93	hypothetical protein PHAVU_001G075300g [Phaseolus vulgaris]	Q9SF32.1	2.41e-05	RecName: Full=Protein IQ-DOMAIN 1	V7CTN4	3.65e-93	Uncharacterized protein OS=Phaseolus vulgaris GN=PHAVU_001G075300g PE=4 SV=1	AT3G49260.4	2.01e-35	IQ-domain 21
TRINITY_DN10461_c0_g1_i10	XP_019451282.1	0	PREDICTED: kynurenine--oxoglutarate transaminase 1-like [Lupinus angustifolius]<>hypothetical protein TanjilG_02652 [Lupinus angustifolius]	XP_019451282.1	0	PREDICTED: kynurenine--oxoglutarate transaminase 1-like [Lupinus angustifolius]	Q16773.1	9.47e-66	RecName: Full=Kynurenine--oxoglutarate transaminase 1; AltName: Full=Cysteine-S-conjugate beta-lyase; AltName: Full=Glutamine transaminase K; Short=GTK; AltName: Full=Glutamine--phenylpyruvate transaminase; AltName: Full=Kynurenine aminotransferase 1; AltName: Full=Kynurenine aminotransferase I; Short=KATI; AltName: Full=Kynurenine--oxoglutarate transaminase I	A0A1S2XYK2	0	kynurenine--oxoglutarate transaminase 1-like OS=Cicer arietinum GN=LOC101510908 PE=4 SV=1	AT1G77670.1	1.01e-75	Pyridoxal phosphate (PLP)-dependent transferases superfamily protein
TRINITY_DN10461_c0_g1_i3	-	-	-	-	-	-	-	-	-	-	-	-	-	-	-
TRINITY_DN10461_c0_g1_i4	XP_019451282.1	0	PREDICTED: kynurenine--oxoglutarate transaminase 1-like [Lupinus angustifolius]<>hypothetical protein TanjilG_02652 [Lupinus angustifolius]	XP_019451282.1	0	PREDICTED: kynurenine--oxoglutarate transaminase 1-like [Lupinus angustifolius]	Q16773.1	1.3e-69	RecName: Full=Kynurenine--oxoglutarate transaminase 1; AltName: Full=Cysteine-S-conjugate beta-lyase; AltName: Full=Glutamine transaminase K; Short=GTK; AltName: Full=Glutamine--phenylpyruvate transaminase; AltName: Full=Kynurenine aminotransferase 1; AltName: Full=Kynurenine aminotransferase I; Short=KATI; AltName: Full=Kynurenine--oxoglutarate transaminase I	A0A1S2XYK2	0	kynurenine--oxoglutarate transaminase 1-like OS=Cicer arietinum GN=LOC101510908 PE=4 SV=1	AT1G77670.1	3.37e-82	Pyridoxal phosphate (PLP)-dependent transferases superfamily protein
TRINITY_DN10461_c0_g1_i6	XP_019451282.1	4.02e-155	PREDICTED: kynurenine--oxoglutarate transaminase 1-like [Lupinus angustifolius]<>hypothetical protein TanjilG_02652 [Lupinus angustifolius]	XP_019451282.1	3.03e-155	PREDICTED: kynurenine--oxoglutarate transaminase 1-like [Lupinus angustifolius]	P77806.1	4.49e-46	RecName: Full=Methionine aminotransferase; AltName: Full=Methionine-oxo-acid transaminase	A0A1S2XYK2	5.19e-152	kynurenine--oxoglutarate transaminase 1-like OS=Cicer arietinum GN=LOC101510908 PE=4 SV=1	AT1G77670.1	2.12e-53	Pyridoxal phosphate (PLP)-dependent transferases superfamily protein
TRINITY_DN10463_c0_g1_i1	-	-	-	-	-	-	-	-	-	-	-	-	-	-	-
TRINITY_DN10468_c0_g1_i1	GAU28630.1	9.45e-28	hypothetical protein TSUD_55740 [Trifolium subterraneum]	XP_019424798.1	1.16e-26	PREDICTED: NAC domain-containing protein 21/22-like [Lupinus angustifolius]	Q84TE6.2	1.12e-19	RecName: Full=NAC domain-containing protein 21/22; Short=ANAC021/ANAC022	F6KIF1	1.59e-25	NAC transcription factor-like protein OS=Medicago truncatula GN=11423905 PE=2 SV=1	AT3G12977.1	7.53e-21	NAC (No Apical Meristem) domain transcriptional regulator superfamily protein
TRINITY_DN10468_c0_g1_i3	XP_003595973.1	1.97e-38	NAC transcription factor-like protein [Medicago truncatula]<>NAC1 [Medicago truncatula]<>NAC transcription factor-like protein [Medicago truncatula]	XP_003595973.1	1.42e-38	NAC transcription factor-like protein [Medicago truncatula]	Q84TE6.2	8.67e-17	RecName: Full=NAC domain-containing protein 21/22; Short=ANAC021/ANAC022	F6KIF1	1.29e-38	NAC transcription factor-like protein OS=Medicago truncatula GN=11423905 PE=2 SV=1	AT1G56010.1	5.68e-18	NAC domain containing protein 1
TRINITY_DN10468_c0_g1_i4	XP_019424798.1	2.79e-27	PREDICTED: NAC domain-containing protein 21/22-like [Lupinus angustifolius]	XP_019424798.1	2.01e-27	PREDICTED: NAC domain-containing protein 21/22-like [Lupinus angustifolius]	Q84TE6.2	4.79e-20	RecName: Full=NAC domain-containing protein 21/22; Short=ANAC021/ANAC022	F6KIF1	5.86e-27	NAC transcription factor-like protein OS=Medicago truncatula GN=11423905 PE=2 SV=1	AT3G12977.1	2.15e-21	NAC (No Apical Meristem) domain transcriptional regulator superfamily protein
TRINITY_DN10468_c0_g1_i5	XP_003595973.1	1.82e-150	NAC transcription factor-like protein [Medicago truncatula]<>NAC1 [Medicago truncatula]<>NAC transcription factor-like protein [Medicago truncatula]	XP_003595973.1	1.31e-150	NAC transcription factor-like protein [Medicago truncatula]	Q84TE6.2	2.07e-109	RecName: Full=NAC domain-containing protein 21/22; Short=ANAC021/ANAC022	F6KIF1	1.19e-150	NAC transcription factor-like protein OS=Medicago truncatula GN=11423905 PE=2 SV=1	AT1G56010.2	2.44e-110	NAC domain containing protein 1
TRINITY_DN10470_c0_g1_i1	OWM72207.1	0	hypothetical protein CDL15_Pgr018092 [Punica granatum]	XP_021292156.1	0	methionine gamma-lyase [Herrania umbratica]	Q9SGU9.1	0	RecName: Full=Methionine gamma-lyase; Short=AtMGL; AltName: Full=L-methioninase	A0A218WHA3	0	Uncharacterized protein OS=Punica granatum GN=CDL15_Pgr018092 PE=3 SV=1	AT1G64660.1	0	methionine gamma-lyase
TRINITY_DN10472_c0_g2_i2	XP_004489724.1	0	PREDICTED: UDP-glycosyltransferase 74E1 [Cicer arietinum]<>UDP-glycosyltransferase [Cicer arietinum]	XP_004489724.1	0	PREDICTED: UDP-glycosyltransferase 74E1 [Cicer arietinum]	Q6VAA6.1	7.42e-131	RecName: Full=UDP-glycosyltransferase 74G1	A0A067XTI7	0	UDP-glycosyltransferase OS=Cicer arietinum GN=UGT74K2 PE=4 SV=1	AT1G05675.1	3.63e-130	UDP-Glycosyltransferase superfamily protein
TRINITY_DN1048_c0_g1_i1	XP_019458037.1	5.03e-63	PREDICTED: dihydrofolate reductase-like [Lupinus angustifolius]	XP_019458037.1	3.63e-63	PREDICTED: dihydrofolate reductase-like [Lupinus angustifolius]	O13897.1	1e-08	RecName: Full=Uncharacterized hydrolase C22A12.06c	A0A1J7GS49	5.98e-63	Uncharacterized protein OS=Lupinus angustifolius GN=TanjilG_21773 PE=4 SV=1	AT4G24380.4	1.05e-43	dihydrofolate reductase
TRINITY_DN1048_c0_g1_i3	XP_015970760.1	6.53e-128	esterase OVCA2 [Arachis duranensis]	XP_015970760.1	4.71e-128	esterase OVCA2 [Arachis duranensis]	P36591.2	2.73e-16	RecName: Full=Dihydrofolate reductase	I1N8I3	3.71e-125	Uncharacterized protein OS=Glycine max GN=LOC100780431 PE=4 SV=1	AT4G24380.1	5.44e-67	dihydrofolate reductase
TRINITY_DN1048_c0_g1_i4	KYP64022.1	5.6e-54	Dihydrofolate reductase [Cajanus cajan]	XP_020218911.1	1.29e-53	esterase OVCA2-like [Cajanus cajan]	-	-	-	A0A151TAE4	3.65e-54	Dihydrofolate reductase OS=Cajanus cajan GN=KK1_018609 PE=4 SV=1	AT4G24380.6	3.3e-17	dihydrofolate reductase
TRINITY_DN1048_c0_g1_i6	XP_015970760.1	3.84e-137	esterase OVCA2 [Arachis duranensis]	XP_015970760.1	2.77e-137	esterase OVCA2 [Arachis duranensis]	P36591.2	1.31e-16	RecName: Full=Dihydrofolate reductase	I1N8I3	2.1e-135	Uncharacterized protein OS=Glycine max GN=LOC100780431 PE=4 SV=1	AT4G24380.1	1.39e-71	dihydrofolate reductase
TRINITY_DN10480_c1_g1_i3	XP_018860669.1	2.28e-82	PREDICTED: GDSL esterase/lipase 1-like isoform X1 [Juglans regia]	XP_018860669.1	1.64e-82	PREDICTED: GDSL esterase/lipase 1-like isoform X1 [Juglans regia]	Q9SSA7.2	6.42e-51	RecName: Full=GDSL esterase/lipase 5; AltName: Full=Extracellular lipase 5; Flags: Precursor	A0A059ARY2	1.51e-75	Uncharacterized protein OS=Eucalyptus grandis GN=EUGRSUZ_I02142 PE=3 SV=1	AT1G53920.1	7.57e-52	GDSL-motif lipase 5
TRINITY_DN10483_c0_g1_i1	-	-	-	-	-	-	-	-	-	-	-	-	-	-	-
TRINITY_DN10489_c0_g1_i1	KYP76039.1	4.92e-26	Cysteine-rich receptor-like protein kinase 2 [Cajanus cajan]	XP_020206128.1	4.02e-26	cysteine-rich receptor-like protein kinase 2 [Cajanus cajan]	C0LGH3.2	3.01e-12	RecName: Full=Probable LRR receptor-like serine/threonine-protein kinase At1g56140; Flags: Precursor	A0A151U9U8	3.21e-26	Cysteine-rich receptor-like protein kinase 2 OS=Cajanus cajan GN=KK1_020258 PE=4 SV=1	AT1G56120.3	1.68e-13	Leucine-rich repeat transmembrane protein kinase
TRINITY_DN10489_c0_g1_i2	KYP76039.1	9.78e-49	Cysteine-rich receptor-like protein kinase 2 [Cajanus cajan]	XP_020206128.1	7.19e-49	cysteine-rich receptor-like protein kinase 2 [Cajanus cajan]	Q93YN1.1	1.54e-28	RecName: Full=Cold-responsive protein kinase 1	A0A151U9U8	6.39e-49	Cysteine-rich receptor-like protein kinase 2 OS=Cajanus cajan GN=KK1_020258 PE=4 SV=1	AT1G16670.1	1.82e-29	Protein kinase superfamily protein
TRINITY_DN10492_c0_g1_i1	XP_006594558.1	2e-154	PREDICTED: protein CHUP1, chloroplastic-like [Glycine max]<>hypothetical protein GLYMA_13G231000 [Glycine max]	XP_006594558.1	1.44e-154	PREDICTED: protein CHUP1, chloroplastic-like [Glycine max]	Q9LI74.1	8.09e-96	RecName: Full=Protein CHUP1, chloroplastic; AltName: Full=Protein CHLOROPLAST UNUSUAL POSITIONING 1	I1M1V0	1.31e-154	Uncharacterized protein OS=Glycine max GN=LOC100814896 PE=4 SV=2	AT4G18570.1	1.05e-136	Tetratricopeptide repeat (TPR)-like superfamily protein
TRINITY_DN10499_c0_g1_i1	XP_003533311.1	9.03e-69	PREDICTED: transcription repressor KAN1-like isoform X1 [Glycine max]<>Putative transcription factor RL9 [Glycine soja]<>hypothetical protein GLYMA_09G171100 [Glycine max]	XP_003533311.1	6.52e-69	PREDICTED: transcription repressor KAN1-like isoform X1 [Glycine max]	Q93WJ9.1	1.62e-39	RecName: Full=Transcription repressor KAN1; AltName: Full=Protein KANADI 1	A0A0B2SH57	5.9e-69	Putative transcription factor RL9 OS=Glycine soja GN=glysoja_027728 PE=4 SV=1	AT5G16560.1	1.91e-40	Homeodomain-like superfamily protein
TRINITY_DN10499_c0_g1_i4	XP_004513340.1	6.59e-63	PREDICTED: probable transcription factor KAN4 [Cicer arietinum]	XP_004513340.1	4.75e-63	PREDICTED: probable transcription factor KAN4 [Cicer arietinum]	Q93WJ9.1	9.87e-37	RecName: Full=Transcription repressor KAN1; AltName: Full=Protein KANADI 1	A0A1S2Z1K7	4.3e-63	probable transcription factor KAN4 OS=Cicer arietinum GN=LOC101493712 PE=4 SV=1	AT5G16560.1	1.16e-37	Homeodomain-like superfamily protein
TRINITY_DN105_c0_g2_i1	XP_015935680.1	0	probable serine/threonine-protein kinase PBL9 isoform X2 [Arachis duranensis]	XP_015935680.1	0	probable serine/threonine-protein kinase PBL9 isoform X2 [Arachis duranensis]	Q06548.1	0	RecName: Full=Probable serine/threonine-protein kinase PBL9; AltName: Full=PBS1-like protein 9; AltName: Full=Protein kinase 1A	A0A0S3SGB7	0	Uncharacterized protein OS=Vigna angularis var. angularis GN=Vigan.07G050300 PE=3 SV=1	AT1G07570.5	0	Protein kinase superfamily protein
TRINITY_DN1050_c0_g1_i1	AEX99755.1	7.46e-108	methionine sulfoxide reductase [Morus alba var. multicaulis]	XP_010102921.1	1.05e-106	Peptide methionine sulfoxide reductase [Morus notabilis]	P54153.1	1.73e-102	RecName: Full=Peptide methionine sulfoxide reductase; AltName: Full=Fruit-ripening protein E4; AltName: Full=Peptide-methionine (S)-S-oxide reductase; Short=Peptide Met(O) reductase; AltName: Full=Protein-methionine-S-oxide reductase	H2ESC5	4.87e-108	Methionine sulfoxide reductase OS=Morus alba var. multicaulis GN=MMSR PE=2 SV=1	AT5G61640.2	1.7e-89	peptidemethionine sulfoxide reductase 1
TRINITY_DN10503_c0_g1_i1	XP_014628978.1	1.91e-147	PREDICTED: protein SCAR2-like [Glycine max]<>hypothetical protein GLYMA_03G041600 [Glycine max]	XP_014628978.1	1.38e-147	PREDICTED: protein SCAR2-like [Glycine max]	Q5XPJ9.1	2.41e-89	RecName: Full=Protein SCAR2; Short=AtSCAR2; AltName: Full=Protein DISTORTED 3; AltName: Full=Protein IRREGULAR TRICHOME BRANCH 1; AltName: Full=Protein WAVE4	A0A0R0KEI4	1.24e-147	Uncharacterized protein OS=Glycine max GN=GLYMA_03G041600 PE=4 SV=1	AT2G38440.1	2.84e-90	SCAR homolog 2
TRINITY_DN10503_c0_g1_i3	KHN33245.1	3.89e-149	Protein SCAR2 [Glycine soja]	XP_014628978.1	3.08e-149	PREDICTED: protein SCAR2-like [Glycine max]	Q5XPJ9.1	1.09e-90	RecName: Full=Protein SCAR2; Short=AtSCAR2; AltName: Full=Protein DISTORTED 3; AltName: Full=Protein IRREGULAR TRICHOME BRANCH 1; AltName: Full=Protein WAVE4	A0A0B2RJ71	2.54e-149	Protein SCAR2 OS=Glycine soja GN=glysoja_027932 PE=4 SV=1	AT2G38440.1	1.28e-91	SCAR homolog 2
TRINITY_DN10505_c0_g1_i2	XP_019422564.1	5.49e-135	PREDICTED: BTB/POZ domain-containing protein At3g49900 [Lupinus angustifolius]	XP_019422564.1	3.96e-135	PREDICTED: BTB/POZ domain-containing protein At3g49900 [Lupinus angustifolius]	Q9M2W8.1	6.76e-103	RecName: Full=BTB/POZ domain-containing protein At3g49900	A0A1Q3CLC2	5.42e-127	BTB domain-containing protein/NPH3 domain-containing protein OS=Cephalotus follicularis GN=CFOL_v3_24350 PE=3 SV=1	AT3G49900.1	7.98e-104	Phototropic-responsive NPH3 family protein
TRINITY_DN10508_c0_g1_i1	XP_017420945.1	3.4e-174	PREDICTED: uncharacterized protein LOC108330871 [Vigna angularis]<>hypothetical protein LR48_Vigan04g182400 [Vigna angularis]<>hypothetical protein VIGAN_02128800 [Vigna angularis var. angularis]	XP_017420945.1	2.45e-174	PREDICTED: uncharacterized protein LOC108330871 [Vigna angularis]	-	-	-	A0A0S3RDK9	2.22e-174	Uncharacterized protein OS=Vigna angularis var. angularis GN=Vigan.02G128800 PE=4 SV=1	AT1G75710.1	4.44e-96	C2H2-like zinc finger protein
TRINITY_DN10508_c0_g2_i2	XP_021656229.1	1.37e-08	uncharacterized protein LOC110646918 [Hevea brasiliensis]	XP_021656229.1	9.89e-09	uncharacterized protein LOC110646918 [Hevea brasiliensis]	-	-	-	A0A0B2PNN2	1.66e-08	Uncharacterized protein OS=Glycine soja GN=glysoja_025638 PE=4 SV=1	AT1G75710.1	1.25e-05	C2H2-like zinc finger protein
TRINITY_DN10508_c0_g2_i9	XP_021656229.1	7.31e-09	uncharacterized protein LOC110646918 [Hevea brasiliensis]	XP_021656229.1	5.28e-09	uncharacterized protein LOC110646918 [Hevea brasiliensis]	-	-	-	A0A0B2PNN2	9.86e-09	Uncharacterized protein OS=Glycine soja GN=glysoja_025638 PE=4 SV=1	AT1G75710.1	7.61e-06	C2H2-like zinc finger protein
TRINITY_DN10514_c0_g1_i3	XP_020211166.1	3.23e-165	two-component response regulator-like APRR1 [Cajanus cajan]	XP_020211166.1	2.33e-165	two-component response regulator-like APRR1 [Cajanus cajan]	Q9LKL2.1	1.34e-58	RecName: Full=Two-component response regulator-like APRR1; AltName: Full=ABI3-interacting protein 1; AltName: Full=Pseudo-response regulator 1; AltName: Full=Timing of CAB expression 1	A0A1J7G9T5	6.25e-158	Uncharacterized protein OS=Lupinus angustifolius GN=TanjilG_10053 PE=4 SV=1	AT5G61380.1	1.58e-59	CCT motif -containing response regulator protein
TRINITY_DN10514_c0_g1_i4	XP_020211166.1	0	two-component response regulator-like APRR1 [Cajanus cajan]	XP_020211166.1	0	two-component response regulator-like APRR1 [Cajanus cajan]	Q9LKL2.1	1.8e-105	RecName: Full=Two-component response regulator-like APRR1; AltName: Full=ABI3-interacting protein 1; AltName: Full=Pseudo-response regulator 1; AltName: Full=Timing of CAB expression 1	C0SNP3	0	Timing of CAB expression 1 OS=Glycine max GN=TOC1 PE=2 SV=1	AT5G61380.1	2.12e-106	CCT motif -containing response regulator protein
TRINITY_DN10525_c0_g2_i2	OIV90907.1	0	hypothetical protein TanjilG_16867 [Lupinus angustifolius]	XP_003592612.2	0	wall associated kinase-like protein [Medicago truncatula]	P0C5E2.3	1.28e-138	RecName: Full=LEAF RUST 10 DISEASE-RESISTANCE LOCUS RECEPTOR-LIKE PROTEIN KINASE-like 1.2; AltName: Full=Probable receptor-like serine/threonine-protein kinase LRK10L-1.2; Flags: Precursor	G7IC76	0	Wall associated kinase-like protein OS=Medicago truncatula GN=11428296 PE=4 SV=2	AT1G25390.2	2.59e-139	Protein kinase superfamily protein
TRINITY_DN10525_c1_g1_i1	KHN40934.1	1.73e-76	Putative serine/threonine-protein kinase [Glycine soja]	XP_015967639.1	2.12e-74	LEAF RUST 10 DISEASE-RESISTANCE LOCUS RECEPTOR-LIKE PROTEIN KINASE-like 1.2 isoform X2 [Arachis duranensis]	Q9C6K9.1	6.04e-63	RecName: Full=LEAF RUST 10 DISEASE-RESISTANCE LOCUS RECEPTOR-LIKE PROTEIN KINASE-like 1.1; AltName: Full=Probable receptor-like serine/threonine-protein kinase LRK10L-1.1; Flags: Precursor	A0A0B2S9C9	1.13e-76	Putative serine/threonine-protein kinase OS=Glycine soja GN=glysoja_046165 PE=4 SV=1	AT1G25390.2	7.12e-64	Protein kinase superfamily protein
TRINITY_DN10526_c0_g1_i1	XP_019451451.1	2.19e-41	PREDICTED: transcription repressor OFP13-like [Lupinus angustifolius]<>hypothetical protein TanjilG_18307 [Lupinus angustifolius]	XP_019451451.1	1.58e-41	PREDICTED: transcription repressor OFP13-like [Lupinus angustifolius]	Q9FMC8.1	2.97e-28	RecName: Full=Transcription repressor OFP13; AltName: Full=Ovate family protein 13; Short=AtOFP13	A0A1J7H206	1.43e-41	Uncharacterized protein OS=Lupinus angustifolius GN=TanjilG_18307 PE=4 SV=1	AT5G04820.1	3.51e-29	ovate family protein 13
TRINITY_DN10531_c0_g1_i4	XP_003625977.1	2.44e-83	WRKY family transcription factor [Medicago truncatula]<>WRKY family transcription factor [Medicago truncatula]	XP_003625977.1	1.76e-83	WRKY family transcription factor [Medicago truncatula]	O04609.1	8.14e-28	RecName: Full=WRKY transcription factor 22; AltName: Full=WRKY DNA-binding protein 22	G7KSU4	1.59e-83	WRKY family transcription factor OS=Medicago truncatula GN=11435288 PE=4 SV=1	AT4G01250.1	9.6e-29	WRKY family transcription factor
TRINITY_DN10531_c0_g1_i7	XP_003625977.1	4.81e-97	WRKY family transcription factor [Medicago truncatula]<>WRKY family transcription factor [Medicago truncatula]	XP_003625977.1	3.47e-97	WRKY family transcription factor [Medicago truncatula]	O04609.1	4.65e-29	RecName: Full=WRKY transcription factor 22; AltName: Full=WRKY DNA-binding protein 22	G7KSU4	3.14e-97	WRKY family transcription factor OS=Medicago truncatula GN=11435288 PE=4 SV=1	AT4G01250.1	5.48e-30	WRKY family transcription factor
TRINITY_DN10531_c0_g1_i9	XP_003625977.1	5.05e-93	WRKY family transcription factor [Medicago truncatula]<>WRKY family transcription factor [Medicago truncatula]	XP_003625977.1	3.64e-93	WRKY family transcription factor [Medicago truncatula]	O64747.1	1.02e-29	RecName: Full=Probable WRKY transcription factor 35; AltName: Full=WRKY DNA-binding protein 35	G7KSU4	3.3e-93	WRKY family transcription factor OS=Medicago truncatula GN=11435288 PE=4 SV=1	AT2G34830.1	1.21e-30	WRKY DNA-binding protein 35
TRINITY_DN1054_c0_g1_i1	CAN76136.1	1.45e-61	hypothetical protein VITISV_034276 [Vitis vinifera]	XP_002283659.1	2.59e-61	PREDICTED: calmodulin-binding protein 25 [Vitis vinifera]	O80683.1	1.2e-28	RecName: Full=Calmodulin-binding protein 25; Short=AtCAMBP25; AltName: Full=VQ motif-containing protein 15; Short=AtVQ15	A5AWV9	9.47e-62	Uncharacterized protein OS=Vitis vinifera GN=VITISV_034276 PE=4 SV=1	AT3G56880.1	1.52e-39	VQ motif-containing protein
TRINITY_DN10540_c0_g1_i16	-	-	-	-	-	-	-	-	-	-	-	-	-	-	-
TRINITY_DN10566_c0_g1_i4	XP_014630834.1	9e-121	PREDICTED: uncharacterized protein LOC100806504 isoform X1 [Glycine max]<>hypothetical protein GLYMA_05G235800 [Glycine max]	XP_014630834.1	6.49e-121	PREDICTED: uncharacterized protein LOC100806504 isoform X1 [Glycine max]	Q9ZU90.1	2.57e-61	RecName: Full=F-box protein SKIP28; AltName: Full=Protein MATERNAL EFFECT EMBRYO ARREST 11; AltName: Full=SKP1-interacting partner 28	I1K5P3	5.88e-121	Uncharacterized protein OS=Glycine max GN=LOC100806504 PE=4 SV=1	AT2G01620.1	3.03e-62	RNI-like superfamily protein
TRINITY_DN10567_c0_g1_i1	XP_006662583.1	1.01e-05	PREDICTED: cortical cell-delineating protein-like, partial [Oryza brachyantha]	XP_006662583.1	7.26e-06	PREDICTED: cortical cell-delineating protein-like, partial [Oryza brachyantha]	Q01595.1	0.000141	RecName: Full=Cortical cell-delineating protein; AltName: Full=Root-specific protein ZRP3; Flags: Precursor	A0A0E0MAH9	1.9e-06	Uncharacterized protein OS=Oryza punctata PE=4 SV=1	AT5G46900.1	2.81e-06	Bifunctional inhibitor/lipid-transfer protein/seed storage 2S albumin superfamily protein
TRINITY_DN10567_c0_g1_i2	-	-	-	XP_004983716.1	0.000788	cortical cell-delineating protein [Setaria italica]	Q9S7I2.1	0.000268	RecName: Full=Putative lipid-binding protein AIR1; AltName: Full=Auxin-induced in root cultures protein 1; Flags: Precursor	K4AGP1	0.000714	Uncharacterized protein OS=Setaria italica GN=LOC101771865 PE=4 SV=1	AT4G12550.1	3.17e-05	Auxin-Induced in Root cultures 1
TRINITY_DN1057_c0_g1_i3	-	-	-	-	-	-	-	-	-	-	-	-	-	-	-
TRINITY_DN10570_c0_g1_i7	-	-	-	-	-	-	-	-	-	-	-	-	-	-	-
TRINITY_DN10573_c0_g1_i1	XP_020983665.1	4.01e-42	uncharacterized protein LOC107459167 isoform X1 [Arachis duranensis]	XP_020983665.1	2.89e-42	uncharacterized protein LOC107459167 isoform X1 [Arachis duranensis]	-	-	-	A0A0S3RMR6	1.79e-40	Uncharacterized protein OS=Vigna angularis var. angularis GN=Vigan.03G179200 PE=4 SV=1	-	-	-
TRINITY_DN10591_c1_g1_i2	XP_020209174.1	0	probable arabinosyltransferase ARAD1 [Cajanus cajan]	XP_020209174.1	0	probable arabinosyltransferase ARAD1 [Cajanus cajan]	Q6DBG8.1	5.81e-73	RecName: Full=Probable arabinosyltransferase ARAD1; AltName: Full=Arabinan alpha-1,5-arabinosyltransferase; AltName: Full=L-Arabinosyltransferase; AltName: Full=Protein ARABINAN DEFICIENT 1	A0A0B2P7S9	0	Xylogalacturonan beta-1,3-xylosyltransferase OS=Glycine soja GN=glysoja_031141 PE=4 SV=1	AT3G45400.1	0	exostosin family protein
TRINITY_DN106_c0_g1_i1	XP_002306147.1	2.3e-56	auxin-responsive family protein [Populus trichocarpa]<>PREDICTED: auxin-induced protein 15A [Populus euphratica]<>auxin-responsive family protein [Populus trichocarpa]<>AUX/IAA [Populus tomentosa]	XP_002306147.1	1.66e-56	auxin-responsive family protein [Populus trichocarpa]<>PREDICTED: auxin-induced protein 15A [Populus euphratica]	O65695.1	1.83e-51	RecName: Full=Auxin-responsive protein SAUR50; AltName: Full=Protein SMALL AUXIN UP RNA 50	B9H0Z6	1.5e-56	Auxin-responsive family protein OS=Populus trichocarpa GN=POPTR_0004s17150g PE=4 SV=1	AT2G21220.1	4.11e-53	SAUR-like auxin-responsive protein family
TRINITY_DN10609_c0_g2_i1	KYP35726.1	1.12e-29	hypothetical protein KK1_043223 [Cajanus cajan]	XP_006600888.1	2.54e-29	PREDICTED: probable methyltransferase PMT14 [Glycine max]<>PREDICTED: probable methyltransferase PMT14 [Glycine max]	B9DFI7.2	2.56e-29	RecName: Full=Probable methyltransferase PMT2	A0A151QZL7	7.3e-30	Uncharacterized protein OS=Cajanus cajan GN=KK1_043223 PE=4 SV=1	AT1G26850.2	3.02e-30	S-adenosyl-L-methionine-dependent methyltransferases superfamily protein
TRINITY_DN10612_c0_g1_i21	GAU11516.1	0	hypothetical protein TSUD_345060 [Trifolium subterraneum]	XP_004494611.1	0	PREDICTED: uncharacterized protein LOC101502432 isoform X1 [Cicer arietinum]	Q8S9K3.2	7.97e-37	RecName: Full=Zinc finger protein VAR3, chloroplastic; AltName: Full=Organelle Zinc finger 1; AltName: Full=Protein VARIEGATED 3; Flags: Precursor	A0A1S2XW74	0	uncharacterized protein LOC101502432 isoform X1 OS=Cicer arietinum GN=LOC101502432 PE=4 SV=1	AT1G55040.1	4.93e-178	zinc finger (Ran-binding) family protein
TRINITY_DN10612_c0_g1_i3	GAU11516.1	0	hypothetical protein TSUD_345060 [Trifolium subterraneum]	XP_004494611.1	0	PREDICTED: uncharacterized protein LOC101502432 isoform X1 [Cicer arietinum]	Q8S9K3.2	2.96e-36	RecName: Full=Zinc finger protein VAR3, chloroplastic; AltName: Full=Organelle Zinc finger 1; AltName: Full=Protein VARIEGATED 3; Flags: Precursor	A0A1S2XW74	0	uncharacterized protein LOC101502432 isoform X1 OS=Cicer arietinum GN=LOC101502432 PE=4 SV=1	AT1G55040.1	5.26e-157	zinc finger (Ran-binding) family protein
TRINITY_DN10614_c0_g1_i1	-	-	-	-	-	-	-	-	-	-	-	-	-	-	-
TRINITY_DN10617_c0_g1_i1	KHN25377.1	1.91e-15	Glycine-rich RNA-binding protein GRP1A [Glycine soja]	XP_016650474.1	3.78e-14	PREDICTED: glycine-rich RNA-binding protein GRP1A [Prunus mume]	Q99070.1	1.52e-13	RecName: Full=Glycine-rich RNA-binding protein 2	I3SX60	1.27e-14	Uncharacterized protein OS=Lotus japonicus PE=2 SV=1	AT2G21660.2	3.48e-13	cold%2C circadian rhythm%2C and rna binding 2
TRINITY_DN10617_c0_g1_i2	KHN25377.1	6.14e-16	Glycine-rich RNA-binding protein GRP1A [Glycine soja]	XP_016650474.1	1.23e-14	PREDICTED: glycine-rich RNA-binding protein GRP1A [Prunus mume]	Q99070.1	5.18e-14	RecName: Full=Glycine-rich RNA-binding protein 2	I3SX60	4.17e-15	Uncharacterized protein OS=Lotus japonicus PE=2 SV=1	AT2G21660.2	1.22e-13	cold%2C circadian rhythm%2C and rna binding 2
TRINITY_DN10620_c1_g1_i5	PKI43010.1	2.86e-23	hypothetical protein CRG98_036588, partial [Punica granatum]	XP_022997056.1	2.44e-20	DNA gyrase subunit A, chloroplastic/mitochondrial [Cucurbita maxima]	Q5YLB5.1	6.03e-19	RecName: Full=DNA gyrase subunit A, chloroplastic/mitochondrial; Flags: Precursor	A0A218XSN9	2.21e-21	Uncharacterized protein OS=Punica granatum GN=CDL15_Pgr022789 PE=4 SV=1	AT3G10690.1	6.86e-18	DNA GYRASE A
TRINITY_DN10622_c0_g1_i1	EEF41021.1	3.61e-67	protein binding protein, putative [Ricinus communis]	XP_021648987.1	7.31e-65	ankyrin repeat-containing protein BDA1-like [Hevea brasiliensis]<>ankyrin repeat-containing protein BDA1-like [Hevea brasiliensis]	Q8GYH5.1	2.96e-17	RecName: Full=Ankyrin repeat-containing protein BDA1; AltName: Full=Protein BIAN DA 1	B9S5T4	2.36e-67	Protein binding protein, putative OS=Ricinus communis GN=RCOM_0654320 PE=4 SV=1	AT4G10720.2	2.98e-19	Ankyrin repeat family protein
TRINITY_DN10622_c0_g1_i3	XP_015902830.1	3.76e-94	PREDICTED: espin-like [Ziziphus jujuba]<>PREDICTED: espin-like [Ziziphus jujuba]	XP_015902830.1	2.71e-94	PREDICTED: espin-like [Ziziphus jujuba]<>PREDICTED: espin-like [Ziziphus jujuba]	Q8GYH5.1	2.87e-17	RecName: Full=Ankyrin repeat-containing protein BDA1; AltName: Full=Protein BIAN DA 1	B9S5T4	3.8e-93	Protein binding protein, putative OS=Ricinus communis GN=RCOM_0654320 PE=4 SV=1	AT5G51160.1	3.16e-25	Ankyrin repeat family protein
TRINITY_DN10623_c0_g1_i2	KHN07384.1	1.22e-15	hypothetical protein glysoja_012682 [Glycine soja]	XP_004513785.1	5.22e-15	PREDICTED: cyclin-dependent protein kinase inhibitor SMR3-like [Cicer arietinum]	F4IWB3.1	1.37e-10	RecName: Full=Cyclin-dependent protein kinase inhibitor SMR13; AltName: Full=Protein SIAMESE-RELATED 13	K7KEX9	1.06e-15	Uncharacterized protein OS=Glycine max GN=GLYMA_03G138300 PE=4 SV=1	AT3G20898.1	1.62e-11	hypothetical protein
TRINITY_DN10629_c0_g1_i2	XP_015968899.1	9.62e-68	universal stress protein A-like protein [Arachis duranensis]<>universal stress protein A-like protein [Arachis ipaensis]	XP_015968899.1	6.94e-68	universal stress protein A-like protein [Arachis duranensis]<>universal stress protein A-like protein [Arachis ipaensis]	Q8LGG8.2	2.5e-11	RecName: Full=Universal stress protein A-like protein	A0A061DZ25	6.43e-67	Adenine nucleotide alpha hydrolases-like superfamily protein OS=Theobroma cacao GN=TCM_004792 PE=4 SV=1	AT3G62550.1	1.34e-52	Adenine nucleotide alpha hydrolases-like superfamily protein
TRINITY_DN10629_c0_g1_i5	XP_015968899.1	1.83e-68	universal stress protein A-like protein [Arachis duranensis]<>universal stress protein A-like protein [Arachis ipaensis]	XP_015968899.1	1.32e-68	universal stress protein A-like protein [Arachis duranensis]<>universal stress protein A-like protein [Arachis ipaensis]	Q8LGG8.2	3.66e-12	RecName: Full=Universal stress protein A-like protein	A0A061DZ25	1.32e-68	Adenine nucleotide alpha hydrolases-like superfamily protein OS=Theobroma cacao GN=TCM_004792 PE=4 SV=1	AT3G62550.1	1.97e-55	Adenine nucleotide alpha hydrolases-like superfamily protein
TRINITY_DN10629_c0_g1_i6	EOX95243.1	9.39e-52	Adenine nucleotide alpha hydrolases-like superfamily protein [Theobroma cacao]	XP_007051086.2	1.29e-51	PREDICTED: universal stress protein PHOS34 [Theobroma cacao]	-	-	-	A0A061DZ25	6.13e-52	Adenine nucleotide alpha hydrolases-like superfamily protein OS=Theobroma cacao GN=TCM_004792 PE=4 SV=1	AT3G62550.1	8.43e-39	Adenine nucleotide alpha hydrolases-like superfamily protein
TRINITY_DN10629_c0_g1_i7	XP_015968899.1	9.52e-52	universal stress protein A-like protein [Arachis duranensis]<>universal stress protein A-like protein [Arachis ipaensis]	XP_015968899.1	7.19e-52	universal stress protein A-like protein [Arachis duranensis]<>universal stress protein A-like protein [Arachis ipaensis]	Q8LGG8.2	1.25e-11	RecName: Full=Universal stress protein A-like protein	A0A151SNK3	3.3e-49	Universal stress protein A-like protein OS=Cajanus cajan GN=KK1_002567 PE=4 SV=1	AT3G62550.1	2.03e-25	Adenine nucleotide alpha hydrolases-like superfamily protein
TRINITY_DN10629_c0_g1_i8	XP_021670787.1	7.03e-50	universal stress protein PHOS32-like [Hevea brasiliensis]	XP_021670787.1	5.07e-50	universal stress protein PHOS32-like [Hevea brasiliensis]	-	-	-	A0A061DZ25	4.99e-50	Adenine nucleotide alpha hydrolases-like superfamily protein OS=Theobroma cacao GN=TCM_004792 PE=4 SV=1	AT3G62550.1	7.69e-38	Adenine nucleotide alpha hydrolases-like superfamily protein
TRINITY_DN10643_c0_g4_i2	-	-	-	-	-	-	-	-	-	-	-	-	-	-	-
TRINITY_DN10644_c0_g1_i1	-	-	-	-	-	-	-	-	-	-	-	-	-	-	-
TRINITY_DN10644_c0_g1_i3	-	-	-	-	-	-	-	-	-	-	-	-	-	-	-
TRINITY_DN10646_c0_g1_i3	-	-	-	-	-	-	-	-	-	-	-	-	-	-	-
TRINITY_DN10646_c0_g2_i1	XP_015935873.1	0	glucan endo-1,3-beta-glucosidase 14 [Arachis duranensis]	XP_015935873.1	0	glucan endo-1,3-beta-glucosidase 14 [Arachis duranensis]	Q9ZQG9.2	3.8e-176	RecName: Full=Glucan endo-1,3-beta-glucosidase 14; AltName: Full=(1->3)-beta-glucan endohydrolase 14; Short=(1->3)-beta-glucanase 14; AltName: Full=Beta-1,3-endoglucanase 14; Short=Beta-1,3-glucanase 14; Flags: Precursor	A0A0B2RLJ3	0	Glucan endo-1,3-beta-glucosidase 14 OS=Glycine soja GN=glysoja_038802 PE=3 SV=1	AT2G27500.1	4.48e-177	Glycosyl hydrolase superfamily protein
TRINITY_DN10646_c0_g2_i2	XP_015935873.1	0	glucan endo-1,3-beta-glucosidase 14 [Arachis duranensis]	XP_015935873.1	0	glucan endo-1,3-beta-glucosidase 14 [Arachis duranensis]	Q9ZQG9.2	1.72e-176	RecName: Full=Glucan endo-1,3-beta-glucosidase 14; AltName: Full=(1->3)-beta-glucan endohydrolase 14; Short=(1->3)-beta-glucanase 14; AltName: Full=Beta-1,3-endoglucanase 14; Short=Beta-1,3-glucanase 14; Flags: Precursor	A0A0B2RLJ3	0	Glucan endo-1,3-beta-glucosidase 14 OS=Glycine soja GN=glysoja_038802 PE=3 SV=1	AT2G27500.1	2.03e-177	Glycosyl hydrolase superfamily protein
TRINITY_DN10659_c0_g1_i1	KDO69961.1	0.000133	hypothetical protein CISIN_1g032847mg [Citrus sinensis]	XP_006437670.1	0.000106	hypothetical protein CICLE_v10033073mg [Citrus clementina]<>PREDICTED: protein NIM1-INTERACTING 2-like [Citrus sinensis]	-	-	-	A0A067G3B3	8.67e-05	Uncharacterized protein OS=Citrus sinensis GN=CISIN_1g032847mg PE=4 SV=1	-	-	-
TRINITY_DN10662_c0_g1_i4	XP_003528965.1	0	PREDICTED: protein DETOXIFICATION 16-like isoform X1 [Glycine max]<>hypothetical protein GLYMA_07G099900 [Glycine max]	XP_003528965.1	0	PREDICTED: protein DETOXIFICATION 16-like isoform X1 [Glycine max]	Q9FHB6.1	5.7e-154	RecName: Full=Protein DETOXIFICATION 16; Short=AtDTX16; AltName: Full=Multidrug and toxic compound extrusion protein 16; Short=MATE protein 16	I1KJ29	0	Protein DETOXIFICATION OS=Glycine max GN=LOC100813142 PE=3 SV=1	AT5G52450.1	6.72e-155	MATE efflux family protein
TRINITY_DN10662_c0_g1_i6	XP_006583448.1	0	PREDICTED: protein DETOXIFICATION 16-like isoform X4 [Glycine max]	XP_006583448.1	0	PREDICTED: protein DETOXIFICATION 16-like isoform X4 [Glycine max]	Q9FHB6.1	9.09e-145	RecName: Full=Protein DETOXIFICATION 16; Short=AtDTX16; AltName: Full=Multidrug and toxic compound extrusion protein 16; Short=MATE protein 16	I1KJ29	0	Protein DETOXIFICATION OS=Glycine max GN=LOC100813142 PE=3 SV=1	AT5G52450.1	1.07e-145	MATE efflux family protein
TRINITY_DN10671_c0_g1_i1	-	-	-	-	-	-	-	-	-	-	-	-	-	-	-
TRINITY_DN10687_c0_g1_i3	XP_019464584.1	1.97e-151	PREDICTED: RING-H2 finger protein ATL13-like [Lupinus angustifolius]<>hypothetical protein TanjilG_26164 [Lupinus angustifolius]	XP_019464584.1	1.42e-151	PREDICTED: RING-H2 finger protein ATL13-like [Lupinus angustifolius]	Q940Q4.2	1.36e-90	RecName: Full=RING-H2 finger protein ATL13; AltName: Full=RING-type E3 ubiquitin transferase ATL13	V7CBT9	8.48e-148	Uncharacterized protein OS=Phaseolus vulgaris GN=PHAVU_003G150800g PE=4 SV=1	AT4G30400.1	1.6e-91	RING/U-box superfamily protein
TRINITY_DN10689_c0_g1_i3	XP_018840181.1	0	PREDICTED: high affinity nitrate transporter 2.7-like [Juglans regia]<>PREDICTED: high affinity nitrate transporter 2.7-like [Juglans regia]<>PREDICTED: high affinity nitrate transporter 2.7-like [Juglans regia]	XP_018840181.1	0	PREDICTED: high affinity nitrate transporter 2.7-like [Juglans regia]<>PREDICTED: high affinity nitrate transporter 2.7-like [Juglans regia]<>PREDICTED: high affinity nitrate transporter 2.7-like [Juglans regia]	Q9LYK2.1	2.58e-154	RecName: Full=High affinity nitrate transporter 2.7; Short=AtNRT2:7	F6HUX4	0	Uncharacterized protein OS=Vitis vinifera GN=VIT_14s0066g00850 PE=4 SV=1	AT5G14570.1	3.04e-155	high affinity nitrate transporter 2.7
TRINITY_DN10691_c0_g1_i23	OIW21836.1	5.21e-16	hypothetical protein TanjilG_12887 [Lupinus angustifolius]	XP_020231981.1	4.62e-16	histone-lysine N-methyltransferase ATXR6 [Cajanus cajan]	Q9FNE9.1	1.76e-14	RecName: Full=Histone-lysine N-methyltransferase ATXR6; AltName: Full=Protein SET DOMAIN GROUP 34; AltName: Full=Trithorax-related protein 6; Short=TRX-related protein 6	A0A151S7J7	4.09e-16	Histone-lysine N-methyltransferase ATXR6 (Fragment) OS=Cajanus cajan GN=KK1_027426 PE=4 SV=1	AT5G24330.1	2.08e-15	TRITHORAX-RELATED PROTEIN 6
TRINITY_DN10691_c0_g1_i32	OIW21836.1	4.4e-16	hypothetical protein TanjilG_12887 [Lupinus angustifolius]	XP_020231981.1	3.87e-16	histone-lysine N-methyltransferase ATXR6 [Cajanus cajan]	Q9FNE9.1	1.51e-14	RecName: Full=Histone-lysine N-methyltransferase ATXR6; AltName: Full=Protein SET DOMAIN GROUP 34; AltName: Full=Trithorax-related protein 6; Short=TRX-related protein 6	A0A151S7J7	3.43e-16	Histone-lysine N-methyltransferase ATXR6 (Fragment) OS=Cajanus cajan GN=KK1_027426 PE=4 SV=1	AT5G24330.1	1.78e-15	TRITHORAX-RELATED PROTEIN 6
TRINITY_DN10692_c0_g1_i3	XP_014508467.1	2.4e-109	transmembrane protein 45B [Vigna radiata var. radiata]	XP_014508467.1	1.73e-109	transmembrane protein 45B [Vigna radiata var. radiata]	-	-	-	A0A1S3UR59	1.56e-109	transmembrane protein 45B-like OS=Vigna radiata var. radiata GN=LOC106768014 PE=4 SV=1	AT1G55230.1	3.44e-94	proteinase inhibitor I4%2C serpin (DUF716)
TRINITY_DN10696_c0_g2_i11	XP_020228017.1	0	probable leucine-rich repeat receptor-like protein kinase At2g28990 [Cajanus cajan]	XP_020228017.1	0	probable leucine-rich repeat receptor-like protein kinase At2g28990 [Cajanus cajan]	O64483.1	6.01e-157	RecName: Full=Senescence-induced receptor-like serine/threonine-protein kinase; AltName: Full=FLG22-induced receptor-like kinase 1; Flags: Precursor	A0A072TN07	0	LRR receptor-like kinase plant OS=Medicago truncatula GN=25500359 PE=4 SV=1	AT4G29990.1	4.57e-162	Leucine-rich repeat transmembrane protein kinase protein
TRINITY_DN10696_c0_g2_i2	XP_014634610.1	1.16e-85	PREDICTED: putative leucine-rich repeat receptor-like protein kinase At2g19210 isoform X2 [Glycine max]	XP_014634610.1	8.77e-86	PREDICTED: putative leucine-rich repeat receptor-like protein kinase At2g19210 isoform X2 [Glycine max]	C0LGG6.2	1.35e-56	RecName: Full=Probable LRR receptor-like protein kinase At1g51890; Flags: Precursor	A0A0B2QLT2	2.57e-85	Putative leucine-rich repeat receptor-like protein kinase (Fragment) OS=Glycine soja GN=glysoja_049511 PE=4 SV=1	AT1G51890.1	1.82e-57	Leucine-rich repeat protein kinase family protein
TRINITY_DN10699_c0_g1_i1	XP_020217597.1	1.58e-137	haloacid dehalogenase-like hydrolase domain-containing protein Sgpp isoform X2 [Cajanus cajan]	XP_020217597.1	1.14e-137	haloacid dehalogenase-like hydrolase domain-containing protein Sgpp isoform X2 [Cajanus cajan]	Q9ZVJ5.2	4.22e-115	RecName: Full=Haloacid dehalogenase-like hydrolase domain-containing protein Sgpp; AltName: Full=Subclass I phosphosugar phosphatase; Short=AtSgpp	C6T7T3	2.31e-136	Uncharacterized protein OS=Glycine max GN=LOC100793483 PE=2 SV=1	AT2G38740.1	4.98e-116	Haloacid dehalogenase-like hydrolase (HAD) superfamily protein
TRINITY_DN10699_c0_g1_i3	XP_020217597.1	3.03e-132	haloacid dehalogenase-like hydrolase domain-containing protein Sgpp isoform X2 [Cajanus cajan]	XP_020217597.1	2.19e-132	haloacid dehalogenase-like hydrolase domain-containing protein Sgpp isoform X2 [Cajanus cajan]	Q9ZVJ5.2	4.17e-109	RecName: Full=Haloacid dehalogenase-like hydrolase domain-containing protein Sgpp; AltName: Full=Subclass I phosphosugar phosphatase; Short=AtSgpp	C6T7T3	7.05e-131	Uncharacterized protein OS=Glycine max GN=LOC100793483 PE=2 SV=1	AT2G38740.1	4.91e-110	Haloacid dehalogenase-like hydrolase (HAD) superfamily protein
TRINITY_DN10702_c0_g1_i1	OIV96782.1	3.84e-42	hypothetical protein TanjilG_18095 [Lupinus angustifolius]	XP_019417468.1	2.14e-40	PREDICTED: protein trichome berefringence-like 7 isoform X2 [Lupinus angustifolius]	F4I037.1	6.28e-29	RecName: Full=Protein trichome berefringence-like 7	A0A1J7G8X2	2.51e-42	Uncharacterized protein OS=Lupinus angustifolius GN=TanjilG_18095 PE=4 SV=1	AT1G48880.1	7.41e-30	TRICHOME BIREFRINGENCE-LIKE 7
TRINITY_DN10702_c0_g1_i3	XP_020210912.1	0	protein trichome berefringence-like 7 [Cajanus cajan]	XP_020210912.1	0	protein trichome berefringence-like 7 [Cajanus cajan]	F4I037.1	2.03e-155	RecName: Full=Protein trichome berefringence-like 7	K7KUN5	0	Uncharacterized protein OS=Glycine max GN=LOC100802445 PE=4 SV=1	AT1G48880.1	2.39e-156	TRICHOME BIREFRINGENCE-LIKE 7
TRINITY_DN10704_c0_g1_i3	XP_020230931.1	0	probable leucine-rich repeat receptor-like protein kinase At5g49770 [Cajanus cajan]<>putative LRR receptor-like serine/threonine-protein kinase At1g06840 family [Cajanus cajan]	XP_020230931.1	0	probable leucine-rich repeat receptor-like protein kinase At5g49770 [Cajanus cajan]	Q9LT96.1	7.57e-160	RecName: Full=Probable leucine-rich repeat receptor-like protein kinase At5g49770; Flags: Precursor	A0A151SAX8	0	Putative LRR receptor-like serine/threonine-protein kinase At1g06840 family OS=Cajanus cajan GN=KK1_026245 PE=4 SV=1	AT5G49760.1	0	Leucine-rich repeat protein kinase family protein
TRINITY_DN10704_c0_g1_i4	XP_020230931.1	0	probable leucine-rich repeat receptor-like protein kinase At5g49770 [Cajanus cajan]<>putative LRR receptor-like serine/threonine-protein kinase At1g06840 family [Cajanus cajan]	XP_020230931.1	0	probable leucine-rich repeat receptor-like protein kinase At5g49770 [Cajanus cajan]	Q9LT96.1	2.34e-171	RecName: Full=Probable leucine-rich repeat receptor-like protein kinase At5g49770; Flags: Precursor	A0A151SAX8	0	Putative LRR receptor-like serine/threonine-protein kinase At1g06840 family OS=Cajanus cajan GN=KK1_026245 PE=4 SV=1	AT5G49760.1	0	Leucine-rich repeat protein kinase family protein
TRINITY_DN10713_c0_g1_i1	XP_003520134.1	1.83e-57	PREDICTED: uncharacterized protein LOC100778990 isoform X1 [Glycine max]<>PREDICTED: uncharacterized protein LOC100778990 isoform X1 [Glycine max]<>PREDICTED: uncharacterized protein LOC100778990 isoform X1 [Glycine max]<>PREDICTED: uncharacterized protein LOC100778990 isoform X1 [Glycine max]<>PREDICTED: uncharacterized protein LOC100778990 isoform X1 [Glycine max]<>hypothetical protein glysoja_…	XP_003520134.1	1.32e-57	PREDICTED: uncharacterized protein LOC100778990 isoform X1 [Glycine max]<>PREDICTED: uncharacterized protein LOC100778990 isoform X1 [Glycine max]<>PREDICTED: uncharacterized protein LOC100778990 isoform X1 [Glycine max]<>PREDICTED: uncharacterized protein LOC100778990 isoform X1 [Glycine max]<>PREDICTED: uncharacterized protein LOC100778990 isoform X1 [Glycine max]	-	-	-	I1JEJ9	1.2e-57	Uncharacterized protein OS=Glycine max GN=LOC100778990 PE=4 SV=1	AT2G03810.7	7.72e-25	18S pre-ribosomal assembly protein gar2-like protein
TRINITY_DN10713_c0_g1_i4	XP_003520134.1	3.26e-25	PREDICTED: uncharacterized protein LOC100778990 isoform X1 [Glycine max]<>PREDICTED: uncharacterized protein LOC100778990 isoform X1 [Glycine max]<>PREDICTED: uncharacterized protein LOC100778990 isoform X1 [Glycine max]<>PREDICTED: uncharacterized protein LOC100778990 isoform X1 [Glycine max]<>PREDICTED: uncharacterized protein LOC100778990 isoform X1 [Glycine max]<>hypothetical protein glysoja_…	XP_003520134.1	2.35e-25	PREDICTED: uncharacterized protein LOC100778990 isoform X1 [Glycine max]<>PREDICTED: uncharacterized protein LOC100778990 isoform X1 [Glycine max]<>PREDICTED: uncharacterized protein LOC100778990 isoform X1 [Glycine max]<>PREDICTED: uncharacterized protein LOC100778990 isoform X1 [Glycine max]<>PREDICTED: uncharacterized protein LOC100778990 isoform X1 [Glycine max]	-	-	-	I1JEJ9	2.13e-25	Uncharacterized protein OS=Glycine max GN=LOC100778990 PE=4 SV=1	AT2G03810.7	9.51e-07	18S pre-ribosomal assembly protein gar2-like protein
TRINITY_DN1072_c0_g1_i7	XP_015964146.1	1.02e-76	soluble inorganic pyrophosphatase [Arachis duranensis]<>soluble inorganic pyrophosphatase [Arachis duranensis]<>soluble inorganic pyrophosphatase [Arachis duranensis]<>soluble inorganic pyrophosphatase [Arachis duranensis]	XP_015964146.1	7.36e-77	soluble inorganic pyrophosphatase [Arachis duranensis]<>soluble inorganic pyrophosphatase [Arachis duranensis]<>soluble inorganic pyrophosphatase [Arachis duranensis]<>soluble inorganic pyrophosphatase [Arachis duranensis]	Q0DYB1.1	1.32e-69	RecName: Full=Soluble inorganic pyrophosphatase; AltName: Full=Pyrophosphate phospho-hydrolase; Short=PPase<>RecName: Full=Soluble inorganic pyrophosphatase; AltName: Full=Pyrophosphate phospho-hydrolase; Short=PPase	A0A1Q3AWA6	3.23e-76	Pyrophosphatase domain-containing protein OS=Cephalotus follicularis GN=CFOL_v3_03540 PE=3 SV=1	AT1G01050.2	2.86e-67	pyrophosphorylase 1
TRINITY_DN10723_c0_g1_i2	ANH09332.1	2.49e-110	class III chitinase [Canavalia gladiata]	XP_003540115.1	3.02e-110	PREDICTED: acidic endochitinase-like [Glycine max]	P29024.1	4.17e-111	RecName: Full=Acidic endochitinase; Flags: Precursor	A0A173FZM8	1.62e-110	Class III chitinase OS=Canavalia gladiata PE=2 SV=1	AT5G24090.1	2.86e-95	chitinase A
TRINITY_DN1074_c1_g1_i1	GAU39893.1	3.82e-16	hypothetical protein TSUD_04850 [Trifolium subterraneum]	XP_003589204.1	1.22e-13	EF-hand pair protein [Medicago truncatula]	-	-	-	G7I3M0	1.1e-13	EF-hand pair protein OS=Medicago truncatula GN=11420396 PE=4 SV=1	-	-	-
TRINITY_DN10743_c0_g1_i1	XP_003593128.2	8.27e-80	vacuolar iron transporter-like protein [Medicago truncatula]<>vacuolar iron transporter-like protein [Medicago truncatula]	XP_003593128.2	5.96e-80	vacuolar iron transporter-like protein [Medicago truncatula]	Q9M2C0.1	1.87e-74	RecName: Full=Vacuolar iron transporter homolog 4; AltName: Full=Protein NODULIN-LIKE 4	G7IL91	5.4e-80	Vacuolar iron transporter-like protein OS=Medicago truncatula GN=11425129 PE=4 SV=2	AT3G43660.1	2.2e-75	Vacuolar iron transporter (VIT) family protein
TRINITY_DN10744_c0_g2_i5	XP_018824173.1	1.07e-34	PREDICTED: methyltransferase-like protein 6 isoform X3 [Juglans regia]	XP_018824173.1	7.71e-35	PREDICTED: methyltransferase-like protein 6 isoform X3 [Juglans regia]	Q9P7L6.2	1.13e-09	RecName: Full=Uncharacterized methyltransferase-like protein SPBC21C3.07c	C0ILN9	9.69e-34	Uncharacterized protein OS=Coffea canephora GN=46C02.7 PE=4 SV=1	AT1G54650.2	3.47e-26	Methyltransferase family protein
TRINITY_DN10746_c0_g1_i2	XP_011464288.1	0	PREDICTED: COBRA-like protein 4 isoform X1 [Fragaria vesca subsp. vesca]	XP_011464288.1	0	PREDICTED: COBRA-like protein 4 isoform X1 [Fragaria vesca subsp. vesca]	Q6Z4G8.1	3.9e-165	RecName: Full=COBRA-like protein 1; AltName: Full=Protein BRITTLE CULM1-like 6; Flags: Precursor	W9QQ83	0	Uncharacterized protein OS=Morus notabilis GN=L484_007355 PE=4 SV=1	AT5G15630.3	4.68e-133	COBRA-like extracellular glycosyl-phosphatidyl inositol-anchored protein family
TRINITY_DN10746_c0_g1_i3	XP_020240142.1	0	COBRA-like protein 4 [Cajanus cajan]	XP_020240142.1	0	COBRA-like protein 4 [Cajanus cajan]	Q9LFW3.2	0	RecName: Full=COBRA-like protein 4; Flags: Precursor	A0A0B2P518	0	COBRA-like protein 4 OS=Glycine soja GN=glysoja_038013 PE=4 SV=1	AT5G15630.1	0	COBRA-like extracellular glycosyl-phosphatidyl inositol-anchored protein family
TRINITY_DN10749_c0_g1_i1	-	-	-	-	-	-	-	-	-	-	-	-	-	-	-
TRINITY_DN10749_c0_g1_i4	-	-	-	-	-	-	-	-	-	-	-	-	-	-	-
TRINITY_DN10755_c0_g1_i1	GAV81912.1	8.47e-06	Glutaredoxin domain-containing protein [Cephalotus follicularis]	XP_022883954.1	1.2e-05	uncharacterized protein LOC111400786 isoform X1 [Olea europaea var. sylvestris]	Q84Y95.2	2.39e-06	RecName: Full=Monothiol glutaredoxin-S14, chloroplastic; Short=AtGRXcp; Short=AtGrxS14; AltName: Full=CAX-interacting protein 1; Short=CXIP1; Flags: Precursor	A0A287SZY8	5.18e-07	Uncharacterized protein OS=Hordeum vulgare subsp. vulgare PE=4 SV=1	AT3G54900.1	2.82e-07	CAX interacting protein 1
TRINITY_DN10755_c0_g1_i2	GAV81912.1	1.02e-05	Glutaredoxin domain-containing protein [Cephalotus follicularis]	XP_022883954.1	1.43e-05	uncharacterized protein LOC111400786 isoform X1 [Olea europaea var. sylvestris]	Q84Y95.2	2.75e-06	RecName: Full=Monothiol glutaredoxin-S14, chloroplastic; Short=AtGRXcp; Short=AtGrxS14; AltName: Full=CAX-interacting protein 1; Short=CXIP1; Flags: Precursor	A0A287SZY8	6.25e-07	Uncharacterized protein OS=Hordeum vulgare subsp. vulgare PE=4 SV=1	AT3G54900.1	3.25e-07	CAX interacting protein 1
TRINITY_DN10766_c0_g1_i2	XP_003553541.1	3.85e-133	PREDICTED: probable beta-1,4-xylosyltransferase IRX9 [Glycine max]<>Putative beta-1,4-xylosyltransferase IRX9 [Glycine soja]<>hypothetical protein GLYMA_19G179100 [Glycine max]	XP_003553541.1	2.78e-133	PREDICTED: probable beta-1,4-xylosyltransferase IRX9 [Glycine max]	Q9ZQC6.1	9.49e-114	RecName: Full=Probable beta-1,4-xylosyltransferase IRX9; AltName: Full=Protein IRREGULAR XYLEM 9; AltName: Full=Xylan xylosyltransferase IRX9	I1NA65	2.52e-133	Glycosyltransferases OS=Glycine max GN=LOC100785607 PE=3 SV=1	AT2G37090.1	1.12e-114	Nucleotide-diphospho-sugar transferases superfamily protein
TRINITY_DN10766_c0_g1_i3	XP_007162726.1	1.76e-159	hypothetical protein PHAVU_001G175200g [Phaseolus vulgaris]<>hypothetical protein PHAVU_001G175200g [Phaseolus vulgaris]	XP_007162726.1	1.27e-159	hypothetical protein PHAVU_001G175200g [Phaseolus vulgaris]	Q9ZQC6.1	5.23e-134	RecName: Full=Probable beta-1,4-xylosyltransferase IRX9; AltName: Full=Protein IRREGULAR XYLEM 9; AltName: Full=Xylan xylosyltransferase IRX9	V7CZP0	1.15e-159	Glycosyltransferases OS=Phaseolus vulgaris GN=PHAVU_001G175200g PE=3 SV=1	AT2G37090.1	6.17e-135	Nucleotide-diphospho-sugar transferases superfamily protein
TRINITY_DN10769_c0_g1_i2	XP_020234907.1	0	probable LL-diaminopimelate aminotransferase, chloroplastic [Cajanus cajan]	XP_020234907.1	0	probable LL-diaminopimelate aminotransferase, chloroplastic [Cajanus cajan]	Q9ZQI7.2	0	RecName: Full=Aminotransferase ALD1, chloroplastic; AltName: Full=AGD2-like defense response protein 1; Flags: Precursor	A0A251RG99	0	Uncharacterized protein OS=Prunus persica GN=PRUPE_1G509100 PE=4 SV=1	AT2G13810.1	0	AGD2-like defense response protein 1
TRINITY_DN10769_c0_g1_i5	XP_020234907.1	0	probable LL-diaminopimelate aminotransferase, chloroplastic [Cajanus cajan]	XP_020234907.1	0	probable LL-diaminopimelate aminotransferase, chloroplastic [Cajanus cajan]	Q9ZQI7.2	0	RecName: Full=Aminotransferase ALD1, chloroplastic; AltName: Full=AGD2-like defense response protein 1; Flags: Precursor	A0A251RG99	0	Uncharacterized protein OS=Prunus persica GN=PRUPE_1G509100 PE=4 SV=1	AT2G13810.1	0	AGD2-like defense response protein 1
TRINITY_DN10773_c0_g1_i1	XP_017431665.1	3.83e-148	PREDICTED: expansin-B3 [Vigna angularis]<>hypothetical protein LR48_Vigan08g107900 [Vigna angularis]<>hypothetical protein VIGAN_06134000 [Vigna angularis var. angularis]	XP_017431665.1	2.76e-148	PREDICTED: expansin-B3 [Vigna angularis]	Q9M0I2.2	7.09e-133	RecName: Full=Expansin-B3; Short=At-EXPB3; Short=AtEXPB3; AltName: Full=Ath-ExpBeta-1.6; AltName: Full=Beta-expansin-3; Flags: Precursor	A0A0S3SBH0	2.5e-148	Uncharacterized protein OS=Vigna angularis var. angularis GN=Vigan.06G134000 PE=3 SV=1	AT4G28250.1	8.36e-134	expansin B3
TRINITY_DN10776_c0_g1_i1	-	-	-	-	-	-	-	-	-	-	-	-	-	-	-
TRINITY_DN10777_c0_g1_i1	XP_022936502.1	1.13e-31	uncharacterized protein LOC111443099 [Cucurbita moschata]<>uncharacterized protein LOC111443099 [Cucurbita moschata]<>uncharacterized protein LOC111443099 [Cucurbita moschata]	XP_022936502.1	8.13e-32	uncharacterized protein LOC111443099 [Cucurbita moschata]<>uncharacterized protein LOC111443099 [Cucurbita moschata]<>uncharacterized protein LOC111443099 [Cucurbita moschata]	-	-	-	A0A0A0L0X0	2.65e-31	Uncharacterized protein OS=Cucumis sativus GN=Csa_4G648590 PE=4 SV=1	AT1G72510.2	2.8e-23	DUF1677 family protein (DUF1677)
TRINITY_DN10777_c0_g1_i2	KGN55388.1	1.05e-31	hypothetical protein Csa_4G648590 [Cucumis sativus]	XP_022936502.1	8.73e-32	uncharacterized protein LOC111443099 [Cucurbita moschata]<>uncharacterized protein LOC111443099 [Cucurbita moschata]<>uncharacterized protein LOC111443099 [Cucurbita moschata]	-	-	-	A0A0A0L0X0	6.89e-32	Uncharacterized protein OS=Cucumis sativus GN=Csa_4G648590 PE=4 SV=1	AT1G72510.2	5.11e-23	DUF1677 family protein (DUF1677)
TRINITY_DN10777_c0_g1_i3	KGN55388.1	6.75e-32	hypothetical protein Csa_4G648590 [Cucumis sativus]	XP_022936502.1	5.59e-32	uncharacterized protein LOC111443099 [Cucurbita moschata]<>uncharacterized protein LOC111443099 [Cucurbita moschata]<>uncharacterized protein LOC111443099 [Cucurbita moschata]	-	-	-	A0A0A0L0X0	4.41e-32	Uncharacterized protein OS=Cucumis sativus GN=Csa_4G648590 PE=4 SV=1	AT1G72510.2	3.44e-23	DUF1677 family protein (DUF1677)
TRINITY_DN10779_c0_g1_i1	XP_014519343.1	7.47e-172	probable inactive shikimate kinase like 2, chloroplastic isoform X1 [Vigna radiata var. radiata]	XP_014519343.1	5.39e-172	probable inactive shikimate kinase like 2, chloroplastic isoform X1 [Vigna radiata var. radiata]	O82290.2	2.43e-145	RecName: Full=Probable inactive shikimate kinase like 2, chloroplastic; Short=AtSKL2; Flags: Precursor	A0A1S3VLV2	4.88e-172	probable inactive shikimate kinase like 2, chloroplastic OS=Vigna radiata var. radiata GN=LOC106776407 PE=4 SV=1	AT2G35500.1	2.86e-146	shikimate kinase like 2
TRINITY_DN10779_c0_g1_i3	XP_022631452.1	2.76e-99	probable inactive shikimate kinase like 2, chloroplastic isoform X2 [Vigna radiata var. radiata]	XP_022631452.1	1.99e-99	probable inactive shikimate kinase like 2, chloroplastic isoform X2 [Vigna radiata var. radiata]	O82290.2	1.79e-76	RecName: Full=Probable inactive shikimate kinase like 2, chloroplastic; Short=AtSKL2; Flags: Precursor	A0A1J7HMC6	5.16e-99	Uncharacterized protein OS=Lupinus angustifolius GN=TanjilG_08473 PE=4 SV=1	AT2G35500.1	2.12e-77	shikimate kinase like 2
TRINITY_DN10785_c0_g1_i1	XP_020981862.1	0	uncharacterized protein LOC107491994 isoform X2 [Arachis duranensis]	XP_020981862.1	0	uncharacterized protein LOC107491994 isoform X2 [Arachis duranensis]	-	-	-	A0A0B2RQI3	0	Uncharacterized protein OS=Glycine soja GN=glysoja_028960 PE=4 SV=1	AT5G18460.1	7.22e-163	carboxyl-terminal peptidase (DUF239)
TRINITY_DN10791_c0_g1_i1	KRH59465.1	2.26e-105	hypothetical protein GLYMA_05G185000 [Glycine max]<>hypothetical protein GLYMA_05G185000 [Glycine max]	XP_016189971.1	4.86e-105	RNA cytidine acetyltransferase 1 isoform X1 [Arachis ipaensis]<>RNA cytidine acetyltransferase 1 isoform X1 [Arachis ipaensis]<>RNA cytidine acetyltransferase 1 isoform X1 [Arachis ipaensis]<>RNA cytidine acetyltransferase 1 isoform X1 [Arachis ipaensis]<>RNA cytidine acetyltransferase 1 isoform X1 [Arachis ipaensis]<>RNA cytidine acetyltransferase 1 isoform X1 [Arachis ipaensis]	Q9XIK4.2	2.35e-96	RecName: Full=RNA cytidine acetyltransferase 1; AltName: Full=18S rRNA cytosine acetyltransferase 1	A0A0R0JXN6	1.47e-105	RNA cytidine acetyltransferase OS=Glycine max GN=GLYMA_05G185000 PE=3 SV=1	AT1G10490.2	2.77e-97	GNAT acetyltransferase (DUF699)
TRINITY_DN1080_c0_g1_i3	-	-	-	-	-	-	-	-	-	-	-	-	-	-	-
TRINITY_DN10804_c0_g1_i1	XP_010090955.1	1.58e-23	hypothetical protein L484_013614 [Morus notabilis]<>hypothetical protein L484_013614 [Morus notabilis]	XP_010090955.1	1.14e-23	hypothetical protein L484_013614 [Morus notabilis]	Q9FZ45.1	7.58e-19	RecName: Full=Uncharacterized membrane protein At1g16860	W9QM79	1.03e-23	Uncharacterized protein OS=Morus notabilis GN=L484_013614 PE=4 SV=1	AT1G16860.1	8.95e-20	Ubiquitin-specific protease family C19-related protein
TRINITY_DN10827_c0_g1_i1	-	-	-	-	-	-	-	-	-	-	-	-	-	-	-
TRINITY_DN10831_c0_g2_i1	-	-	-	-	-	-	-	-	-	-	-	-	-	-	-
TRINITY_DN10835_c0_g1_i2	KYP36579.1	4.09e-39	TMV resistance protein N [Cajanus cajan]	XP_020228270.1	5.09e-39	toll/interleukin-1 receptor-like protein [Cajanus cajan]	Q40392.1	3.69e-28	RecName: Full=TMV resistance protein N	A0A151R242	2.67e-39	TMV resistance protein N OS=Cajanus cajan GN=KK1_042289 PE=4 SV=1	AT3G04220.1	1.36e-28	Disease resistance protein (TIR-NBS-LRR class) family
TRINITY_DN10837_c0_g1_i1	XP_006576300.1	1.14e-160	PREDICTED: lipase 1-like isoform X1 [Glycine max]<>Lipase 1 [Glycine soja]<>hypothetical protein GLYMA_03G007100 [Glycine max]	XP_006576300.1	8.56e-161	PREDICTED: lipase 1-like isoform X1 [Glycine max]	Q9FN79.1	1.11e-112	RecName: Full=Probable lysophospholipase BODYGUARD 5; Short=AtBDG5; Flags: Precursor	K7KBZ6	7.07e-161	Uncharacterized protein OS=Glycine max GN=LOC100775258 PE=4 SV=1	AT5G17720.1	1.31e-113	alpha/beta-Hydrolases superfamily protein
TRINITY_DN10837_c0_g1_i2	XP_006576300.1	1.18e-160	PREDICTED: lipase 1-like isoform X1 [Glycine max]<>Lipase 1 [Glycine soja]<>hypothetical protein GLYMA_03G007100 [Glycine max]	XP_006576300.1	8.92e-161	PREDICTED: lipase 1-like isoform X1 [Glycine max]	Q9FN79.1	3.24e-112	RecName: Full=Probable lysophospholipase BODYGUARD 5; Short=AtBDG5; Flags: Precursor	K7KBZ6	7.37e-161	Uncharacterized protein OS=Glycine max GN=LOC100775258 PE=4 SV=1	AT5G17720.1	3.82e-113	alpha/beta-Hydrolases superfamily protein
TRINITY_DN10843_c0_g1_i10	XP_015950188.1	1.18e-121	NADPH-dependent aldo-keto reductase, chloroplastic [Arachis duranensis]	XP_015950188.1	8.49e-122	NADPH-dependent aldo-keto reductase, chloroplastic [Arachis duranensis]	Q0PGJ6.1	1.26e-115	RecName: Full=NADPH-dependent aldo-keto reductase, chloroplastic; Short=AtChlAKR; AltName: Full=Aldo-keto reductase family 4 member C9	A0A0B2QL98	2.1e-119	Aldo-keto reductase family 4 member C9 OS=Glycine soja GN=glysoja_048657 PE=4 SV=1	AT2G37770.1	3.79e-117	NAD(P)-linked oxidoreductase superfamily protein
TRINITY_DN10843_c0_g1_i3	XP_016183769.1	0	NADPH-dependent aldo-keto reductase, chloroplastic [Arachis ipaensis]	XP_016183769.1	0	NADPH-dependent aldo-keto reductase, chloroplastic [Arachis ipaensis]	Q0PGJ6.1	0	RecName: Full=NADPH-dependent aldo-keto reductase, chloroplastic; Short=AtChlAKR; AltName: Full=Aldo-keto reductase family 4 member C9	I3T6V6	0	Uncharacterized protein OS=Lotus japonicus PE=2 SV=1	AT2G37770.2	0	NAD(P)-linked oxidoreductase superfamily protein
TRINITY_DN10843_c0_g1_i5	XP_016183769.1	5.56e-180	NADPH-dependent aldo-keto reductase, chloroplastic [Arachis ipaensis]	XP_016183769.1	4.01e-180	NADPH-dependent aldo-keto reductase, chloroplastic [Arachis ipaensis]	Q0PGJ6.1	2.84e-159	RecName: Full=NADPH-dependent aldo-keto reductase, chloroplastic; Short=AtChlAKR; AltName: Full=Aldo-keto reductase family 4 member C9	A0A0B2QCU2	1.87e-175	Aldo-keto reductase family 4 member C9 OS=Glycine soja GN=glysoja_047932 PE=4 SV=1	AT2G37770.2	3.35e-160	NAD(P)-linked oxidoreductase superfamily protein
TRINITY_DN10846_c0_g1_i1	XP_014622937.1	1.13e-44	PREDICTED: uncharacterized protein LOC106796036 [Glycine max]<>hypothetical protein GLYMA_15G067400 [Glycine max]	XP_014622937.1	8.14e-45	PREDICTED: uncharacterized protein LOC106796036 [Glycine max]	-	-	-	I1MEA1	7.37e-45	Uncharacterized protein OS=Glycine max GN=LOC100795028 PE=4 SV=1	AT4G21500.1	2.83e-08	transmembrane protein
TRINITY_DN10867_c0_g1_i1	ADW77270.1	4.78e-15	CLE16 protein [Glycine max]<>hypothetical protein glysoja_027313 [Glycine soja]<>hypothetical protein GLYMA_11G045000 [Glycine max]	XP_007156683.1	9.05e-13	hypothetical protein PHAVU_002G008500g [Phaseolus vulgaris]	-	-	-	A0A0B2PV44	3.12e-15	Uncharacterized protein OS=Glycine soja GN=glysoja_027313 PE=4 SV=1	-	-	-
TRINITY_DN1087_c0_g1_i1	XP_020213413.1	8.09e-62	cytochrome b5-like [Cajanus cajan]<>putative cytochrome b5 isoform 2 [Cajanus cajan]	XP_020213413.1	5.84e-62	cytochrome b5-like [Cajanus cajan]	Q9ZWT2.1	3.9e-32	RecName: Full=Cytochrome B5 isoform D; Short=AtCb5-D; AltName: Full=Cytochrome b5 isoform B; Short=AtCb5-B	A0A151TQU7	5.28e-62	Putative cytochrome b5 isoform 2 OS=Cajanus cajan GN=KK1_008591 PE=3 SV=1	AT5G48810.1	4.6e-33	cytochrome B5 isoform D
TRINITY_DN1087_c0_g1_i3	XP_020211954.1	1.74e-45	cytochrome B5 [Cajanus cajan]	XP_020211954.1	1.26e-45	cytochrome B5 [Cajanus cajan]	Q9ZWT2.1	8.41e-22	RecName: Full=Cytochrome B5 isoform D; Short=AtCb5-D; AltName: Full=Cytochrome b5 isoform B; Short=AtCb5-B	A0A151TQU7	5.3e-45	Putative cytochrome b5 isoform 2 OS=Cajanus cajan GN=KK1_008591 PE=3 SV=1	AT5G48810.1	1.17e-22	cytochrome B5 isoform D
TRINITY_DN1087_c0_g2_i1	XP_016201110.1	2.05e-174	mitochondrial carnitine/acylcarnitine carrier-like protein [Arachis ipaensis]	XP_016201110.1	1.48e-174	mitochondrial carnitine/acylcarnitine carrier-like protein [Arachis ipaensis]	Q93XM7.1	3.15e-162	RecName: Full=Mitochondrial carnitine/acylcarnitine carrier-like protein; AltName: Full=Carnitine/acylcarnitine translocase-like protein; Short=CAC-like protein; AltName: Full=Protein A BOUT DE SOUFFLE	A0A1U8B6T0	1.05e-171	mitochondrial carnitine/acylcarnitine carrier-like protein OS=Nelumbo nucifera GN=LOC104610350 PE=3 SV=1	AT5G46800.3	3.71e-163	Mitochondrial substrate carrier family protein
TRINITY_DN1087_c0_g2_i2	XP_016201110.1	1.09e-173	mitochondrial carnitine/acylcarnitine carrier-like protein [Arachis ipaensis]	XP_016201110.1	7.87e-174	mitochondrial carnitine/acylcarnitine carrier-like protein [Arachis ipaensis]	Q93XM7.1	7.39e-161	RecName: Full=Mitochondrial carnitine/acylcarnitine carrier-like protein; AltName: Full=Carnitine/acylcarnitine translocase-like protein; Short=CAC-like protein; AltName: Full=Protein A BOUT DE SOUFFLE	A0A1U8B6T0	1.05e-170	mitochondrial carnitine/acylcarnitine carrier-like protein OS=Nelumbo nucifera GN=LOC104610350 PE=3 SV=1	AT5G46800.3	8.71e-162	Mitochondrial substrate carrier family protein
TRINITY_DN10875_c0_g1_i1	XP_014505176.1	7.9e-78	putative wall-associated receptor kinase-like 16 isoform X1 [Vigna radiata var. radiata]	XP_014505176.1	5.7e-78	putative wall-associated receptor kinase-like 16 isoform X1 [Vigna radiata var. radiata]	Q9LMP1.1	5.38e-46	RecName: Full=Wall-associated receptor kinase 2; Flags: Precursor	A0A1S3UGN1	5.16e-78	putative wall-associated receptor kinase-like 16 isoform X1 OS=Vigna radiata var. radiata GN=LOC106765166 PE=4 SV=1	AT1G21270.1	6.35e-47	wall-associated kinase 2
TRINITY_DN10875_c0_g1_i3	XP_017428874.1	4.66e-55	PREDICTED: wall-associated receptor kinase 2-like [Vigna angularis]	XP_017428874.1	3.36e-55	PREDICTED: wall-associated receptor kinase 2-like [Vigna angularis]	Q9LMN7.1	1.23e-23	RecName: Full=Wall-associated receptor kinase 5; Flags: Precursor	A0A1S3UGN1	2.36e-54	putative wall-associated receptor kinase-like 16 isoform X1 OS=Vigna radiata var. radiata GN=LOC106765166 PE=4 SV=1	AT1G21230.1	1.45e-24	wall associated kinase 5
TRINITY_DN10877_c0_g1_i2	XP_007142159.1	6.85e-52	hypothetical protein PHAVU_008G257300g [Phaseolus vulgaris]<>hypothetical protein PHAVU_008G257300g [Phaseolus vulgaris]	XP_007142159.1	4.94e-52	hypothetical protein PHAVU_008G257300g [Phaseolus vulgaris]	Q9LU68.1	1.23e-14	RecName: Full=Protein CHLOROPLAST IMPORT APPARATUS 2; Flags: Precursor	V7BBD7	4.47e-52	Uncharacterized protein OS=Phaseolus vulgaris GN=PHAVU_008G257300g PE=4 SV=1	AT1G07050.2	1.93e-27	CCT motif family protein
TRINITY_DN10882_c0_g1_i2	XP_016187194.1	0	aldehyde dehydrogenase family 3 member F1 isoform X3 [Arachis ipaensis]	XP_016187194.1	0	aldehyde dehydrogenase family 3 member F1 isoform X3 [Arachis ipaensis]	Q70E96.2	0	RecName: Full=Aldehyde dehydrogenase family 3 member F1	V7AGM5	0	Aldehyde dehydrogenase OS=Phaseolus vulgaris GN=PHAVU_011G059400g PE=3 SV=1	AT4G36250.1	0	aldehyde dehydrogenase 3F1
TRINITY_DN1089_c0_g3_i2	GAU36936.1	1.95e-36	hypothetical protein TSUD_62050 [Trifolium subterraneum]	XP_019413373.1	1.15e-35	PREDICTED: pentatricopeptide repeat-containing protein At1g09820-like [Lupinus angustifolius]<>PREDICTED: pentatricopeptide repeat-containing protein At1g09820-like [Lupinus angustifolius]<>PREDICTED: pentatricopeptide repeat-containing protein At1g09820-like [Lupinus angustifolius]	O04504.1	2.37e-28	RecName: Full=Pentatricopeptide repeat-containing protein At1g09820	I1LIV3	2.31e-35	Uncharacterized protein OS=Glycine max GN=LOC100791270 PE=4 SV=1	AT1G09820.1	2.8e-29	Pentatricopeptide repeat (PPR-like) superfamily protein
TRINITY_DN10904_c0_g1_i1	YP_009256027.1	2.05e-14	cytochrome b6/f complex subunit VIII (chloroplast) [Scopolia parviflora]<>cytochrome b6/f complex subunit VIII (chloroplast) [Scopolia parviflora]	YP_009256027.1	1.48e-14	cytochrome b6/f complex subunit VIII (chloroplast) [Scopolia parviflora]	A6MMT7.1	1.37e-10	RecName: Full=Cytochrome b6-f complex subunit 8; AltName: Full=Cytochrome b6-f complex subunit PetN; AltName: Full=Cytochrome b6-f complex subunit VIII	A0A0V0GV20	1.26e-14	Putative ovule protein (Fragment) OS=Solanum chacoense PE=4 SV=1	ATCG00210.1	2.5e-10	electron transporter%2C transferring electrons within cytochrome b6/f complex of photosystem II
TRINITY_DN10907_c0_g1_i1	XP_019449756.1	7.79e-72	PREDICTED: uncharacterized protein LOC109352290 [Lupinus angustifolius]<>hypothetical protein TanjilG_15167 [Lupinus angustifolius]	XP_019449756.1	5.62e-72	PREDICTED: uncharacterized protein LOC109352290 [Lupinus angustifolius]	-	-	-	A0A1J7H612	5.09e-72	Uncharacterized protein OS=Lupinus angustifolius GN=TanjilG_15167 PE=4 SV=1	AT2G42900.1	1.61e-43	Plant basic secretory protein (BSP) family protein
TRINITY_DN10909_c0_g1_i1	XP_019433908.1	0	PREDICTED: LOW QUALITY PROTEIN: tetratricopeptide repeat protein 27-like [Lupinus angustifolius]	XP_019433908.1	0	PREDICTED: LOW QUALITY PROTEIN: tetratricopeptide repeat protein 27-like [Lupinus angustifolius]	Q54BW6.1	1.8e-56	RecName: Full=Tetratricopeptide repeat protein 27 homolog; Short=TPR repeat protein 27 homolog	I1JXU5	0	Uncharacterized protein OS=Glycine max GN=LOC100803449 PE=4 SV=1	AT5G17270.1	0	Protein prenylyltransferase superfamily protein
TRINITY_DN1091_c0_g1_i2	XP_014507981.1	9.57e-43	calmodulin [Vigna radiata var. radiata]	XP_014507981.1	6.9e-43	calmodulin [Vigna radiata var. radiata]	Q9LIK5.1	0.000526	RecName: Full=Calmodulin-like protein 11	A0A1S3UPI7	6.25e-43	calmodulin OS=Vigna radiata var. radiata GN=LOC106767572 PE=4 SV=1	AT5G49480.1	7.69e-40	Ca2+-binding protein 1
TRINITY_DN10917_c0_g1_i1	XP_016195243.1	2.23e-171	arogenate dehydratase/prephenate dehydratase 1, chloroplastic [Arachis ipaensis]<>arogenate dehydratase/prephenate dehydratase 1, chloroplastic [Arachis ipaensis]	XP_016195243.1	1.61e-171	arogenate dehydratase/prephenate dehydratase 1, chloroplastic [Arachis ipaensis]<>arogenate dehydratase/prephenate dehydratase 1, chloroplastic [Arachis ipaensis]	Q9SA96.1	5.75e-140	RecName: Full=Arogenate dehydratase/prephenate dehydratase 1, chloroplastic; Short=AtADT1; Short=AtPDT1; Flags: Precursor	K7MJE6	2.26e-170	Arogenate dehydratase OS=Glycine max GN=LOC100784846 PE=4 SV=1	AT1G11790.2	6e-142	arogenate dehydratase 1
TRINITY_DN10917_c0_g1_i3	KRH02056.1	9.07e-108	hypothetical protein GLYMA_17G012600 [Glycine max]	XP_003549790.1	2.05e-107	PREDICTED: arogenate dehydratase/prephenate dehydratase 1, chloroplastic [Glycine max]	Q9SA96.1	6.78e-75	RecName: Full=Arogenate dehydratase/prephenate dehydratase 1, chloroplastic; Short=AtADT1; Short=AtPDT1; Flags: Precursor	K7MJE7	1.78e-108	Uncharacterized protein OS=Glycine max GN=LOC100784846 PE=4 SV=1	AT1G11790.2	1.38e-76	arogenate dehydratase 1
TRINITY_DN10917_c0_g1_i5	XP_016195243.1	0	arogenate dehydratase/prephenate dehydratase 1, chloroplastic [Arachis ipaensis]<>arogenate dehydratase/prephenate dehydratase 1, chloroplastic [Arachis ipaensis]	XP_016195243.1	0	arogenate dehydratase/prephenate dehydratase 1, chloroplastic [Arachis ipaensis]<>arogenate dehydratase/prephenate dehydratase 1, chloroplastic [Arachis ipaensis]	Q9SA96.1	0	RecName: Full=Arogenate dehydratase/prephenate dehydratase 1, chloroplastic; Short=AtADT1; Short=AtPDT1; Flags: Precursor	A0A0S3RA41	0	Uncharacterized protein OS=Vigna angularis var. angularis GN=Vigan.01G547700 PE=4 SV=1	AT1G11790.1	0	arogenate dehydratase 1
TRINITY_DN10917_c0_g1_i6	XP_016195243.1	0	arogenate dehydratase/prephenate dehydratase 1, chloroplastic [Arachis ipaensis]<>arogenate dehydratase/prephenate dehydratase 1, chloroplastic [Arachis ipaensis]	XP_016195243.1	0	arogenate dehydratase/prephenate dehydratase 1, chloroplastic [Arachis ipaensis]<>arogenate dehydratase/prephenate dehydratase 1, chloroplastic [Arachis ipaensis]	Q9SA96.1	4.23e-153	RecName: Full=Arogenate dehydratase/prephenate dehydratase 1, chloroplastic; Short=AtADT1; Short=AtPDT1; Flags: Precursor	W9R5Q1	0	Arogenate dehydratase OS=Morus notabilis GN=L484_018050 PE=4 SV=1	AT1G11790.1	4.99e-154	arogenate dehydratase 1
TRINITY_DN10919_c0_g1_i2	XP_006385062.1	2.6e-153	hypothetical protein POPTR_0004s23540g, partial [Populus trichocarpa]<>hypothetical protein POPTR_0004s23540g, partial [Populus trichocarpa]	XP_006385062.1	1.88e-153	hypothetical protein POPTR_0004s23540g, partial [Populus trichocarpa]	Q6NMK1.1	3.92e-141	RecName: Full=Glucuronoxylan 4-O-methyltransferase 1	U5GKX7	1.7e-153	Uncharacterized protein (Fragment) OS=Populus trichocarpa GN=POPTR_0004s23540g PE=4 SV=1	AT1G09610.1	4.62e-142	glucuronoxylan 4-O-methyltransferase-like protein (DUF579)
TRINITY_DN1092_c1_g1_i1	XP_020234824.1	0	uncharacterized protein LOC109814737 [Cajanus cajan]	XP_020234824.1	0	uncharacterized protein LOC109814737 [Cajanus cajan]	Q99PT3.2	0.000289	RecName: Full=INO80 complex subunit B; AltName: Full=High mobility group AT-hook 1-like 4; AltName: Full=PAP-1-associated protein 1; Short=PAPA-1; AltName: Full=Zinc finger HIT domain-containing protein 4	A0A1S3TRB2	0	calponin homology domain-containing protein DDB_G0272472 OS=Vigna radiata var. radiata GN=LOC106757956 PE=4 SV=1	AT2G47350.1	1.7e-95	HIT zinc finger and PAPA-1-like domain-containing protein
TRINITY_DN1092_c1_g1_i2	XP_020234824.1	0	uncharacterized protein LOC109814737 [Cajanus cajan]	XP_020234824.1	0	uncharacterized protein LOC109814737 [Cajanus cajan]	Q99PT3.2	0.000273	RecName: Full=INO80 complex subunit B; AltName: Full=High mobility group AT-hook 1-like 4; AltName: Full=PAP-1-associated protein 1; Short=PAPA-1; AltName: Full=Zinc finger HIT domain-containing protein 4	A0A1S3TRB2	0	calponin homology domain-containing protein DDB_G0272472 OS=Vigna radiata var. radiata GN=LOC106757956 PE=4 SV=1	AT2G47350.1	2.01e-97	HIT zinc finger and PAPA-1-like domain-containing protein
TRINITY_DN1092_c1_g1_i9	XP_020234824.1	0	uncharacterized protein LOC109814737 [Cajanus cajan]	XP_020234824.1	0	uncharacterized protein LOC109814737 [Cajanus cajan]	Q99PT3.2	0.000283	RecName: Full=INO80 complex subunit B; AltName: Full=High mobility group AT-hook 1-like 4; AltName: Full=PAP-1-associated protein 1; Short=PAPA-1; AltName: Full=Zinc finger HIT domain-containing protein 4	A0A1S3TRB2	0	calponin homology domain-containing protein DDB_G0272472 OS=Vigna radiata var. radiata GN=LOC106757956 PE=4 SV=1	AT2G47350.1	1.22e-95	HIT zinc finger and PAPA-1-like domain-containing protein
TRINITY_DN10922_c0_g2_i14	XP_019451303.1	0	PREDICTED: receptor-like protein 12 [Lupinus angustifolius]	XP_019451303.1	0	PREDICTED: receptor-like protein 12 [Lupinus angustifolius]	Q6JN46.2	4.95e-128	RecName: Full=Receptor-like protein EIX2; AltName: Full=EIX receptor 2; Flags: Precursor	A0A072U9B3	0	Disease resistance family protein/LRR protein, putative OS=Medicago truncatula GN=25496226 PE=4 SV=1	AT2G34930.1	8e-66	disease resistance family protein / LRR family protein
TRINITY_DN10929_c0_g1_i10	-	-	-	-	-	-	-	-	-	-	-	-	-	-	-
TRINITY_DN10931_c0_g1_i4	XP_003613569.2	1.78e-43	disease resistance protein [Medicago truncatula]<>disease resistance protein [Medicago truncatula]	XP_003613569.2	1.29e-43	disease resistance protein [Medicago truncatula]	F4KHI3.1	1.13e-11	RecName: Full=Protein VARIATION IN COMPOUND TRIGGERED ROOT growth response	G7K9Q6	1.17e-43	Disease resistance protein OS=Medicago truncatula GN=11414724 PE=4 SV=2	AT5G46520.1	1.33e-12	Disease resistance protein (TIR-NBS-LRR class) family
TRINITY_DN10937_c1_g1_i1	OMP12130.1	8.4e-30	reverse transcriptase [Corchorus capsularis]	XP_016179513.2	2.38e-27	uncharacterized protein LOC107622115 [Arachis ipaensis]	-	-	-	A0A1R3KYI5	5.48e-30	Reverse transcriptase OS=Corchorus capsularis GN=CCACVL1_00110 PE=4 SV=1	AT3G31430.1	6.04e-07	zinc knuckle (CCHC-type) family protein
TRINITY_DN1094_c0_g1_i1	XP_020228223.1	1.72e-84	probable tyrosine-protein phosphatase At1g05000 [Cajanus cajan]<>putative tyrosine-protein phosphatase At1g05000 family [Cajanus cajan]	XP_020228223.1	1.24e-84	probable tyrosine-protein phosphatase At1g05000 [Cajanus cajan]	Q9ZVN4.1	4.93e-80	RecName: Full=Tyrosine-protein phosphatase DSP1; AltName: Full=Protein PLANT AND FUNGI ATYPICAL DUAL-SPECIFICITY PHOSPHATASE 1; Short=AtPFA-DSP1; AltName: Full=Tyrosine-protein phosphatase At1g05000	A0A151STX4	1.12e-84	Putative tyrosine-protein phosphatase At1g05000 family OS=Cajanus cajan GN=KK1_004584 PE=4 SV=1	AT1G05000.1	5.81e-81	Phosphotyrosine protein phosphatases superfamily protein
TRINITY_DN1094_c0_g1_i5	GAU14674.1	1.16e-23	hypothetical protein TSUD_203230 [Trifolium subterraneum]	XP_020228223.1	3.43e-23	probable tyrosine-protein phosphatase At1g05000 [Cajanus cajan]	Q940L5.1	1.17e-22	RecName: Full=Probable tyrosine-protein phosphatase DSP4; AltName: Full=Protein PLANT AND FUNGI ATYPICAL DUAL-SPECIFICITY PHOSPHATASE 4; Short=AtPFA-DSP4	A0A151STX4	2.86e-23	Putative tyrosine-protein phosphatase At1g05000 family OS=Cajanus cajan GN=KK1_004584 PE=4 SV=1	AT4G03960.1	1.38e-23	Phosphotyrosine protein phosphatases superfamily protein
TRINITY_DN1094_c0_g1_i9	GAU14674.1	2.67e-44	hypothetical protein TSUD_203230 [Trifolium subterraneum]	XP_020228223.1	2.73e-44	probable tyrosine-protein phosphatase At1g05000 [Cajanus cajan]	Q940L5.1	1.25e-40	RecName: Full=Probable tyrosine-protein phosphatase DSP4; AltName: Full=Protein PLANT AND FUNGI ATYPICAL DUAL-SPECIFICITY PHOSPHATASE 4; Short=AtPFA-DSP4	A0A151STX4	2.47e-44	Putative tyrosine-protein phosphatase At1g05000 family OS=Cajanus cajan GN=KK1_004584 PE=4 SV=1	AT4G03960.1	1.48e-41	Phosphotyrosine protein phosphatases superfamily protein
TRINITY_DN10946_c0_g1_i1	XP_019413541.1	3.1e-96	PREDICTED: protein SCAR2-like isoform X1 [Lupinus angustifolius]<>PREDICTED: protein SCAR2-like isoform X1 [Lupinus angustifolius]	XP_019413541.1	2.24e-96	PREDICTED: protein SCAR2-like isoform X1 [Lupinus angustifolius]<>PREDICTED: protein SCAR2-like isoform X1 [Lupinus angustifolius]	Q5XPJ9.1	5.55e-22	RecName: Full=Protein SCAR2; Short=AtSCAR2; AltName: Full=Protein DISTORTED 3; AltName: Full=Protein IRREGULAR TRICHOME BRANCH 1; AltName: Full=Protein WAVE4	A0A1J7H887	2.61e-96	Uncharacterized protein OS=Lupinus angustifolius GN=TanjilG_12146 PE=4 SV=1	AT2G38440.1	6.54e-23	SCAR homolog 2
TRINITY_DN10946_c0_g1_i3	XP_019413545.1	1.89e-92	PREDICTED: protein SCAR2-like isoform X3 [Lupinus angustifolius]	XP_019413545.1	1.36e-92	PREDICTED: protein SCAR2-like isoform X3 [Lupinus angustifolius]	Q5XPJ9.1	2.06e-22	RecName: Full=Protein SCAR2; Short=AtSCAR2; AltName: Full=Protein DISTORTED 3; AltName: Full=Protein IRREGULAR TRICHOME BRANCH 1; AltName: Full=Protein WAVE4	A0A1J7H887	1.36e-92	Uncharacterized protein OS=Lupinus angustifolius GN=TanjilG_12146 PE=4 SV=1	AT2G38440.1	2.42e-23	SCAR homolog 2
TRINITY_DN10946_c0_g1_i8	XP_019413545.1	3.28e-93	PREDICTED: protein SCAR2-like isoform X3 [Lupinus angustifolius]	XP_019413545.1	2.37e-93	PREDICTED: protein SCAR2-like isoform X3 [Lupinus angustifolius]	Q5XPJ9.1	7.74e-23	RecName: Full=Protein SCAR2; Short=AtSCAR2; AltName: Full=Protein DISTORTED 3; AltName: Full=Protein IRREGULAR TRICHOME BRANCH 1; AltName: Full=Protein WAVE4	A0A1J7H887	2.33e-93	Uncharacterized protein OS=Lupinus angustifolius GN=TanjilG_12146 PE=4 SV=1	AT2G38440.1	9.13e-24	SCAR homolog 2
TRINITY_DN1095_c0_g1_i16	XP_020227207.1	5.56e-160	GDSL esterase/lipase APG-like [Cajanus cajan]<>GDSL esterase/lipase APG [Cajanus cajan]	XP_020227207.1	4.01e-160	GDSL esterase/lipase APG-like [Cajanus cajan]	Q9LU14.1	3.96e-141	RecName: Full=GDSL esterase/lipase APG; AltName: Full=Extracellular lipase APG; Flags: Precursor	A0A151SH81	3.63e-160	GDSL esterase/lipase APG OS=Cajanus cajan GN=KK1_000291 PE=3 SV=1	AT3G16370.1	4.67e-142	GDSL-like Lipase/Acylhydrolase superfamily protein
TRINITY_DN1095_c0_g1_i18	XP_015938449.1	0	GDSL esterase/lipase APG [Arachis duranensis]	XP_015938449.1	0	GDSL esterase/lipase APG [Arachis duranensis]	Q9LU14.1	0	RecName: Full=GDSL esterase/lipase APG; AltName: Full=Extracellular lipase APG; Flags: Precursor	A0A151SH81	0	GDSL esterase/lipase APG OS=Cajanus cajan GN=KK1_000291 PE=3 SV=1	AT3G16370.1	0	GDSL-like Lipase/Acylhydrolase superfamily protein
TRINITY_DN1095_c0_g1_i8	XP_020534033.1	1.99e-45	GDSL esterase/lipase APG [Jatropha curcas]<>hypothetical protein JCGZ_24833 [Jatropha curcas]	XP_020534033.1	1.44e-45	GDSL esterase/lipase APG [Jatropha curcas]	Q9LU14.1	1.11e-36	RecName: Full=GDSL esterase/lipase APG; AltName: Full=Extracellular lipase APG; Flags: Precursor	A0A067L9Q7	1.3e-45	Uncharacterized protein OS=Jatropha curcas GN=JCGZ_24833 PE=3 SV=1	AT3G16370.1	1.3e-37	GDSL-like Lipase/Acylhydrolase superfamily protein
TRINITY_DN1095_c1_g1_i1	-	-	-	-	-	-	-	-	-	-	-	-	-	-	-
TRINITY_DN10950_c0_g1_i2	AFK45252.1	1.65e-87	unknown [Lotus japonicus]	XP_014522793.1	1.3e-83	protein NRT1/ PTR FAMILY 5.4 [Vigna radiata var. radiata]	Q9M1I2.1	4.14e-55	RecName: Full=Protein NRT1/ PTR FAMILY 5.4; Short=AtNPF5.4	I3SYB0	1.07e-87	Uncharacterized protein OS=Lotus japonicus PE=2 SV=1	AT3G54450.1	4.88e-56	Major facilitator superfamily protein
TRINITY_DN10950_c0_g1_i4	XP_003546719.1	0	PREDICTED: protein NRT1/ PTR FAMILY 5.4-like [Glycine max]<>hypothetical protein GLYMA_15G236100 [Glycine max]	XP_003546719.1	0	PREDICTED: protein NRT1/ PTR FAMILY 5.4-like [Glycine max]	Q9M1I2.1	1.27e-180	RecName: Full=Protein NRT1/ PTR FAMILY 5.4; Short=AtNPF5.4	I1MIR8	0	Uncharacterized protein OS=Glycine max GN=LOC100791362 PE=4 SV=2	AT3G54450.1	0	Major facilitator superfamily protein
TRINITY_DN10951_c0_g1_i2	XP_004492389.1	7.91e-101	PREDICTED: uncharacterized protein LOC101493065 [Cicer arietinum]	XP_004492389.1	5.7e-101	PREDICTED: uncharacterized protein LOC101493065 [Cicer arietinum]	Q28EX7.1	0.000217	RecName: Full=E3 ubiquitin-protein ligase MARCH2; AltName: Full=Membrane-associated RING finger protein 2; AltName: Full=Membrane-associated RING-CH protein II; Short=MARCH-II; AltName: Full=RING-type E3 ubiquitin transferase MARCH2	A0A1S2XP69	5.16e-101	uncharacterized protein LOC101493065 OS=Cicer arietinum GN=LOC101493065 PE=4 SV=1	AT5G05830.1	4.13e-48	RING/FYVE/PHD zinc finger superfamily protein
TRINITY_DN10954_c0_g3_i1	XP_017438678.1	0	PREDICTED: organic cation/carnitine transporter 3-like [Vigna angularis]<>hypothetical protein LR48_Vigan10g234900 [Vigna angularis]<>hypothetical protein VIGAN_02258100 [Vigna angularis var. angularis]	XP_017438678.1	0	PREDICTED: organic cation/carnitine transporter 3-like [Vigna angularis]	Q9SA38.1	8.68e-155	RecName: Full=Organic cation/carnitine transporter 3; Short=AtOCT3	A0A0S3RGK6	0	Uncharacterized protein OS=Vigna angularis var. angularis GN=Vigan.02G258100 PE=4 SV=1	AT1G16390.1	1.02e-155	organic cation/carnitine transporter 3
TRINITY_DN10957_c0_g1_i1	EOY02632.1	3.8e-73	Transcription factor bHLH61 isoform 1 [Theobroma cacao]	XP_007031706.2	1.75e-72	PREDICTED: uncharacterized protein LOC18600910 isoform X2 [Theobroma cacao]	-	-	-	A0A061EDZ5	2.48e-73	Transcription factor bHLH61 isoform 1 OS=Theobroma cacao GN=TCM_017056 PE=4 SV=1	AT2G40435.1	1.61e-57	transcription factor SCREAM-like protein
TRINITY_DN10963_c0_g3_i1	-	-	-	-	-	-	-	-	-	-	-	-	-	-	-
TRINITY_DN10974_c0_g1_i3	-	-	-	-	-	-	-	-	-	-	-	-	-	-	-
TRINITY_DN10990_c0_g1_i5	AHI45171.1	6.8e-110	DREB group protein [Ammopiptanthus mongolicus]	XP_016167062.1	8.47e-94	dehydration-responsive element-binding protein 2C [Arachis ipaensis]	Q8LFR2.2	1.14e-37	RecName: Full=Dehydration-responsive element-binding protein 2C; Short=Protein DREB2C	W5ZSZ5	4.44e-110	DREB group protein OS=Ammopiptanthus mongolicus GN=DREB2C PE=2 SV=1	AT2G40340.1	1.34e-38	Integrase-type DNA-binding superfamily protein
TRINITY_DN10992_c0_g1_i2	XP_015898773.1	0	PREDICTED: laccase-17-like [Ziziphus jujuba]	XP_015898773.1	0	PREDICTED: laccase-17-like [Ziziphus jujuba]	Q9FJD5.1	0	RecName: Full=Laccase-17; AltName: Full=Benzenediol:oxygen oxidoreductase 17; AltName: Full=Diphenol oxidase 17; AltName: Full=Urishiol oxidase 17; Flags: Precursor	A0A1S2XQB9	0	Laccase OS=Cicer arietinum GN=LOC101496285 PE=3 SV=1	AT5G60020.1	0	laccase 17
TRINITY_DN10992_c0_g1_i4	XP_020206175.1	0	laccase-17-like [Cajanus cajan]	XP_020206175.1	0	laccase-17-like [Cajanus cajan]	Q9FJD5.1	0	RecName: Full=Laccase-17; AltName: Full=Benzenediol:oxygen oxidoreductase 17; AltName: Full=Diphenol oxidase 17; AltName: Full=Urishiol oxidase 17; Flags: Precursor	I1KZE6	0	Laccase OS=Glycine max GN=LOC100798416 PE=3 SV=2	AT5G60020.1	0	laccase 17
TRINITY_DN10992_c0_g1_i8	XP_004492322.1	0	PREDICTED: laccase-17-like [Cicer arietinum]	XP_004492322.1	0	PREDICTED: laccase-17-like [Cicer arietinum]	Q9FJD5.1	0	RecName: Full=Laccase-17; AltName: Full=Benzenediol:oxygen oxidoreductase 17; AltName: Full=Diphenol oxidase 17; AltName: Full=Urishiol oxidase 17; Flags: Precursor	A0A1S2XQB9	0	Laccase OS=Cicer arietinum GN=LOC101496285 PE=3 SV=1	AT5G60020.1	0	laccase 17
TRINITY_DN10999_c0_g1_i2	XP_020211475.1	0	systemin receptor SR160 [Cajanus cajan]	XP_020211475.1	0	systemin receptor SR160 [Cajanus cajan]	Q8GUQ5.1	0	RecName: Full=Brassinosteroid LRR receptor kinase; AltName: Full=Altered brassinolide sensitivity 1; AltName: Full=Systemin receptor SR160; AltName: Full=tBRI1; Flags: Precursor	I1KBD1	0	Uncharacterized protein OS=Glycine max GN=LOC100799772 PE=3 SV=1	AT4G39400.1	0	Leucine-rich receptor-like protein kinase family protein
TRINITY_DN11_c1_g1_i4	AFK44288.1	6.37e-14	unknown [Lotus japonicus]	XP_020205833.1	2.04e-12	peptide methionine sulfoxide reductase B1, chloroplastic-like [Cajanus cajan]<>peptide methionine sulfoxide reductase B1, chloroplastic-like [Cajanus cajan]	Q9C8M2.1	4.04e-08	RecName: Full=Peptide methionine sulfoxide reductase B1, chloroplastic; Short=AtMSRB1; AltName: Full=Peptide-methionine (R)-S-oxide reductase; Flags: Precursor	I3SVJ6	4.16e-14	Uncharacterized protein OS=Lotus japonicus PE=2 SV=1	AT1G53670.2	4.58e-09	methionine sulfoxide reductase B 1
TRINITY_DN11001_c0_g1_i1	NP_001235256.1	8.62e-38	uncharacterized protein LOC100500500 [Glycine max]<>unknown [Glycine max]<>hypothetical protein glysoja_015765 [Glycine soja]<>hypothetical protein GLYMA_05G034800 [Glycine max]	NP_001235256.1	6.22e-38	uncharacterized protein LOC100500500 [Glycine max]	-	-	-	C6T1X9	5.63e-38	Uncharacterized protein OS=Glycine max GN=LOC100500500 PE=2 SV=1	AT5G62900.1	3.05e-32	basic-leucine zipper transcription factor K
TRINITY_DN11001_c0_g1_i6	XP_004501953.1	4.89e-34	PREDICTED: uncharacterized protein LOC101505135 [Cicer arietinum]	XP_004501953.1	3.52e-34	PREDICTED: uncharacterized protein LOC101505135 [Cicer arietinum]	-	-	-	A0A1S2YAJ2	3.19e-34	uncharacterized protein LOC101505135 OS=Cicer arietinum GN=LOC101505135 PE=4 SV=1	AT1G60010.1	3.76e-28	D-ribose-binding periplasmic protein
TRINITY_DN11001_c1_g1_i3	XP_019450280.1	1.37e-43	PREDICTED: probable glutathione S-transferase [Lupinus angustifolius]<>hypothetical protein TanjilG_14459 [Lupinus angustifolius]	XP_019450280.1	9.9e-44	PREDICTED: probable glutathione S-transferase [Lupinus angustifolius]	P32110.1	1.4e-41	RecName: Full=Probable glutathione S-transferase; AltName: Full=G2-4; AltName: Full=Heat shock protein 26A	A0A1J7HYI6	8.97e-44	Uncharacterized protein OS=Lupinus angustifolius GN=TanjilG_14459 PE=4 SV=1	AT3G09270.1	2.49e-31	glutathione S-transferase TAU 8
TRINITY_DN11003_c0_g1_i2	XP_002276349.2	3.1e-139	PREDICTED: uncharacterized protein LOC100242725 [Vitis vinifera]<>PREDICTED: uncharacterized protein LOC100242725 [Vitis vinifera]<>unnamed protein product, partial [Vitis vinifera]	XP_002276349.2	2.24e-139	PREDICTED: uncharacterized protein LOC100242725 [Vitis vinifera]<>PREDICTED: uncharacterized protein LOC100242725 [Vitis vinifera]	Q9AAV8.1	3.76e-21	RecName: Full=50S ribosomal protein L25; AltName: Full=General stress protein CTC [Caulobacter vibrioides CB15]<>RecName: Full=50S ribosomal protein L25; AltName: Full=General stress protein CTC [Caulobacter vibrioides NA1000]	D7SPM3	2.03e-139	Uncharacterized protein OS=Vitis vinifera GN=VIT_04s0023g00850 PE=4 SV=1	AT4G23620.1	1.75e-124	Ribosomal protein L25/Gln-tRNA synthetase%2C anti-codon-binding domain-containing protein
TRINITY_DN11008_c0_g1_i2	XP_020215224.1	6.27e-72	expansin-like A2 [Cajanus cajan]<>Expansin-like A2 [Cajanus cajan]	XP_020215224.1	4.52e-72	expansin-like A2 [Cajanus cajan]	Q9SVE5.1	5.36e-58	RecName: Full=Expansin-like A2; Short=At-EXPL2; Short=AtEXLA2; Short=AtEXPL2; AltName: Full=Ath-ExpBeta-2.2; Flags: Precursor	A0A151TLY1	4.1e-72	Expansin-like A2 OS=Cajanus cajan GN=KK1_021691 PE=3 SV=1	AT4G38400.1	6.32e-59	expansin-like A2
TRINITY_DN11012_c0_g1_i3	XP_007161511.1	8.36e-73	hypothetical protein PHAVU_001G075400g [Phaseolus vulgaris]<>hypothetical protein PHAVU_001G075400g [Phaseolus vulgaris]	XP_007161511.1	6.03e-73	hypothetical protein PHAVU_001G075400g [Phaseolus vulgaris]	Q5SN75.1	1.84e-64	RecName: Full=Probable protein phosphatase 2C 8; Short=OsPP2C08	V7CW57	5.46e-73	Uncharacterized protein OS=Phaseolus vulgaris GN=PHAVU_001G075400g PE=3 SV=1	AT5G59220.1	5.25e-58	PP2C protein (Clade A protein phosphatases type 2C)
TRINITY_DN11014_c0_g1_i5	XP_017437578.1	3.99e-134	PREDICTED: kinase-interacting family protein-like isoform X2 [Vigna angularis]	XP_017437578.1	2.88e-134	PREDICTED: kinase-interacting family protein-like isoform X2 [Vigna angularis]	Q9SX73.1	3.84e-30	RecName: Full=Kinase-interacting family protein; Short=KIP1-like family protein	A0A0S3TBQ9	4.83e-134	Uncharacterized protein OS=Vigna angularis var. angularis GN=Vigan.11G215500 PE=4 SV=1	AT1G48405.1	4.53e-31	Kinase interacting (KIP1-like) family protein
TRINITY_DN11015_c0_g1_i3	XP_006424409.1	6.69e-13	hypothetical protein CICLE_v10030113mg [Citrus clementina]<>hypothetical protein CICLE_v10030113mg [Citrus clementina]	XP_006424409.1	4.82e-13	hypothetical protein CICLE_v10030113mg [Citrus clementina]	-	-	-	V4UED0	4.37e-13	Uncharacterized protein OS=Citrus clementina GN=CICLE_v10030113mg PE=4 SV=1	AT5G22860.1	3.87e-10	Serine carboxypeptidase S28 family protein
TRINITY_DN11017_c0_g1_i2	XP_003553428.1	7.84e-88	PREDICTED: squamosa promoter-binding-like protein 9 [Glycine max]<>Squamosa promoter-binding-like protein 9 [Glycine soja]<>hypothetical protein GLYMA_19G146000 [Glycine max]	XP_003553428.1	5.9e-88	PREDICTED: squamosa promoter-binding-like protein 9 [Glycine max]	Q9M2Q6.1	4.09e-33	RecName: Full=Squamosa promoter-binding-like protein 15	A0A0B2QXU8	4.88e-88	Squamosa promoter-binding-like protein 9 OS=Glycine soja GN=glysoja_029329 PE=4 SV=1	AT3G57920.1	5.56e-34	squamosa promoter binding protein-like 15
TRINITY_DN11017_c0_g1_i3	XP_003553428.1	1.06e-93	PREDICTED: squamosa promoter-binding-like protein 9 [Glycine max]<>Squamosa promoter-binding-like protein 9 [Glycine soja]<>hypothetical protein GLYMA_19G146000 [Glycine max]	XP_003553428.1	7.96e-94	PREDICTED: squamosa promoter-binding-like protein 9 [Glycine max]	A3C057.2	1.02e-36	RecName: Full=Squamosa promoter-binding-like protein 17	A0A0B2QXU8	6.64e-94	Squamosa promoter-binding-like protein 9 OS=Glycine soja GN=glysoja_029329 PE=4 SV=1	AT3G57920.1	8.05e-36	squamosa promoter binding protein-like 15
TRINITY_DN11019_c0_g1_i2	XP_003593114.1	0	auxin-induced 5NG4-like protein [Medicago truncatula]<>auxin-induced 5NG4-like protein [Medicago truncatula]	XP_003593114.1	0	auxin-induced 5NG4-like protein [Medicago truncatula]	Q4PT23.1	5.63e-89	RecName: Full=WAT1-related protein At1g25270	G7IL77	0	WAT1-related protein OS=Medicago truncatula GN=11432540 PE=3 SV=1	AT1G25270.1	6.64e-90	nodulin MtN21 /EamA-like transporter family protein
TRINITY_DN11021_c0_g1_i2	XP_004493574.1	7.86e-49	PREDICTED: uncharacterized protein LOC101504576 [Cicer arietinum]	XP_004493574.1	5.67e-49	PREDICTED: uncharacterized protein LOC101504576 [Cicer arietinum]	-	-	-	A0A1S2XT46	5.13e-49	uncharacterized protein LOC101504576 OS=Cicer arietinum GN=LOC101504576 PE=4 SV=1	AT3G57950.1	1.31e-23	cotton fiber protein
TRINITY_DN11022_c0_g1_i2	XP_014514253.1	1.28e-53	ras-related protein Rab7 [Vigna radiata var. radiata]	XP_014514253.1	9.72e-54	ras-related protein Rab7 [Vigna radiata var. radiata]	Q948K8.1	7.14e-49	RecName: Full=Ras-related protein RABG3a; Short=AtRABG3a; AltName: Full=Ras-related protein Rab76; Short=AtRab76	A0A1S3V7D0	8.2e-54	ras-related protein Rab7 OS=Vigna radiata var. radiata GN=LOC106772381 PE=4 SV=1	AT4G09720.1	9.94e-50	RAB GTPase homolog G3A
TRINITY_DN11022_c0_g1_i5	XP_014514253.1	8.05e-74	ras-related protein Rab7 [Vigna radiata var. radiata]	XP_014514253.1	5.81e-74	ras-related protein Rab7 [Vigna radiata var. radiata]	Q948K8.1	9.92e-66	RecName: Full=Ras-related protein RABG3a; Short=AtRABG3a; AltName: Full=Ras-related protein Rab76; Short=AtRab76	A0A1S3V7D0	5.26e-74	ras-related protein Rab7 OS=Vigna radiata var. radiata GN=LOC106772381 PE=4 SV=1	AT4G09720.1	1.17e-66	RAB GTPase homolog G3A
TRINITY_DN11023_c0_g1_i1	XP_013458648.1	5.07e-05	hypothetical protein MTR_4g133627 [Medicago truncatula]<>hypothetical protein MTR_4g133627 [Medicago truncatula]	XP_013458648.1	3.65e-05	hypothetical protein MTR_4g133627 [Medicago truncatula]	-	-	-	A0A072V3D8	3.31e-05	Uncharacterized protein OS=Medicago truncatula GN=25494315 PE=4 SV=1	-	-	-
TRINITY_DN11028_c1_g1_i1	XP_003593767.1	1.5e-159	armadillo/beta-catenin-like repeat protein, putative [Medicago truncatula]<>armadillo/beta-catenin-like repeat protein, putative [Medicago truncatula]	XP_003593767.1	1.08e-159	armadillo/beta-catenin-like repeat protein, putative [Medicago truncatula]	Q9CAG5.1	4.11e-10	RecName: Full=U-box domain-containing protein 7; AltName: Full=Plant U-box protein 7; AltName: Full=RING-type E3 ubiquitin transferase PUB7	G7ILI8	9.77e-160	Armadillo/beta-catenin-like repeat protein, putative OS=Medicago truncatula GN=11441843 PE=4 SV=1	AT2G27430.1	2.34e-125	ARM repeat superfamily protein
TRINITY_DN11028_c1_g1_i3	XP_003593767.1	3.42e-132	armadillo/beta-catenin-like repeat protein, putative [Medicago truncatula]<>armadillo/beta-catenin-like repeat protein, putative [Medicago truncatula]	XP_003593767.1	2.46e-132	armadillo/beta-catenin-like repeat protein, putative [Medicago truncatula]	Q9CAG5.1	1.19e-09	RecName: Full=U-box domain-containing protein 7; AltName: Full=Plant U-box protein 7; AltName: Full=RING-type E3 ubiquitin transferase PUB7	G7ILI8	2.23e-132	Armadillo/beta-catenin-like repeat protein, putative OS=Medicago truncatula GN=11441843 PE=4 SV=1	AT2G27430.1	4.05e-109	ARM repeat superfamily protein
TRINITY_DN11028_c5_g1_i1	NP_001304204.1	0.000288	ribulose bisphosphate carboxylase/oxygenase activase, chloroplastic [Vigna radiata]<>RecName: Full=Ribulose bisphosphate carboxylase/oxygenase activase, chloroplastic; Short=RA; Short=RuBisCO activase; Flags: Precursor<>rubisco activase [Vigna radiata]	NP_001304204.1	0.000208	ribulose bisphosphate carboxylase/oxygenase activase, chloroplastic [Vigna radiata]	O98997.2	9.67e-07	RecName: Full=Ribulose bisphosphate carboxylase/oxygenase activase, chloroplastic; Short=RA; Short=RuBisCO activase; Flags: Precursor	A0A1S3TQA9	0.000182	ribulose bisphosphate carboxylase/oxygenase activase, chloroplastic OS=Vigna radiata var. radiata GN=LOC106757684 PE=4 SV=1	AT2G39730.3	0.000755	rubisco activase
TRINITY_DN11045_c0_g1_i2	XP_004490443.1	6.87e-70	PREDICTED: transcription factor bHLH30-like [Cicer arietinum]	XP_004490443.1	4.95e-70	PREDICTED: transcription factor bHLH30-like [Cicer arietinum]	P0CB25.1	9.02e-26	RecName: Full=Transcription factor bHLH131; AltName: Full=Basic helix-loop-helix protein 131; Short=AtbHLH131; Short=bHLH 131; AltName: Full=bHLH transcription factor bHLH131	A0A1S2XJW4	4.48e-70	transcription factor bHLH30-like OS=Cicer arietinum GN=LOC101502081 PE=4 SV=1	AT4G38070.1	1.06e-26	transcription factor bHLH131-like protein
TRINITY_DN11048_c0_g3_i2	-	-	-	-	-	-	-	-	-	-	-	-	-	-	-
TRINITY_DN11048_c0_g3_i7	-	-	-	-	-	-	-	-	-	-	-	-	-	-	-
TRINITY_DN11048_c0_g3_i8	-	-	-	-	-	-	-	-	-	-	-	-	-	-	-
TRINITY_DN11052_c0_g1_i3	KRH44342.1	0	hypothetical protein GLYMA_08G204500 [Glycine max]<>hypothetical protein GLYMA_08G204500 [Glycine max]	XP_007135670.1	0	hypothetical protein PHAVU_010G148500g [Phaseolus vulgaris]<>hypothetical protein PHAVU_010G148500g [Phaseolus vulgaris]	Q2V4B9.2	0	RecName: Full=Probable plastidic glucose transporter 3	A0A0R0IQ10	0	Uncharacterized protein OS=Glycine max GN=GLYMA_08G204500 PE=3 SV=1	AT1G79820.2	0	Major facilitator superfamily protein
TRINITY_DN11053_c0_g1_i2	XP_013462938.1	2.46e-19	heavy-metal-associated domain protein [Medicago truncatula]<>heavy-metal-associated domain protein [Medicago truncatula]	XP_013462938.1	1.78e-19	heavy-metal-associated domain protein [Medicago truncatula]	-	-	-	A0A072V6K8	1.61e-19	Heavy-metal-associated domain protein OS=Medicago truncatula GN=25486260 PE=4 SV=1	AT4G16380.1	8.7e-20	Heavy metal transport/detoxification superfamily protein
TRINITY_DN11053_c0_g1_i3	XP_013462938.1	2.78e-19	heavy-metal-associated domain protein [Medicago truncatula]<>heavy-metal-associated domain protein [Medicago truncatula]	XP_013462938.1	2.01e-19	heavy-metal-associated domain protein [Medicago truncatula]	-	-	-	A0A072V6K8	1.82e-19	Heavy-metal-associated domain protein OS=Medicago truncatula GN=25486260 PE=4 SV=1	AT4G16380.1	9.65e-20	Heavy metal transport/detoxification superfamily protein
TRINITY_DN1107_c0_g1_i1	XP_019188553.1	1.48e-35	PREDICTED: uncharacterized protein LOC109182802 [Ipomoea nil]<>PREDICTED: uncharacterized protein LOC109182802 [Ipomoea nil]	XP_019188553.1	1.07e-35	PREDICTED: uncharacterized protein LOC109182802 [Ipomoea nil]<>PREDICTED: uncharacterized protein LOC109182802 [Ipomoea nil]	Q93YU8.1	8.71e-29	RecName: Full=Nitrate regulatory gene2 protein; Short=NRG2 protein	A0A0R0F4L3	1.08e-35	Uncharacterized protein OS=Glycine max GN=GLYMA_18G251900 PE=4 SV=1	AT1G02110.1	2.41e-38	bZIP domain class transcription factor (DUF630 and DUF632)
TRINITY_DN1107_c0_g1_i2	XP_019188553.1	1.9e-35	PREDICTED: uncharacterized protein LOC109182802 [Ipomoea nil]<>PREDICTED: uncharacterized protein LOC109182802 [Ipomoea nil]	XP_019188553.1	1.37e-35	PREDICTED: uncharacterized protein LOC109182802 [Ipomoea nil]<>PREDICTED: uncharacterized protein LOC109182802 [Ipomoea nil]	Q93YU8.1	7.69e-29	RecName: Full=Nitrate regulatory gene2 protein; Short=NRG2 protein	A0A0R0F4L3	1.9e-35	Uncharacterized protein OS=Glycine max GN=GLYMA_18G251900 PE=4 SV=1	AT1G02110.1	3.51e-38	bZIP domain class transcription factor (DUF630 and DUF632)
TRINITY_DN11072_c0_g1_i4	XP_006604679.1	3.23e-146	PREDICTED: probable glutamate carboxypeptidase 2 [Glycine max]<>hypothetical protein GLYMA_19G203400 [Glycine max]	XP_006604679.1	2.33e-146	PREDICTED: probable glutamate carboxypeptidase 2 [Glycine max]	Q852M4.2	4.95e-125	RecName: Full=Probable glutamate carboxypeptidase PLA3; AltName: Full=Protein GOLIATH; AltName: Full=Protein PLASTOCHRON3	I1NAY2	2.11e-146	Uncharacterized protein OS=Glycine max GN=LOC100798131 PE=4 SV=2	AT3G54720.1	1.28e-118	Peptidase M28 family protein
TRINITY_DN1108_c0_g1_i10	XP_015958233.1	5.38e-143	selenium-binding protein 3 [Arachis duranensis]	XP_015958233.1	4.07e-143	selenium-binding protein 3 [Arachis duranensis]	O23264.1	3.6e-123	RecName: Full=Selenium-binding protein 1	A0A067K8P0	4.58e-139	Uncharacterized protein OS=Jatropha curcas GN=JCGZ_13151 PE=4 SV=1	AT4G14030.2	4.98e-124	selenium-binding protein 1
TRINITY_DN1108_c0_g1_i31	XP_016187699.1	0	selenium-binding protein 3 [Arachis ipaensis]	XP_016187699.1	0	selenium-binding protein 3 [Arachis ipaensis]	Q93WN0.1	0	RecName: Full=Selenium-binding protein 2; AltName: Full=Protein EMBRYO SAC DEVELOPMENT ARREST 38	A0A067K8P0	0	Uncharacterized protein OS=Jatropha curcas GN=JCGZ_13151 PE=4 SV=1	AT4G14040.1	0	selenium-binding protein 2
TRINITY_DN11081_c0_g1_i1	XP_016167551.1	0	uncharacterized protein LOC107610001 [Arachis ipaensis]	XP_016167551.1	0	uncharacterized protein LOC107610001 [Arachis ipaensis]	Q99L90.1	1.61e-13	RecName: Full=Microspherule protein 1; AltName: Full=58 kDa microspherule protein	A0A1J7HPV1	0	Uncharacterized protein OS=Lupinus angustifolius GN=TanjilG_17057 PE=4 SV=1	AT3G54350.5	2.6e-76	Forkhead-associated (FHA) domain-containing protein
TRINITY_DN11088_c0_g1_i5	XP_017408154.1	0	PREDICTED: vacuolar-sorting receptor 6 [Vigna angularis]<>hypothetical protein LR48_Vigan468s004000 [Vigna angularis]<>hypothetical protein VIGAN_02321500 [Vigna angularis var. angularis]	XP_017408154.1	0	PREDICTED: vacuolar-sorting receptor 6 [Vigna angularis]	Q9FYH7.3	0	RecName: Full=Vacuolar-sorting receptor 6; Short=AtVSR6; AltName: Full=BP80-like protein d; Short=AtBP80d; AltName: Full=Epidermal growth factor receptor-like protein 6; Short=AtELP6; Flags: Precursor	A0A0S3RHU0	0	Uncharacterized protein OS=Vigna angularis var. angularis GN=Vigan.02G321500 PE=4 SV=1	AT1G30900.1	0	VACUOLAR SORTING RECEPTOR 6
TRINITY_DN11088_c0_g1_i9	OIV91658.1	0	hypothetical protein TanjilG_26511 [Lupinus angustifolius]	XP_019426167.1	0	PREDICTED: vacuolar-sorting receptor 6-like [Lupinus angustifolius]	Q8L7E3.2	0	RecName: Full=Vacuolar-sorting receptor 7; Short=AtVSR7; AltName: Full=BP80-like protein f; Short=AtBP80f; AltName: Full=Epidermal growth factor receptor-like protein 3; Short=AtELP3; Flags: Precursor	A0A1S3U7W2	0	vacuolar-sorting receptor 6 OS=Vigna radiata var. radiata GN=LOC106762608 PE=4 SV=1	AT4G20110.1	0	VACUOLAR SORTING RECEPTOR 7
TRINITY_DN11090_c0_g1_i20	-	-	-	-	-	-	-	-	-	-	-	-	-	-	-
TRINITY_DN11096_c0_g2_i1	-	-	-	-	-	-	-	-	-	-	-	-	-	-	-
TRINITY_DN11099_c0_g1_i2	KHN14548.1	2.49e-87	Lipase [Glycine soja]	XP_007157308.1	5.48e-87	hypothetical protein PHAVU_002G059000g [Phaseolus vulgaris]	P04635.1	7.31e-17	RecName: Full=Lipase; AltName: Full=Phospholipase A1; AltName: Full=Triacylglycerol lipase; Contains: RecName: Full=Lipase 86 kDa form; Contains: RecName: Full=Lipase 46 kDa form; Flags: Precursor	A0A0B2Q3I8	1.56e-87	Lipase OS=Glycine soja GN=glysoja_027157 PE=4 SV=1	AT1G10740.2	9.39e-80	alpha/beta-Hydrolases superfamily protein
TRINITY_DN11099_c0_g1_i4	XP_007157308.1	0	hypothetical protein PHAVU_002G059000g [Phaseolus vulgaris]<>hypothetical protein PHAVU_002G059000g [Phaseolus vulgaris]	XP_007157308.1	0	hypothetical protein PHAVU_002G059000g [Phaseolus vulgaris]	P04635.1	2.38e-27	RecName: Full=Lipase; AltName: Full=Phospholipase A1; AltName: Full=Triacylglycerol lipase; Contains: RecName: Full=Lipase 86 kDa form; Contains: RecName: Full=Lipase 46 kDa form; Flags: Precursor	V7CGJ4	0	Uncharacterized protein OS=Phaseolus vulgaris GN=PHAVU_002G059000g PE=4 SV=1	AT1G10740.4	0	alpha/beta-Hydrolases superfamily protein
TRINITY_DN1110_c1_g2_i17	KYP55255.1	4.94e-28	F-box/WD-40 repeat-containing protein At3g52030 family [Cajanus cajan]	XP_020225876.1	2.97e-27	F-box/WD-40 repeat-containing protein At3g52030 isoform X3 [Cajanus cajan]	Q9SV01.2	5.92e-13	RecName: Full=F-box/WD-40 repeat-containing protein At3g52030	A0A151SKH0	3.23e-28	F-box/WD-40 repeat-containing protein At3g52030 family OS=Cajanus cajan GN=KK1_001463 PE=4 SV=1	AT3G52030.2	6.5e-14	F-box family protein with WD40/YVTN repeat doamin
TRINITY_DN11100_c0_g1_i6	XP_014502812.1	1.37e-64	uncharacterized protein At1g04910 isoform X2 [Vigna radiata var. radiata]	XP_014502812.1	9.91e-65	uncharacterized protein At1g04910 isoform X2 [Vigna radiata var. radiata]	Q8LNP3.2	8.78e-50	RecName: Full=O-fucosyltransferase 10; Short=O-FucT-10; AltName: Full=O-fucosyltransferase family protein	A0A1S3U9W3	8.97e-65	uncharacterized protein At1g04910-like isoform X2 OS=Vigna radiata var. radiata GN=LOC106763131 PE=4 SV=1	AT1G38065.2	1.04e-50	O-fucosyltransferase family protein
TRINITY_DN11100_c0_g1_i7	XP_019460306.1	0	PREDICTED: uncharacterized protein At1g04910-like [Lupinus angustifolius]<>hypothetical protein TanjilG_05011 [Lupinus angustifolius]	XP_019460306.1	0	PREDICTED: uncharacterized protein At1g04910-like [Lupinus angustifolius]	Q8GUM0.1	0	RecName: Full=O-fucosyltransferase 11; Short=O-FucT-11; AltName: Full=O-fucosyltransferase family protein	A0A151RPV1	0	DUF246 domain-containing protein At1g04910 family OS=Cajanus cajan GN=KK1_033917 PE=4 SV=1	AT1G38131.1	0	O-fucosyltransferase family protein
TRINITY_DN11101_c0_g1_i12	XP_016180065.1	0	molybdenum cofactor sulfurase isoform X1 [Arachis ipaensis]	XP_016180065.1	0	molybdenum cofactor sulfurase isoform X1 [Arachis ipaensis]	Q8LGM7.1	0	RecName: Full=Molybdenum cofactor sulfurase; Short=MCS; Short=MOS; Short=MoCo sulfurase; AltName: Full=Molybdenum cofactor sulfurtransferase	I1KZR5	0	Molybdenum cofactor sulfurase OS=Glycine max GN=LOC100787334 PE=3 SV=1	AT1G16540.1	0	molybdenum cofactor sulfurase (LOS5) (ABA3)
TRINITY_DN11101_c0_g1_i2	AJD81373.1	0	molybdenum cofactor sulfurase [Ammopiptanthus nanus]	XP_019413650.1	0	PREDICTED: molybdenum cofactor sulfurase isoform X5 [Lupinus angustifolius]	Q8LGM7.1	3.31e-162	RecName: Full=Molybdenum cofactor sulfurase; Short=MCS; Short=MOS; Short=MoCo sulfurase; AltName: Full=Molybdenum cofactor sulfurtransferase	A0A0B5A169	0	Molybdenum cofactor sulfurase OS=Ammopiptanthus nanus PE=2 SV=1	AT1G16540.2	1.17e-156	molybdenum cofactor sulfurase (LOS5) (ABA3)
TRINITY_DN11101_c0_g1_i3	KRH36423.1	8.47e-86	hypothetical protein GLYMA_09G002300 [Glycine max]	XP_019413650.1	1.11e-84	PREDICTED: molybdenum cofactor sulfurase isoform X5 [Lupinus angustifolius]	Q9C5X8.1	6.34e-71	RecName: Full=Molybdenum cofactor sulfurase; Short=MCS; Short=MOS; Short=MoCo sulfurase; AltName: Full=Abscisic acid protein 3; AltName: Full=Low expression of osmotically expressive genes protein 5; AltName: Full=Molybdenum cofactor sulfurtransferase	A0A0R0I1I0	5.53e-86	Uncharacterized protein OS=Glycine max GN=GLYMA_09G002300 PE=4 SV=1	AT1G16540.2	1.07e-72	molybdenum cofactor sulfurase (LOS5) (ABA3)
TRINITY_DN11101_c0_g1_i4	XP_016180065.1	0	molybdenum cofactor sulfurase isoform X1 [Arachis ipaensis]	XP_016180065.1	0	molybdenum cofactor sulfurase isoform X1 [Arachis ipaensis]	Q8LGM7.1	0	RecName: Full=Molybdenum cofactor sulfurase; Short=MCS; Short=MOS; Short=MoCo sulfurase; AltName: Full=Molybdenum cofactor sulfurtransferase	I1KZR5	0	Molybdenum cofactor sulfurase OS=Glycine max GN=LOC100787334 PE=3 SV=1	AT1G16540.1	0	molybdenum cofactor sulfurase (LOS5) (ABA3)
TRINITY_DN11101_c0_g1_i6	AJD81373.1	0	molybdenum cofactor sulfurase [Ammopiptanthus nanus]	XP_018829962.1	0	PREDICTED: molybdenum cofactor sulfurase isoform X3 [Juglans regia]	Q9C5X8.1	5.09e-180	RecName: Full=Molybdenum cofactor sulfurase; Short=MCS; Short=MOS; Short=MoCo sulfurase; AltName: Full=Abscisic acid protein 3; AltName: Full=Low expression of osmotically expressive genes protein 5; AltName: Full=Molybdenum cofactor sulfurtransferase	A0A0B5A169	0	Molybdenum cofactor sulfurase OS=Ammopiptanthus nanus PE=2 SV=1	AT1G16540.1	0	molybdenum cofactor sulfurase (LOS5) (ABA3)
TRINITY_DN11103_c0_g1_i1	XP_008245529.1	0	PREDICTED: LOW QUALITY PROTEIN: uncharacterized protein LOC103343662 [Prunus mume]	XP_008245529.1	0	PREDICTED: LOW QUALITY PROTEIN: uncharacterized protein LOC103343662 [Prunus mume]	P0C2F6.1	4.94e-55	RecName: Full=Putative ribonuclease H protein At1g65750	A0A1R3JJG5	0	Reverse transcriptase OS=Corchorus capsularis GN=CCACVL1_05692 PE=4 SV=1	AT4G29090.1	3.47e-51	Ribonuclease H-like superfamily protein
TRINITY_DN11103_c0_g1_i2	XP_008245529.1	0	PREDICTED: LOW QUALITY PROTEIN: uncharacterized protein LOC103343662 [Prunus mume]	XP_008245529.1	0	PREDICTED: LOW QUALITY PROTEIN: uncharacterized protein LOC103343662 [Prunus mume]	P0C2F6.1	5.04e-55	RecName: Full=Putative ribonuclease H protein At1g65750	A0A1R3JJG5	0	Reverse transcriptase OS=Corchorus capsularis GN=CCACVL1_05692 PE=4 SV=1	AT4G29090.1	3.54e-51	Ribonuclease H-like superfamily protein
TRINITY_DN11104_c0_g1_i1	XP_018812144.1	1.37e-104	PREDICTED: deSI-like protein At4g17486 [Juglans regia]	XP_018812144.1	9.89e-105	PREDICTED: deSI-like protein At4g17486 [Juglans regia]	Q93VG8.1	2.13e-59	RecName: Full=DeSI-like protein At4g17486	V7AR63	4.25e-104	Uncharacterized protein OS=Phaseolus vulgaris GN=PHAVU_010G159700g PE=4 SV=1	AT1G80690.1	9.41e-93	PPPDE putative thiol peptidase family protein
TRINITY_DN11104_c0_g1_i4	CBI21088.3	2.29e-16	unnamed protein product, partial [Vitis vinifera]	XP_010245553.1	2.55e-16	PREDICTED: deSI-like protein At4g17486 [Nelumbo nucifera]	Q93VG8.1	2.81e-08	RecName: Full=DeSI-like protein At4g17486	A0A0D3DCW8	9e-17	Uncharacterized protein (Fragment) OS=Brassica oleracea var. oleracea PE=4 SV=1	AT1G80690.2	1.32e-16	PPPDE putative thiol peptidase family protein
TRINITY_DN11107_c0_g1_i1	XP_018813983.1	0	PREDICTED: pentatricopeptide repeat-containing protein At5g66520 [Juglans regia]	XP_018813983.1	0	PREDICTED: pentatricopeptide repeat-containing protein At5g66520 [Juglans regia]	Q9FJY7.1	1.66e-119	RecName: Full=Pentatricopeptide repeat-containing protein At5g66520	M5W7J5	0	Uncharacterized protein OS=Prunus persica GN=PRUPE_ppa018503mg PE=4 SV=1	AT5G66520.1	1.96e-120	Tetratricopeptide repeat (TPR)-like superfamily protein
TRINITY_DN11111_c0_g1_i1	XP_017436294.1	0	PREDICTED: probable LRR receptor-like serine/threonine-protein kinase At1g14390 [Vigna angularis]<>hypothetical protein VIGAN_01225500 [Vigna angularis var. angularis]	XP_017436294.1	0	PREDICTED: probable LRR receptor-like serine/threonine-protein kinase At1g14390 [Vigna angularis]	Q9M9S4.1	9.53e-177	RecName: Full=Probable LRR receptor-like serine/threonine-protein kinase At1g14390; Flags: Precursor	A0A0S3R233	0	Uncharacterized protein OS=Vigna angularis var. angularis GN=Vigan.01G225500 PE=4 SV=1	AT1G14390.1	1.12e-177	Leucine-rich repeat protein kinase family protein
TRINITY_DN11111_c0_g2_i1	NP_001237379.2	0	cysteine proteinase precursor [Glycine max]<>hypothetical protein GLYMA_04G190700 [Glycine max]	NP_001237379.2	0	cysteine proteinase precursor [Glycine max]	P12412.1	0	RecName: Full=Vignain; AltName: Full=Bean endopeptidase; AltName: Full=Cysteine proteinase; AltName: Full=Sulfhydryl-endopeptidase; Short=SH-EP; Contains: RecName: Full=Vignain-1; Contains: RecName: Full=Vignain-2; Flags: Precursor	I1JXE2	0	Uncharacterized protein OS=Glycine max GN=CYSP1 PE=3 SV=1	AT5G50260.1	0	Cysteine proteinases superfamily protein
TRINITY_DN11118_c0_g1_i3	XP_020202927.1	0	DEAD-box ATP-dependent RNA helicase 10 [Cajanus cajan]	XP_020202927.1	0	DEAD-box ATP-dependent RNA helicase 10 [Cajanus cajan]	Q8GY84.2	0	RecName: Full=DEAD-box ATP-dependent RNA helicase 10	V7AMY5	0	Uncharacterized protein OS=Phaseolus vulgaris GN=PHAVU_010G094200g PE=3 SV=1	AT5G60990.1	0	DEA(D/H)-box RNA helicase family protein
TRINITY_DN1112_c2_g1_i1	CAA06745.1	3.71e-43	transmembrane channel protein, partial [Cicer arietinum]	XP_017430460.1	9.3e-42	PREDICTED: probable aquaporin PIP-type 7a [Vigna angularis]	P25794.2	7.04e-44	RecName: Full=Probable aquaporin PIP-type 7a; AltName: Full=Turgor-responsive protein 31; AltName: Full=Turgor-responsive protein 7a	O65741	2.42e-43	Transmembrane channel protein (Fragment) OS=Cicer arietinum PE=2 SV=1	AT1G01620.2	2.32e-42	plasma membrane intrinsic protein 1C
TRINITY_DN11130_c0_g3_i2	-	-	-	-	-	-	-	-	-	-	-	-	-	-	-
TRINITY_DN11140_c0_g1_i10	XP_002320958.2	0	putative galactinol synthase family protein [Populus trichocarpa]<>galactinol synthase 6 [Populus trichocarpa]<>putative galactinol synthase family protein [Populus trichocarpa]	XP_002320958.2	0	putative galactinol synthase family protein [Populus trichocarpa]	O22893.1	0	RecName: Full=Galactinol synthase 1; Short=AtGolS1; Short=GolS-1	B9I9F1	0	Hexosyltransferase OS=Populus trichocarpa GN=GolS6 PE=2 SV=2	AT2G47180.1	0	galactinol synthase 1
TRINITY_DN11140_c0_g1_i13	XP_012082953.1	0	galactinol synthase 1 [Jatropha curcas]<>hypothetical protein JCGZ_14070 [Jatropha curcas]	XP_012082953.1	0	galactinol synthase 1 [Jatropha curcas]	O22893.1	0	RecName: Full=Galactinol synthase 1; Short=AtGolS1; Short=GolS-1	A0A067K918	0	Hexosyltransferase OS=Jatropha curcas GN=JCGZ_14070 PE=3 SV=1	AT2G47180.1	0	galactinol synthase 1
TRINITY_DN11140_c0_g2_i1	XP_017413731.1	1.49e-65	PREDICTED: galactinol synthase 1-like [Vigna angularis]<>hypothetical protein LR48_Vigan02g159200 [Vigna angularis]<>hypothetical protein VIGAN_08181400 [Vigna angularis var. angularis]	XP_017413731.1	1.08e-65	PREDICTED: galactinol synthase 1-like [Vigna angularis]	O22893.1	1.85e-65	RecName: Full=Galactinol synthase 1; Short=AtGolS1; Short=GolS-1	A0A0S3SQN0	9.75e-66	Hexosyltransferase OS=Vigna angularis var. angularis GN=Vigan.08G181400 PE=3 SV=1	AT2G47180.1	2.18e-66	galactinol synthase 1
TRINITY_DN11146_c0_g1_i1	XP_020229896.1	0	acetyl-CoA carboxylase 1-like [Cajanus cajan]	XP_020229896.1	0	acetyl-CoA carboxylase 1-like [Cajanus cajan]	Q38970.1	0	RecName: Full=Acetyl-CoA carboxylase 1; Short=AtACC1; AltName: Full=Protein EMBRYO DEFECTIVE 22; AltName: Full=Protein GURKE; AltName: Full=Protein PASTICCINO 3; Includes: RecName: Full=Biotin carboxylase	A0A151SDE1	0	Acetyl-CoA carboxylase OS=Cajanus cajan GN=KK1_025241 PE=4 SV=1	AT1G36160.2	0	acetyl-CoA carboxylase 1
TRINITY_DN11150_c0_g1_i3	XP_021600279.1	1.4e-11	uncharacterized protein LOC110605905 isoform X2 [Manihot esculenta]	XP_021600279.1	1.01e-11	uncharacterized protein LOC110605905 isoform X2 [Manihot esculenta]	-	-	-	B9R8V7	2.66e-11	Uncharacterized protein OS=Ricinus communis GN=RCOM_1602480 PE=4 SV=1	AT1G21000.2	8.45e-12	PLATZ transcription factor family protein
TRINITY_DN11158_c0_g1_i1	KRH53518.1	2.31e-142	hypothetical protein GLYMA_06G130100 [Glycine max]	XP_003526721.1	7.14e-142	PREDICTED: protein ABIL2-like [Glycine max]<>PREDICTED: protein ABIL2-like [Glycine max]<>PREDICTED: protein ABIL2-like [Glycine max]	Q9M3A3.1	2.29e-118	RecName: Full=Protein ABIL2; AltName: Full=Abl interactor-like protein 2; Short=AtABIL2	A0A0R0JG66	1.51e-142	Uncharacterized protein OS=Glycine max GN=GLYMA_06G130100 PE=4 SV=1	AT3G49290.2	2.7e-119	ABL interactor-like protein 2
TRINITY_DN11158_c0_g1_i12	XP_020234431.1	1.79e-156	protein ABIL2-like [Cajanus cajan]<>protein ABIL2-like [Cajanus cajan]<>protein ABIL2-like [Cajanus cajan]	XP_020234431.1	1.29e-156	protein ABIL2-like [Cajanus cajan]<>protein ABIL2-like [Cajanus cajan]<>protein ABIL2-like [Cajanus cajan]	Q9M3A3.1	2.06e-120	RecName: Full=Protein ABIL2; AltName: Full=Abl interactor-like protein 2; Short=AtABIL2	A0A0B2QGY4	5.45e-156	Protein ABIL2 OS=Glycine soja GN=glysoja_027761 PE=4 SV=1	AT3G49290.2	2.43e-121	ABL interactor-like protein 2
TRINITY_DN1116_c0_g1_i2	XP_021667010.1	2.42e-31	cysteine proteinase inhibitor 5-like [Hevea brasiliensis]	XP_021667010.1	1.74e-31	cysteine proteinase inhibitor 5-like [Hevea brasiliensis]	Q41916.2	3.09e-23	RecName: Full=Cysteine proteinase inhibitor 5; Short=AtCYS-5; Flags: Precursor	A0A0S3R9G8	2.92e-29	Cysteine proteinase inhibitor OS=Vigna angularis var. angularis GN=Vigan.01G542400 PE=3 SV=1	AT5G47550.1	3.64e-24	Cystatin/monellin superfamily protein
TRINITY_DN11160_c0_g1_i12	-	-	-	-	-	-	-	-	-	-	-	-	-	-	-
TRINITY_DN11160_c0_g1_i5	-	-	-	-	-	-	-	-	-	-	-	-	-	-	-
TRINITY_DN11160_c0_g1_i9	-	-	-	-	-	-	-	-	-	-	-	-	-	-	-
TRINITY_DN11160_c0_g2_i1	-	-	-	-	-	-	-	-	-	-	-	-	-	-	-
TRINITY_DN11161_c0_g1_i7	XP_016205284.1	3.87e-115	jasmonic acid-amido synthetase JAR1 [Arachis ipaensis]<>jasmonic acid-amido synthetase JAR1 [Arachis ipaensis]<>jasmonic acid-amido synthetase JAR1 [Arachis ipaensis]<>jasmonic acid-amido synthetase JAR1 [Arachis ipaensis]<>jasmonic acid-amido synthetase JAR1 [Arachis ipaensis]	XP_016205284.1	2.79e-115	jasmonic acid-amido synthetase JAR1 [Arachis ipaensis]<>jasmonic acid-amido synthetase JAR1 [Arachis ipaensis]<>jasmonic acid-amido synthetase JAR1 [Arachis ipaensis]<>jasmonic acid-amido synthetase JAR1 [Arachis ipaensis]<>jasmonic acid-amido synthetase JAR1 [Arachis ipaensis]	Q6I581.1	1.04e-88	RecName: Full=Jasmonic acid-amido synthetase JAR1; AltName: Full=Auxin-responsive GH3-like protein 5; Short=OsGH3-5; AltName: Full=Indole-3-acetic acid-amido synthetase GH3.5; AltName: Full=Jasmonate-amino acid synthetase JAR1; AltName: Full=Protein JASMONATE RESISTANT 1; Short=OsJAR1	A0A1J7IS32	1.7e-111	Uncharacterized protein OS=Lupinus angustifolius GN=TanjilG_02501 PE=4 SV=1	AT2G46370.4	6.91e-80	Auxin-responsive GH3 family protein
TRINITY_DN11166_c0_g1_i2	XP_020233281.1	0	BTB/POZ domain-containing protein DOT3 isoform X1 [Cajanus cajan]	XP_020233281.1	0	BTB/POZ domain-containing protein DOT3 isoform X1 [Cajanus cajan]	Q9LFU0.1	4.84e-134	RecName: Full=BTB/POZ domain-containing protein DOT3; AltName: Full=Protein DEFECTIVELY ORGANIZED TRIBUTARIES 3	K7L6H2	0	Uncharacterized protein OS=Glycine max GN=LOC100784652 PE=3 SV=1	AT5G10250.1	5.71e-135	Phototropic-responsive NPH3 family protein
TRINITY_DN11166_c0_g1_i3	XP_014510612.1	0	BTB/POZ domain-containing protein DOT3 isoform X1 [Vigna radiata var. radiata]	XP_014510612.1	0	BTB/POZ domain-containing protein DOT3 isoform X1 [Vigna radiata var. radiata]	Q9LFU0.1	0	RecName: Full=BTB/POZ domain-containing protein DOT3; AltName: Full=Protein DEFECTIVELY ORGANIZED TRIBUTARIES 3	A0A1S3UXC2	0	BTB/POZ domain-containing protein DOT3 OS=Vigna radiata var. radiata GN=LOC106769488 PE=3 SV=1	AT5G10250.2	0	Phototropic-responsive NPH3 family protein
TRINITY_DN11167_c0_g1_i1	-	-	-	-	-	-	-	-	-	-	-	-	-	-	-
TRINITY_DN11170_c0_g1_i3	XP_017181954.1	2.31e-33	PREDICTED: transcription factor UNE12-like [Malus domestica]	XP_017181954.1	1.67e-33	PREDICTED: transcription factor UNE12-like [Malus domestica]	Q93Y00.1	1.35e-25	RecName: Full=Transcription factor bHLH7; AltName: Full=Basic helix-loop-helix protein 7; Short=AtbHLH7; Short=bHLH 7; AltName: Full=Transcription factor EN 92; AltName: Full=bHLH transcription factor bHLH007	A0A0S3SQ90	6.01e-32	Uncharacterized protein OS=Vigna angularis var. angularis GN=Vigan.08G162200 PE=4 SV=1	AT1G03040.2	1.5e-26	basic helix-loop-helix (bHLH) DNA-binding superfamily protein
TRINITY_DN11170_c0_g1_i4	XP_020237097.1	5.82e-64	transcription factor UNE12-like isoform X6 [Cajanus cajan]	XP_020237097.1	4.2e-64	transcription factor UNE12-like isoform X6 [Cajanus cajan]	Q93Y00.1	1.71e-47	RecName: Full=Transcription factor bHLH7; AltName: Full=Basic helix-loop-helix protein 7; Short=AtbHLH7; Short=bHLH 7; AltName: Full=Transcription factor EN 92; AltName: Full=bHLH transcription factor bHLH007	A0A251NZU9	4.97e-63	Uncharacterized protein OS=Prunus persica GN=PRUPE_6G343400 PE=4 SV=1	AT1G03040.2	1.85e-48	basic helix-loop-helix (bHLH) DNA-binding superfamily protein
TRINITY_DN11172_c0_g1_i1	OMO85113.1	5.64e-41	Proton-dependent oligopeptide transporter family [Corchorus capsularis]	XP_021806170.1	1.36e-39	protein NRT1/ PTR FAMILY 5.14-like [Prunus avium]	Q0WP01.1	8.56e-13	RecName: Full=Protein NRT1/ PTR FAMILY 5.10; Short=AtNPF5.10	A0A1R3IRA3	3.68e-41	Proton-dependent oligopeptide transporter family OS=Corchorus capsularis GN=CCACVL1_10406 PE=4 SV=1	AT1G22540.1	1.01e-13	Major facilitator superfamily protein
TRINITY_DN11175_c0_g1_i1	KHN44929.1	0	Fructokinase-2 [Glycine soja]	XP_006573158.1	0	PREDICTED: fructokinase-like 2, chloroplastic [Glycine max]	F4I0K2.2	0	RecName: Full=Fructokinase-like 2, chloroplastic; AltName: Full=pfkB-type carbohydrate kinase family protein 1; Flags: Precursor	A0A0B2SKS6	0	Fructokinase-2 OS=Glycine soja GN=glysoja_036140 PE=4 SV=1	AT1G69200.1	0	fructokinase-like protein
TRINITY_DN11176_c0_g1_i2	XP_013451918.1	1.68e-10	UDP-glucosyltransferase family protein [Medicago truncatula]<>UDP-glucosyltransferase family protein [Medicago truncatula]	XP_013451918.1	1.21e-10	UDP-glucosyltransferase family protein [Medicago truncatula]	Q9SKC5.1	5.55e-08	RecName: Full=UDP-glycosyltransferase 74D1; AltName: Full=Jasmonate glucosyltransferase 1; Short=AtJGT1	A0A072U986	1.1e-10	UDP-glucosyltransferase family protein OS=Medicago truncatula GN=25496191 PE=4 SV=1	AT2G31750.2	6.14e-09	UDP-glucosyl transferase 74D1
TRINITY_DN11176_c0_g2_i2	-	-	-	-	-	-	-	-	-	-	-	-	-	-	-
TRINITY_DN11176_c0_g3_i1	XP_022759823.1	4.08e-08	UDP-glycosyltransferase 74G1-like [Durio zibethinus]	XP_022759823.1	2.94e-08	UDP-glycosyltransferase 74G1-like [Durio zibethinus]	Q9SYK9.1	1.07e-06	RecName: Full=UDP-glycosyltransferase 74E2	A0A072U986	3.55e-08	UDP-glucosyltransferase family protein OS=Medicago truncatula GN=25496191 PE=4 SV=1	AT1G05680.1	1.26e-07	Uridine diphosphate glycosyltransferase 74E2
TRINITY_DN1118_c0_g1_i1	XP_013465197.1	2.76e-43	TCP family transcription factor [Medicago truncatula]<>TCP family transcription factor [Medicago truncatula]	XP_013465197.1	1.99e-43	TCP family transcription factor [Medicago truncatula]	O82277.1	1.27e-28	RecName: Full=Transcription factor TCP10	G7ZVJ2	1.8e-43	TCP family transcription factor OS=Medicago truncatula GN=25487743 PE=4 SV=1	AT2G31070.1	1.49e-29	TCP domain protein 10
TRINITY_DN11181_c0_g2_i1	XP_009772064.1	3.95e-14	PREDICTED: uncharacterized protein LOC104222527 [Nicotiana sylvestris]	XP_009772064.1	2.85e-14	PREDICTED: uncharacterized protein LOC104222527 [Nicotiana sylvestris]	-	-	-	A0A1U7WBM8	2.58e-14	uncharacterized protein LOC104222527 OS=Nicotiana sylvestris GN=LOC104222527 PE=4 SV=1	-	-	-
TRINITY_DN11182_c1_g2_i1	XP_020201912.1	3.34e-87	G-type lectin S-receptor-like serine/threonine-protein kinase At1g11410 isoform X2 [Cajanus cajan]	XP_020201912.1	2.41e-87	G-type lectin S-receptor-like serine/threonine-protein kinase At1g11410 isoform X2 [Cajanus cajan]	Q9LPZ3.3	5.44e-62	RecName: Full=G-type lectin S-receptor-like serine/threonine-protein kinase At1g11410; Flags: Precursor	A0A0S3QZQ6	4.49e-82	Uncharacterized protein OS=Vigna angularis var. angularis GN=Vigan.01G136000 PE=4 SV=1	AT1G11410.2	2.13e-63	S-locus lectin protein kinase family protein
TRINITY_DN11190_c0_g1_i3	GAU12159.1	3.7e-65	hypothetical protein TSUD_01250 [Trifolium subterraneum]	XP_020203928.1	9.09e-64	uncharacterized protein LOC109789401 [Cajanus cajan]<>uncharacterized protein LOC109789401 [Cajanus cajan]<>uncharacterized protein LOC109789401 [Cajanus cajan]<>uncharacterized protein LOC109789401 [Cajanus cajan]	-	-	-	A0A151U804	6.66e-64	Uncharacterized protein OS=Cajanus cajan GN=KK1_008157 PE=4 SV=1	AT5G01130.1	7.09e-19	hypothetical protein (DUF674)
TRINITY_DN11193_c0_g1_i1	XP_010062508.1	2.11e-122	PREDICTED: aquaporin TIP2-1 [Eucalyptus grandis]<>hypothetical protein EUGRSUZ_F03054 [Eucalyptus grandis]	XP_010062508.1	1.52e-122	PREDICTED: aquaporin TIP2-1 [Eucalyptus grandis]	Q41951.2	9.51e-116	RecName: Full=Aquaporin TIP2-1; AltName: Full=Delta-tonoplast intrinsic protein; Short=Delta-TIP; AltName: Full=Tonoplast intrinsic protein 2-1; Short=AtTIP2;1; Contains: RecName: Full=Aquaporin TIP2-1, N-terminally processed	A0A059BVH2	1.38e-122	Uncharacterized protein OS=Eucalyptus grandis GN=EUGRSUZ_F03054 PE=3 SV=1	AT3G16240.1	1.12e-116	delta tonoplast integral protein
TRINITY_DN11197_c0_g1_i1	ACU19625.1	4e-06	unknown [Glycine max]	XP_003540964.1	4.98e-06	PREDICTED: fructose-bisphosphate aldolase 1, chloroplastic [Glycine max]	-	-	-	C6TCS3	2.61e-06	Uncharacterized protein OS=Glycine max PE=2 SV=1	-	-	-
TRINITY_DN1120_c0_g1_i12	NP_001345919.1	0	LHY1/CCA1-like protein [Glycine max]<>PREDICTED: protein LHY isoform X1 [Glycine max]<>PREDICTED: protein LHY isoform X1 [Glycine max]<>PREDICTED: protein LHY isoform X1 [Glycine max]<>PREDICTED: protein LHY isoform X1 [Glycine max]<>PREDICTED: protein LHY isoform X1 [Glycine max]<>hypothetical protein GLYMA_07G048500 [Glycine max]<>hypothetical protein GLYMA_07G048500 [Glycine max]<>hypothetical…	NP_001345919.1	0	LHY1/CCA1-like protein [Glycine max]<>PREDICTED: protein LHY isoform X1 [Glycine max]<>PREDICTED: protein LHY isoform X1 [Glycine max]<>PREDICTED: protein LHY isoform X1 [Glycine max]<>PREDICTED: protein LHY isoform X1 [Glycine max]<>PREDICTED: protein LHY isoform X1 [Glycine max]	Q6R0H1.2	3.71e-86	RecName: Full=Protein LHY; AltName: Full=MYB-related transcription factor LHY; AltName: Full=Protein LATE ELONGATED HYPOCOTYL	K7KZP5	0	Uncharacterized protein OS=Glycine max GN=MYB155 PE=4 SV=1	AT1G01060.4	3.32e-87	Homeodomain-like superfamily protein
TRINITY_DN1120_c0_g1_i14	NP_001345919.1	0	LHY1/CCA1-like protein [Glycine max]<>PREDICTED: protein LHY isoform X1 [Glycine max]<>PREDICTED: protein LHY isoform X1 [Glycine max]<>PREDICTED: protein LHY isoform X1 [Glycine max]<>PREDICTED: protein LHY isoform X1 [Glycine max]<>PREDICTED: protein LHY isoform X1 [Glycine max]<>hypothetical protein GLYMA_07G048500 [Glycine max]<>hypothetical protein GLYMA_07G048500 [Glycine max]<>hypothetical…	NP_001345919.1	0	LHY1/CCA1-like protein [Glycine max]<>PREDICTED: protein LHY isoform X1 [Glycine max]<>PREDICTED: protein LHY isoform X1 [Glycine max]<>PREDICTED: protein LHY isoform X1 [Glycine max]<>PREDICTED: protein LHY isoform X1 [Glycine max]<>PREDICTED: protein LHY isoform X1 [Glycine max]	Q6R0H1.2	7.73e-53	RecName: Full=Protein LHY; AltName: Full=MYB-related transcription factor LHY; AltName: Full=Protein LATE ELONGATED HYPOCOTYL	K7KZP5	0	Uncharacterized protein OS=Glycine max GN=MYB155 PE=4 SV=1	AT1G01060.4	8.57e-54	Homeodomain-like superfamily protein
TRINITY_DN1120_c0_g1_i3	NP_001345919.1	0	LHY1/CCA1-like protein [Glycine max]<>PREDICTED: protein LHY isoform X1 [Glycine max]<>PREDICTED: protein LHY isoform X1 [Glycine max]<>PREDICTED: protein LHY isoform X1 [Glycine max]<>PREDICTED: protein LHY isoform X1 [Glycine max]<>PREDICTED: protein LHY isoform X1 [Glycine max]<>hypothetical protein GLYMA_07G048500 [Glycine max]<>hypothetical protein GLYMA_07G048500 [Glycine max]<>hypothetical…	NP_001345919.1	0	LHY1/CCA1-like protein [Glycine max]<>PREDICTED: protein LHY isoform X1 [Glycine max]<>PREDICTED: protein LHY isoform X1 [Glycine max]<>PREDICTED: protein LHY isoform X1 [Glycine max]<>PREDICTED: protein LHY isoform X1 [Glycine max]<>PREDICTED: protein LHY isoform X1 [Glycine max]	Q6R0H1.2	9.16e-85	RecName: Full=Protein LHY; AltName: Full=MYB-related transcription factor LHY; AltName: Full=Protein LATE ELONGATED HYPOCOTYL	K7KZP5	0	Uncharacterized protein OS=Glycine max GN=MYB155 PE=4 SV=1	AT1G01060.4	9.63e-86	Homeodomain-like superfamily protein
TRINITY_DN11200_c0_g1_i1	XP_015935604.1	2.38e-18	zinc finger protein CONSTANS-like [Arachis duranensis]	XP_015935604.1	1.72e-18	zinc finger protein CONSTANS-like [Arachis duranensis]	-	-	-	V4SBQ4	1.13e-16	Uncharacterized protein OS=Citrus clementina GN=CICLE_v10029153mg PE=4 SV=1	AT5G59990.1	4.97e-08	CCT motif family protein
TRINITY_DN11201_c0_g4_i1	XP_020220021.1	2.88e-139	uncharacterized protein LOC109802989 [Cajanus cajan]<>Chaperone protein dnaJ [Cajanus cajan]	XP_020220021.1	2.08e-139	uncharacterized protein LOC109802989 [Cajanus cajan]	Q9FMX6.1	1.02e-34	RecName: Full=Chaperone protein dnaJ C76, chloroplastic; Short=atDjC76; AltName: Full=AtDjC17; AltName: Full=AtJ17; Flags: Precursor	A0A151T8G3	1.88e-139	Chaperone protein dnaJ OS=Cajanus cajan GN=KK1_017870 PE=4 SV=1	AT5G23240.1	1.2e-35	DNAJ heat shock N-terminal domain-containing protein
TRINITY_DN11208_c0_g1_i1	XP_019052368.1	1.64e-06	PREDICTED: LOW QUALITY PROTEIN: nuclear poly(A) polymerase 4-like [Nelumbo nucifera]	XP_019052368.1	1.19e-06	PREDICTED: LOW QUALITY PROTEIN: nuclear poly(A) polymerase 4-like [Nelumbo nucifera]	Q8VYW1.1	2e-06	RecName: Full=Nuclear poly(A) polymerase 4; Short=AtPAP(IV); Short=PAP(IV); Short=Poly(A) polymerase IV; Short=nPAP; AltName: Full=Polynucleotide adenylyltransferase 4	A0A1U8Q0M0	1.07e-06	LOW QUALITY PROTEIN: nuclear poly(A) polymerase 4-like OS=Nelumbo nucifera GN=LOC104592040 PE=4 SV=1	AT4G32850.8	1.89e-07	nuclear poly(a) polymerase
TRINITY_DN11218_c0_g1_i1	XP_003544132.1	1.01e-150	PREDICTED: probable 6-phosphogluconolactonase 4, chloroplastic [Glycine max]<>Putative 6-phosphogluconolactonase 4, chloroplastic [Glycine soja]<>hypothetical protein GLYMA_14G161800 [Glycine max]	XP_003544132.1	7.26e-151	PREDICTED: probable 6-phosphogluconolactonase 4, chloroplastic [Glycine max]	A2Z3C4.2	5.57e-103	RecName: Full=Probable 6-phosphogluconolactonase 4, chloroplastic; Short=6PGL 4; Flags: Precursor	A0A0B2RM98	6.58e-151	Putative 6-phosphogluconolactonase 4, chloroplastic OS=Glycine soja GN=glysoja_047435 PE=4 SV=1	AT5G24400.1	5.89e-100	NagB/RpiA/CoA transferase-like superfamily protein
TRINITY_DN11222_c0_g1_i1	XP_003624781.1	0	MATE efflux family protein [Medicago truncatula]<>MATE efflux family protein [Medicago truncatula]	XP_003624781.1	0	MATE efflux family protein [Medicago truncatula]	Q8W488.1	0	RecName: Full=Protein DETOXIFICATION 21; Short=AtDTX21; AltName: Full=Multidrug and toxic compound extrusion protein 21; Short=MATE protein 21	G7L2P1	0	Protein DETOXIFICATION OS=Medicago truncatula GN=11432677 PE=3 SV=1	AT1G33110.1	0	MATE efflux family protein
TRINITY_DN11222_c0_g1_i2	XP_019457195.1	8.76e-70	PREDICTED: protein DETOXIFICATION 21-like isoform X3 [Lupinus angustifolius]	XP_019457195.1	6.32e-70	PREDICTED: protein DETOXIFICATION 21-like isoform X3 [Lupinus angustifolius]	F4HPH1.1	2.86e-53	RecName: Full=Protein DETOXIFICATION 22; Short=AtDTX22; AltName: Full=Multidrug and toxic compound extrusion protein 22; Short=MATE protein 22	G7L2P2	8.11e-68	MATE efflux family protein OS=Medicago truncatula GN=11432677 PE=4 SV=2	AT1G33090.1	3.38e-54	MATE efflux family protein
TRINITY_DN11222_c0_g1_i3	XP_019457193.1	7.56e-37	PREDICTED: protein DETOXIFICATION 21-like isoform X1 [Lupinus angustifolius]<>PREDICTED: protein DETOXIFICATION 21-like isoform X2 [Lupinus angustifolius]	XP_019457193.1	5.45e-37	PREDICTED: protein DETOXIFICATION 21-like isoform X1 [Lupinus angustifolius]<>PREDICTED: protein DETOXIFICATION 21-like isoform X2 [Lupinus angustifolius]	Q8W488.1	1.93e-26	RecName: Full=Protein DETOXIFICATION 21; Short=AtDTX21; AltName: Full=Multidrug and toxic compound extrusion protein 21; Short=MATE protein 21	A0A1J7HA01	7.13e-37	Protein DETOXIFICATION OS=Lupinus angustifolius GN=TanjilG_20578 PE=3 SV=1	AT1G33110.1	2.28e-27	MATE efflux family protein
TRINITY_DN11227_c0_g1_i1	XP_019415570.1	5.18e-48	PREDICTED: probable polyamine oxidase 5 [Lupinus angustifolius]<>hypothetical protein TanjilG_16709 [Lupinus angustifolius]	XP_019415570.1	3.74e-48	PREDICTED: probable polyamine oxidase 5 [Lupinus angustifolius]	Q9SU79.1	1.16e-41	RecName: Full=Probable polyamine oxidase 5; Short=AtPAO5	A9P887	7.57e-47	Uncharacterized protein OS=Populus trichocarpa PE=2 SV=1	AT4G29720.1	1.37e-42	polyamine oxidase 5
TRINITY_DN11230_c0_g1_i1	XP_023004861.1	2.49e-29	uncharacterized protein LOC111498038 [Cucurbita maxima]	XP_023004861.1	1.79e-29	uncharacterized protein LOC111498038 [Cucurbita maxima]	-	-	-	A0A200PQL4	1.94e-28	Uncharacterized protein OS=Macleaya cordata GN=BVC80_9089g103 PE=4 SV=1	AT1G52720.1	1.96e-29	hypothetical protein
TRINITY_DN11240_c2_g1_i1	-	-	-	-	-	-	-	-	-	-	-	-	-	-	-
TRINITY_DN11240_c2_g1_i2	-	-	-	-	-	-	-	-	-	-	-	-	-	-	-
TRINITY_DN11248_c0_g1_i1	-	-	-	-	-	-	-	-	-	-	-	-	-	-	-
TRINITY_DN11249_c0_g1_i1	XP_020212983.1	3.48e-77	protein BIG GRAIN 1-like E [Cajanus cajan]<>hypothetical protein KK1_009005 [Cajanus cajan]	XP_020212983.1	2.51e-77	protein BIG GRAIN 1-like E [Cajanus cajan]	Q93Z37.1	1.17e-18	RecName: Full=Protein BIG GRAIN 1-like E	A0A151TRY4	2.27e-77	Uncharacterized protein OS=Cajanus cajan GN=KK1_009005 PE=4 SV=1	AT1G69160.1	1.38e-19	suppressor
TRINITY_DN11249_c0_g1_i3	XP_017426953.1	6.97e-84	PREDICTED: protein BIG GRAIN 1-like E [Vigna angularis]<>hypothetical protein LR48_Vigan06g114100 [Vigna angularis]<>hypothetical protein VIGAN_10056000 [Vigna angularis var. angularis]	XP_017426953.1	5.03e-84	PREDICTED: protein BIG GRAIN 1-like E [Vigna angularis]	Q93Z37.1	3e-18	RecName: Full=Protein BIG GRAIN 1-like E	A0A0S3T1R4	4.55e-84	Uncharacterized protein OS=Vigna angularis var. angularis GN=Vigan.10G056000 PE=4 SV=1	AT1G69160.1	3.54e-19	suppressor
TRINITY_DN11252_c0_g1_i1	XP_019420257.1	1.7e-134	PREDICTED: expansin-A15-like [Lupinus angustifolius]	XP_019420257.1	1.22e-134	PREDICTED: expansin-A15-like [Lupinus angustifolius]	O80622.2	2.65e-120	RecName: Full=Expansin-A15; Short=AtEXPA15; AltName: Full=Alpha-expansin-15; Short=At-EXP15; Short=AtEx15; AltName: Full=Ath-ExpAlpha-1.3; Flags: Precursor	B9T4F6	1.93e-134	Alpha-expansin 5, putative OS=Ricinus communis GN=RCOM_0299840 PE=4 SV=1	AT2G03090.1	3.13e-121	expansin A15
TRINITY_DN11259_c1_g1_i1	-	-	-	-	-	-	-	-	-	-	-	-	-	-	-
TRINITY_DN11259_c1_g2_i1	-	-	-	-	-	-	-	-	-	-	-	-	-	-	-
TRINITY_DN11263_c0_g1_i3	-	-	-	-	-	-	-	-	-	-	-	-	-	-	-
TRINITY_DN11270_c0_g1_i11	KHG03829.1	8.83e-09	hypothetical protein F383_26634 [Gossypium arboreum]	XP_017977164.1	1.93e-08	PREDICTED: pentatricopeptide repeat-containing protein At5g42310, mitochondrial isoform X2 [Theobroma cacao]	-	-	-	A0A0B0MWI1	5.76e-09	Uncharacterized protein OS=Gossypium arboreum GN=F383_26634 PE=4 SV=1	AT5G42310.1	0.000199	Pentatricopeptide repeat (PPR-like) superfamily protein
TRINITY_DN11270_c0_g1_i3	XP_006573837.2	0	PREDICTED: pentatricopeptide repeat-containing protein At5g42310, mitochondrial-like [Glycine max]<>PREDICTED: pentatricopeptide repeat-containing protein At5g42310, mitochondrial-like [Glycine max]<>PREDICTED: pentatricopeptide repeat-containing protein At5g42310, mitochondrial-like [Glycine max]<>hypothetical protein GLYMA_01G230600 [Glycine max]	XP_006573837.2	0	PREDICTED: pentatricopeptide repeat-containing protein At5g42310, mitochondrial-like [Glycine max]<>PREDICTED: pentatricopeptide repeat-containing protein At5g42310, mitochondrial-like [Glycine max]<>PREDICTED: pentatricopeptide repeat-containing protein At5g42310, mitochondrial-like [Glycine max]	Q8L844.1	3.12e-111	RecName: Full=Pentatricopeptide repeat-containing protein At5g42310, chloroplastic; AltName: Full=Protein CRP1 homolog; Short=AtCRP1; Flags: Precursor	K7K5E3	0	Uncharacterized protein OS=Glycine max GN=LOC100799638 PE=4 SV=1	AT5G42310.1	3.68e-112	Pentatricopeptide repeat (PPR-like) superfamily protein
TRINITY_DN11271_c1_g2_i4	XP_021818487.1	0	very-long-chain 3-oxoacyl-CoA reductase 1-like [Prunus avium]	XP_021818487.1	0	very-long-chain 3-oxoacyl-CoA reductase 1-like [Prunus avium]	Q8L9C4.1	5.34e-153	RecName: Full=Very-long-chain 3-oxoacyl-CoA reductase 1; AltName: Full=Beta-ketoacyl reductase 1; Short=AtKCR1; AltName: Full=Protein GLOSSY 8; Short=gl8At	M5XDF7	0	Uncharacterized protein OS=Prunus persica GN=PRUPE_1G239300 PE=3 SV=1	AT1G67730.1	6.3e-154	beta-ketoacyl reductase 1
TRINITY_DN11273_c0_g1_i2	-	-	-	-	-	-	-	-	-	-	-	-	-	-	-
TRINITY_DN11273_c0_g1_i8	-	-	-	-	-	-	-	-	-	-	-	-	-	-	-
TRINITY_DN11277_c0_g1_i2	XP_016172889.1	0	probable LRR receptor-like serine/threonine-protein kinase At4g36180 [Arachis ipaensis]	XP_016172889.1	0	probable LRR receptor-like serine/threonine-protein kinase At4g36180 [Arachis ipaensis]	Q9C6A8.1	5.84e-129	RecName: Full=Receptor-like protein 15; Short=AtRLP15; Flags: Precursor	A0A151R162	0	LRR receptor-like serine/threonine-protein kinase GSO1 OS=Cajanus cajan GN=KK1_042616 PE=4 SV=1	AT1G74190.1	6.89e-130	receptor like protein 15
TRINITY_DN1128_c0_g1_i1	KRH64704.1	0.000114	hypothetical protein GLYMA_04G251100 [Glycine max]	XP_014630472.1	9.31e-05	PREDICTED: WAT1-related protein At4g08290-like [Glycine max]	-	-	-	A0A0R0KCI4	7.46e-05	WAT1-related protein OS=Glycine max GN=GLYMA_04G251100 PE=3 SV=1	AT2G39510.1	0.00026	nodulin MtN21 /EamA-like transporter family protein
TRINITY_DN1128_c0_g1_i2	XP_003601062.1	7.06e-168	nodulin MtN21/EamA-like transporter family protein [Medicago truncatula]<>nodulin MtN21/EamA-like transporter family protein [Medicago truncatula]	XP_003601062.1	5.09e-168	nodulin MtN21/EamA-like transporter family protein [Medicago truncatula]	Q9SUF1.1	1.99e-121	RecName: Full=WAT1-related protein At4g08290	G7J320	4.61e-168	WAT1-related protein OS=Medicago truncatula GN=11415876 PE=3 SV=1	AT4G08290.1	2.35e-122	nodulin MtN21 /EamA-like transporter family protein
TRINITY_DN1128_c0_g1_i3	XP_003601062.1	1.6e-162	nodulin MtN21/EamA-like transporter family protein [Medicago truncatula]<>nodulin MtN21/EamA-like transporter family protein [Medicago truncatula]	XP_003601062.1	1.15e-162	nodulin MtN21/EamA-like transporter family protein [Medicago truncatula]	Q9SUF1.1	5.82e-115	RecName: Full=WAT1-related protein At4g08290	G7J320	1.04e-162	WAT1-related protein OS=Medicago truncatula GN=11415876 PE=3 SV=1	AT4G08290.1	6.86e-116	nodulin MtN21 /EamA-like transporter family protein
TRINITY_DN1128_c0_g1_i4	KRH64704.1	3.97e-29	hypothetical protein GLYMA_04G251100 [Glycine max]	XP_003527931.1	9.43e-29	PREDICTED: WAT1-related protein At4g08290-like [Glycine max]	Q9LPF1.1	7.15e-24	RecName: Full=WAT1-related protein At1g44800	A0A0R0KCI4	2.59e-29	WAT1-related protein OS=Glycine max GN=GLYMA_04G251100 PE=3 SV=1	AT1G44800.1	8.43e-25	nodulin MtN21 /EamA-like transporter family protein
TRINITY_DN11283_c0_g1_i1	KHN13708.1	8.68e-24	Polyadenylate-binding protein-interacting protein 2 [Glycine soja]<>hypothetical protein GLYMA_11G149900 [Glycine max]<>hypothetical protein GLYMA_11G149900 [Glycine max]	NP_001235759.1	2.46e-23	uncharacterized protein LOC100306232 [Glycine max]	Q39096.1	6.61e-16	RecName: Full=Protein EARLY RESPONSIVE TO DEHYDRATION 15; AltName: Full=PAM2-containing protein CID1; AltName: Full=Polyadenylate-binding protein-interacting protein 1; Short=PABP-interacting protein 1; Short=Poly(A)-binding protein-interacting protein 1; AltName: Full=Protein CTC-INTERACTING DOMAIN 1; AltName: Full=Protein LIGHT STRESS-REGULATED 1	A0A0B2Q161	5.67e-24	Polyadenylate-binding protein-interacting protein 2 OS=Glycine soja GN=glysoja_034018 PE=4 SV=1	AT2G41430.3	3.05e-17	dehydration-induced protein (ERD15)
TRINITY_DN11283_c0_g1_i2	KHN13708.1	4.72e-39	Polyadenylate-binding protein-interacting protein 2 [Glycine soja]<>hypothetical protein GLYMA_11G149900 [Glycine max]<>hypothetical protein GLYMA_11G149900 [Glycine max]	NP_001235759.1	2.12e-38	uncharacterized protein LOC100306232 [Glycine max]	Q39096.1	6.25e-20	RecName: Full=Protein EARLY RESPONSIVE TO DEHYDRATION 15; AltName: Full=PAM2-containing protein CID1; AltName: Full=Polyadenylate-binding protein-interacting protein 1; Short=PABP-interacting protein 1; Short=Poly(A)-binding protein-interacting protein 1; AltName: Full=Protein CTC-INTERACTING DOMAIN 1; AltName: Full=Protein LIGHT STRESS-REGULATED 1	A0A0B2Q161	3.08e-39	Polyadenylate-binding protein-interacting protein 2 OS=Glycine soja GN=glysoja_034018 PE=4 SV=1	AT2G41430.5	7.37e-21	dehydration-induced protein (ERD15)
TRINITY_DN11286_c0_g1_i38	XP_015942835.1	0	probable LRR receptor-like serine/threonine-protein kinase RFK1 isoform X2 [Arachis duranensis]	XP_015942835.1	0	probable LRR receptor-like serine/threonine-protein kinase RFK1 isoform X2 [Arachis duranensis]	Q9FXF2.1	0	RecName: Full=Probable LRR receptor-like serine/threonine-protein kinase RFK1; AltName: Full=Receptor-like kinase in flowers 1; Flags: Precursor	A0A1S3VL36	0	probable LRR receptor-like serine/threonine-protein kinase RFK1 OS=Vigna radiata var. radiata GN=LOC106776027 PE=4 SV=1	AT1G29750.1	0	receptor-like kinase in flowers 1
TRINITY_DN1129_c2_g1_i1	XP_012832074.1	1.15e-129	PREDICTED: LAG1 longevity assurance homolog 2-like [Erythranthe guttata]<>PREDICTED: LAG1 longevity assurance homolog 2-like [Erythranthe guttata]<>PREDICTED: LAG1 longevity assurance homolog 2-like [Erythranthe guttata]<>hypothetical protein MIMGU_mgv1a011272mg [Erythranthe guttata]	XP_012832074.1	8.33e-130	PREDICTED: LAG1 longevity assurance homolog 2-like [Erythranthe guttata]<>PREDICTED: LAG1 longevity assurance homolog 2-like [Erythranthe guttata]<>PREDICTED: LAG1 longevity assurance homolog 2-like [Erythranthe guttata]	Q9LJK3.1	2.69e-113	RecName: Full=LAG1 longevity assurance homolog 2; Short=LAG1 homolog 2	A0A022RP89	7.54e-130	Uncharacterized protein OS=Erythranthe guttata GN=MIMGU_mgv1a011272mg PE=4 SV=1	AT3G19260.1	3.17e-114	LAG1 homologue 2
TRINITY_DN11296_c0_g1_i2	-	-	-	-	-	-	-	-	-	-	-	-	-	-	-
TRINITY_DN113_c0_g1_i21	-	-	-	-	-	-	-	-	-	-	-	-	-	-	-
TRINITY_DN113_c0_g1_i3	-	-	-	-	-	-	-	-	-	-	-	-	-	-	-
TRINITY_DN1130_c1_g1_i1	XP_020212334.1	8.18e-148	uncharacterized protein LOC109796897 [Cajanus cajan]	XP_020212334.1	5.9e-148	uncharacterized protein LOC109796897 [Cajanus cajan]	-	-	-	A0A151TT16	7e-148	Uncharacterized protein OS=Cajanus cajan GN=KK1_009424 PE=4 SV=1	AT4G12690.2	1.25e-67	DUF868 family protein (DUF868)
TRINITY_DN11300_c0_g3_i1	XP_019418118.1	1.08e-177	PREDICTED: uncharacterized protein LOC109328929 [Lupinus angustifolius]	XP_019418118.1	7.81e-178	PREDICTED: uncharacterized protein LOC109328929 [Lupinus angustifolius]	Q01484.4	6.51e-08	RecName: Full=Ankyrin-2; Short=ANK-2; AltName: Full=Ankyrin-B; AltName: Full=Brain ankyrin; AltName: Full=Non-erythroid ankyrin	I1L180	1.56e-177	Uncharacterized protein OS=Glycine max GN=LOC100808896 PE=4 SV=1	AT3G18670.1	2.67e-72	Ankyrin repeat family protein
TRINITY_DN11304_c0_g1_i1	XP_019437881.1	4.14e-95	PREDICTED: uncharacterized protein LOC109343846 isoform X2 [Lupinus angustifolius]	XP_019437881.1	2.99e-95	PREDICTED: uncharacterized protein LOC109343846 isoform X2 [Lupinus angustifolius]	-	-	-	A0A1S2YAN3	3.54e-63	uncharacterized protein LOC101495345 OS=Cicer arietinum GN=LOC101495345 PE=4 SV=1	-	-	-
TRINITY_DN11304_c0_g1_i2	XP_019437881.1	2.29e-62	PREDICTED: uncharacterized protein LOC109343846 isoform X2 [Lupinus angustifolius]	XP_019437881.1	1.66e-62	PREDICTED: uncharacterized protein LOC109343846 isoform X2 [Lupinus angustifolius]	-	-	-	A0A072V1H2	2.56e-48	DUF4378 domain protein OS=Medicago truncatula GN=25489989 PE=4 SV=1	-	-	-
TRINITY_DN11316_c0_g1_i2	XP_004493405.1	2.84e-33	PREDICTED: uncharacterized protein LOC101505647 [Cicer arietinum]	XP_004493405.1	2.05e-33	PREDICTED: uncharacterized protein LOC101505647 [Cicer arietinum]	-	-	-	A0A1S2XTK5	1.86e-33	uncharacterized protein LOC101505647 OS=Cicer arietinum GN=LOC101505647 PE=4 SV=1	AT2G41200.1	4.95e-24	transmembrane protein
TRINITY_DN11317_c0_g2_i1	XP_006465836.1	1.17e-06	PREDICTED: auxin-repressed 12.5 kDa protein isoform X3 [Citrus sinensis]	XP_006465836.1	8.43e-07	PREDICTED: auxin-repressed 12.5 kDa protein isoform X3 [Citrus sinensis]	F4HV65.1	1.42e-06	RecName: Full=Dormancy-associated protein homolog 4; AltName: Full=DRM1 homolog 4	M4DD02	1.42e-05	Uncharacterized protein OS=Brassica rapa subsp. pekinensis PE=4 SV=1	AT1G54070.1	1.67e-07	Dormancy/auxin associated family protein
TRINITY_DN11325_c0_g1_i1	-	-	-	-	-	-	-	-	-	-	-	-	-	-	-
TRINITY_DN11325_c0_g1_i2	-	-	-	-	-	-	-	-	-	-	-	-	-	-	-
TRINITY_DN11340_c0_g1_i1	XP_020215782.1	2.26e-171	uncharacterized protein LOC109799606 [Cajanus cajan]<>Uridylate kinase [Cajanus cajan]	XP_020215782.1	1.63e-171	uncharacterized protein LOC109799606 [Cajanus cajan]	Q2JS42.1	3.26e-110	RecName: Full=Uridylate kinase; Short=UK; AltName: Full=Uridine monophosphate kinase; Short=UMP kinase; Short=UMPK	A0A151TLC2	1.48e-171	Uridylate kinase OS=Cajanus cajan GN=KK1_024192 PE=3 SV=1	AT3G18680.1	2.53e-161	Amino acid kinase family protein
TRINITY_DN11348_c1_g1_i2	-	-	-	-	-	-	-	-	-	-	-	-	-	-	-
TRINITY_DN11349_c1_g1_i1	-	-	-	-	-	-	-	-	-	-	-	-	-	-	-
TRINITY_DN1135_c0_g1_i1	XP_002322309.1	1.67e-89	hypothetical protein POPTR_0015s11960g [Populus trichocarpa]<>unknown [Populus trichocarpa]<>hypothetical protein POPTR_0015s11960g [Populus trichocarpa]	XP_002322309.1	1.2e-89	hypothetical protein POPTR_0015s11960g [Populus trichocarpa]	Q67YC9.1	1.29e-76	RecName: Full=Uncharacterized protein At4g14100; Flags: Precursor	A9PCX7	1.09e-89	Uncharacterized protein OS=Populus trichocarpa GN=POPTR_0015s11960g PE=2 SV=1	AT3G23760.1	4.14e-83	transferring glycosyl group transferase
TRINITY_DN11350_c0_g2_i1	KYP55221.1	2.63e-06	Condensin-2 complex subunit H2 [Cajanus cajan]	XP_020228188.1	1.93e-06	condensin-2 complex subunit H2 [Cajanus cajan]	-	-	-	A0A151SKE9	1.72e-06	Condensin-2 complex subunit H2 OS=Cajanus cajan GN=KK1_001428 PE=4 SV=1	-	-	-
TRINITY_DN11351_c0_g1_i1	XP_014489766.1	4.93e-32	protein EARLY RESPONSIVE TO DEHYDRATION 15 [Vigna radiata var. radiata]	XP_014489766.1	3.56e-32	protein EARLY RESPONSIVE TO DEHYDRATION 15 [Vigna radiata var. radiata]	Q39096.1	7.32e-21	RecName: Full=Protein EARLY RESPONSIVE TO DEHYDRATION 15; AltName: Full=PAM2-containing protein CID1; AltName: Full=Polyadenylate-binding protein-interacting protein 1; Short=PABP-interacting protein 1; Short=Poly(A)-binding protein-interacting protein 1; AltName: Full=Protein CTC-INTERACTING DOMAIN 1; AltName: Full=Protein LIGHT STRESS-REGULATED 1	A0A1S3T7M1	3.22e-32	protein EARLY RESPONSIVE TO DEHYDRATION 15 OS=Vigna radiata var. radiata GN=LOC106752569 PE=4 SV=1	AT2G41430.3	4.67e-22	dehydration-induced protein (ERD15)
TRINITY_DN11352_c0_g2_i1	XP_017434682.1	0	PREDICTED: isoleucine N-monooxygenase 2-like [Vigna angularis]	XP_017434682.1	0	PREDICTED: isoleucine N-monooxygenase 2-like [Vigna angularis]	Q6J541.1	0	RecName: Full=Isoleucine N-monooxygenase 1; AltName: Full=Cytochrome P450 79D3	A0A0L9VCC1	0	Uncharacterized protein OS=Phaseolus angularis GN=LR48_Vigan09g137400 PE=3 SV=1	AT4G39950.1	0	cytochrome P450%2C family 79%2C subfamily B%2C polypeptide 2
TRINITY_DN11352_c0_g2_i2	XP_014517311.2	0	isoleucine N-monooxygenase 2-like [Vigna radiata var. radiata]	XP_014517311.2	0	isoleucine N-monooxygenase 2-like [Vigna radiata var. radiata]	Q6J540.1	0	RecName: Full=Isoleucine N-monooxygenase 2; AltName: Full=Cytochrome P450 79D4	A0A1S3VG28	0	isoleucine N-monooxygenase 1-like OS=Vigna radiata var. radiata GN=LOC106774788 PE=3 SV=1	AT4G39950.1	0	cytochrome P450%2C family 79%2C subfamily B%2C polypeptide 2
TRINITY_DN1136_c0_g2_i1	BAO45866.1	0	asparagine synthetase [Acacia mangium]	XP_015932001.1	0	asparagine synthetase [glutamine-hydrolyzing] 1 [Arachis duranensis]<>asparagine synthetase [glutamine-hydrolyzing] 1 [Arachis ipaensis]	P49093.2	0	RecName: Full=Asparagine synthetase [glutamine-hydrolyzing] 2; AltName: Full=Glutamine-dependent asparagine synthetase 2	W0TSS1	0	Asparagine synthetase OS=Acacia mangium PE=2 SV=1	AT3G47340.1	0	glutamine-dependent asparagine synthase 1
TRINITY_DN1136_c1_g2_i2	KRH20572.1	7.64e-108	hypothetical protein GLYMA_13G186600 [Glycine max]	XP_020235835.1	8.06e-108	protein ZINC INDUCED FACILITATOR-LIKE 1-like isoform X2 [Cajanus cajan]<>protein ZINC INDUCED FACILITATOR-LIKE 1-like isoform X2 [Cajanus cajan]<>protein ZINC INDUCED FACILITATOR-LIKE 1-like isoform X2 [Cajanus cajan]	Q94BZ1.1	1.07e-79	RecName: Full=Protein ZINC INDUCED FACILITATOR-LIKE 1; AltName: Full=Protein ZIF-LIKE 1	A0A0R0GQH5	4.99e-108	Uncharacterized protein OS=Glycine max GN=GLYMA_13G186600 PE=4 SV=1	AT5G13750.2	3.27e-82	zinc induced facilitator-like 1
TRINITY_DN1136_c1_g2_i3	XP_020988909.1	1.52e-94	protein ZINC INDUCED FACILITATOR 1-like [Arachis duranensis]	XP_020988909.1	1.1e-94	protein ZINC INDUCED FACILITATOR 1-like [Arachis duranensis]	Q3EAQ5.2	3.11e-67	RecName: Full=Probable peptide/nitrate transporter At3g43790; AltName: Full=Protein ZINC INDUCED FACILITATOR-LIKE 2	A0A1S3DUV1	3.2e-93	protein ZINC INDUCED FACILITATOR-LIKE 1-like isoform X4 OS=Cicer arietinum GN=LOC101503384 PE=4 SV=1	AT5G13750.2	1.31e-68	zinc induced facilitator-like 1
TRINITY_DN1136_c1_g2_i4	XP_013445188.1	9.72e-108	zinc induced facilitator-like protein [Medicago truncatula]<>zinc induced facilitator-like protein [Medicago truncatula]	XP_013445188.1	7.01e-108	zinc induced facilitator-like protein [Medicago truncatula]	Q94BZ1.1	9.08e-75	RecName: Full=Protein ZINC INDUCED FACILITATOR-LIKE 1; AltName: Full=Protein ZIF-LIKE 1	A0A072TNX5	6.35e-108	Zinc induced facilitator-like protein OS=Medicago truncatula GN=25501129 PE=4 SV=1	AT5G13750.2	2.67e-77	zinc induced facilitator-like 1
TRINITY_DN11364_c0_g1_i1	XP_006585515.1	1.1e-91	PREDICTED: transcription factor MYB26-like [Glycine max]<>Transcription factor MYB86 [Glycine soja]<>hypothetical protein GLYMA_08G191500 [Glycine max]	XP_006585515.1	7.97e-92	PREDICTED: transcription factor MYB26-like [Glycine max]	Q9SPG3.1	3.08e-73	RecName: Full=Transcription factor MYB26; AltName: Full=Myb-related protein 26; Short=AtMYB26; AltName: Full=Protein MALE STERILE 35	K7L7K8	7.22e-92	Uncharacterized protein OS=Glycine max GN=GLYMA_08G191500 PE=4 SV=1	AT3G13890.2	2.11e-77	myb domain protein 26
TRINITY_DN11365_c1_g2_i5	XP_020414720.1	3.37e-136	uncharacterized protein LOC18782824 isoform X1 [Prunus persica]<>uncharacterized protein LOC18782824 isoform X1 [Prunus persica]<>hypothetical protein PRUPE_3G237500 [Prunus persica]	XP_020414720.1	2.43e-136	uncharacterized protein LOC18782824 isoform X1 [Prunus persica]<>uncharacterized protein LOC18782824 isoform X1 [Prunus persica]	Q9C7A2.1	1.02e-07	RecName: Full=Ankyrin repeat-containing protein ITN1; AltName: Full=Protein INCREASED TOLERANCE TO NACL	A0A251Q4T0	2.2e-136	Uncharacterized protein OS=Prunus persica GN=PRUPE_3G237500 PE=4 SV=1	AT3G18670.2	1.2e-100	Ankyrin repeat family protein
TRINITY_DN11373_c0_g1_i2	XP_020995329.1	9.16e-57	serine carboxypeptidase-like 13 [Arachis duranensis]	XP_020995329.1	7.09e-57	serine carboxypeptidase-like 13 [Arachis duranensis]	Q9CAU3.1	1.1e-39	RecName: Full=Serine carboxypeptidase-like 2; Flags: Precursor	A0A072UV98	8.98e-57	Serine carboxypeptidase-like protein OS=Medicago truncatula GN=25488904 PE=3 SV=1	AT3G10450.3	1.19e-40	serine carboxypeptidase-like 7
TRINITY_DN11384_c0_g1_i1	XP_003545292.1	2.14e-66	PREDICTED: phytoene synthase 2, chloroplastic [Glycine max]<>Phytoene synthase, chloroplastic [Glycine soja]<>hypothetical protein GLYMA_14G031200 [Glycine max]	XP_003545292.1	1.54e-66	PREDICTED: phytoene synthase 2, chloroplastic [Glycine max]	Q9SSU8.1	1.93e-57	RecName: Full=Phytoene synthase, chloroplastic; Flags: Precursor	I1M704	1.39e-66	Uncharacterized protein OS=Glycine max GN=LOC100811518 PE=4 SV=1	AT5G17230.4	4.14e-54	PHYTOENE SYNTHASE
TRINITY_DN11384_c0_g1_i10	KRG98986.1	8.75e-56	hypothetical protein GLYMA_18G111900 [Glycine max]	XP_016166206.1	1.67e-55	phytoene synthase 2, chloroplastic [Arachis ipaensis]	P49293.1	2.11e-52	RecName: Full=Phytoene synthase, chloroplastic; AltName: Full=MEL5; Flags: Precursor	A0A0R0F9R9	5.71e-56	Uncharacterized protein OS=Glycine max GN=GLYMA_18G111900 PE=4 SV=1	AT5G17230.4	3.4e-51	PHYTOENE SYNTHASE
TRINITY_DN11384_c0_g1_i5	XP_003545292.1	1.99e-66	PREDICTED: phytoene synthase 2, chloroplastic [Glycine max]<>Phytoene synthase, chloroplastic [Glycine soja]<>hypothetical protein GLYMA_14G031200 [Glycine max]	XP_003545292.1	1.44e-66	PREDICTED: phytoene synthase 2, chloroplastic [Glycine max]	Q9SSU8.1	1.87e-57	RecName: Full=Phytoene synthase, chloroplastic; Flags: Precursor	I1M704	1.3e-66	Uncharacterized protein OS=Glycine max GN=LOC100811518 PE=4 SV=1	AT5G17230.4	4.04e-54	PHYTOENE SYNTHASE
TRINITY_DN11384_c0_g1_i8	NP_001239926.1	0	uncharacterized protein LOC100776503 [Glycine max]<>unknown [Glycine max]<>Phytoene synthase, chloroplastic [Glycine soja]<>hypothetical protein GLYMA_18G111900 [Glycine max]	NP_001239926.1	0	uncharacterized protein LOC100776503 [Glycine max]	Q9SSU8.1	0	RecName: Full=Phytoene synthase, chloroplastic; Flags: Precursor	A0A0B2RBR2	0	Phytoene synthase, chloroplastic OS=Glycine soja GN=glysoja_036277 PE=4 SV=1	AT5G17230.4	0	PHYTOENE SYNTHASE
TRINITY_DN11394_c0_g1_i1	XP_020221361.1	0	uncharacterized protein LOC109804033 [Cajanus cajan]<>uncharacterized protein LOC109804033 [Cajanus cajan]<>uncharacterized protein LOC109804033 [Cajanus cajan]<>uncharacterized protein LOC109804033 [Cajanus cajan]	XP_020221361.1	0	uncharacterized protein LOC109804033 [Cajanus cajan]<>uncharacterized protein LOC109804033 [Cajanus cajan]<>uncharacterized protein LOC109804033 [Cajanus cajan]<>uncharacterized protein LOC109804033 [Cajanus cajan]	Q93YU8.1	5.68e-28	RecName: Full=Nitrate regulatory gene2 protein; Short=NRG2 protein	A0A0B2Q1Y2	0	Uncharacterized protein OS=Glycine soja GN=glysoja_026615 PE=4 SV=1	AT4G30130.3	1.12e-147	DUF630 family protein (DUF630 and DUF632)
TRINITY_DN1140_c0_g1_i1	XP_016189179.1	0	uncharacterized protein LOC107630524 [Arachis ipaensis]	XP_016189179.1	0	uncharacterized protein LOC107630524 [Arachis ipaensis]	-	-	-	A0A1S3U6C0	0	uncharacterized protein LOC106762278 OS=Vigna radiata var. radiata GN=LOC106762278 PE=4 SV=1	AT2G12400.1	0	plasma membrane fusion protein
TRINITY_DN1140_c0_g1_i2	XP_014501578.1	0	uncharacterized protein LOC106762278 [Vigna radiata var. radiata]	XP_014501578.1	0	uncharacterized protein LOC106762278 [Vigna radiata var. radiata]	-	-	-	A0A1S3U6C0	0	uncharacterized protein LOC106762278 OS=Vigna radiata var. radiata GN=LOC106762278 PE=4 SV=1	AT2G12400.1	0	plasma membrane fusion protein
TRINITY_DN11404_c0_g1_i2	-	-	-	-	-	-	-	-	-	-	-	-	-	-	-
TRINITY_DN11404_c0_g1_i5	-	-	-	-	-	-	-	-	-	-	-	-	-	-	-
TRINITY_DN11406_c0_g1_i1	KHN36797.1	0	hypothetical protein glysoja_001528 [Glycine soja]	XP_003541853.1	0	PREDICTED: uncharacterized protein LOC100815598 [Glycine max]	O80386.1	2.06e-111	RecName: Full=COP1-interacting protein 7	I1M3B6	0	Uncharacterized protein OS=Glycine max GN=LOC100815598 PE=4 SV=2	AT4G27430.2	2.43e-112	COP1-interacting protein 7
TRINITY_DN11407_c0_g1_i1	-	-	-	-	-	-	-	-	-	-	-	-	-	-	-
TRINITY_DN11418_c0_g1_i1	-	-	-	-	-	-	-	-	-	-	-	-	-	-	-
TRINITY_DN1142_c0_g1_i28	XP_008229538.1	9.85e-18	PREDICTED: probable plastid-lipid-associated protein 12, chloroplastic isoform X1 [Prunus mume]	XP_008229538.1	7.11e-18	PREDICTED: probable plastid-lipid-associated protein 12, chloroplastic isoform X1 [Prunus mume]	Q8LAP6.1	2.16e-14	RecName: Full=Probable plastid-lipid-associated protein 12, chloroplastic; AltName: Full=Fibrillin-10; Flags: Precursor	M5W0I8	1.21e-17	Uncharacterized protein OS=Prunus persica GN=PRUPE_ppa009604mg PE=4 SV=1	AT1G51110.1	2.54e-15	Plastid-lipid associated protein PAP / fibrillin family protein
TRINITY_DN11422_c0_g2_i1	XP_011015670.1	2.14e-27	PREDICTED: cytochrome P450 89A2-like [Populus euphratica]	XP_011015670.1	1.54e-27	PREDICTED: cytochrome P450 89A2-like [Populus euphratica]	Q42602.2	6.95e-21	RecName: Full=Cytochrome P450 89A2; AltName: Full=ATH 6-1; AltName: Full=CYPLXXXIX	A0A151SVX3	8.94e-27	Cytochrome P450 89A2 OS=Cajanus cajan GN=KK1_014363 PE=3 SV=1	AT2G12190.1	5.65e-26	Cytochrome P450 superfamily protein
TRINITY_DN11429_c0_g1_i1	KRH03894.1	1.46e-127	hypothetical protein GLYMA_17G126500 [Glycine max]	XP_019457441.1	8.55e-127	PREDICTED: probable pectate lyase 18 [Lupinus angustifolius]	Q93Z25.1	2.54e-119	RecName: Full=Probable pectate lyase 22; Flags: Precursor	I1MUL1	9.55e-128	Pectate lyase OS=Glycine max GN=PL2 PE=3 SV=1	AT5G63180.1	3e-120	Pectin lyase-like superfamily protein
TRINITY_DN11431_c0_g1_i1	XP_020227159.1	9.86e-66	phosphoinositide phosphatase SAC2-like isoform X1 [Cajanus cajan]	XP_020227159.1	7.11e-66	phosphoinositide phosphatase SAC2-like isoform X1 [Cajanus cajan]	Q94A27.1	1.62e-53	RecName: Full=Phosphoinositide phosphatase SAC2; Short=AtSAC2; AltName: Full=Phosphatidylinositol 3,5-bisphosphate 5-phosphatase SAC2; AltName: Full=Protein SUPPRESSOR OF ACTIN 2; AltName: Full=SAC domain protein 2	K7KZM5	7.14e-66	Uncharacterized protein OS=Glycine max GN=LOC100796788 PE=4 SV=1	AT3G14205.1	1.92e-54	Phosphoinositide phosphatase family protein
TRINITY_DN11433_c0_g1_i2	XP_006376136.1	4.7e-107	hypothetical protein POPTR_0013s10120g [Populus trichocarpa]<>hypothetical protein POPTR_0013s10120g [Populus trichocarpa]	XP_006376136.1	3.39e-107	hypothetical protein POPTR_0013s10120g [Populus trichocarpa]	Q9FIJ7.1	1.22e-101	RecName: Full=Adenylate kinase 2, chloroplastic; Short=AK 2; AltName: Full=ATP-AMP transphosphorylase 2; AltName: Full=ATP:AMP phosphotransferase; AltName: Full=Adenylate monophosphate kinase 2; Short=AMK2; Flags: Precursor	B9MWG0	3.07e-107	Uncharacterized protein OS=Populus trichocarpa GN=POPTR_0013s10120g PE=3 SV=1	AT5G47840.2	1.07e-102	adenosine monophosphate kinase
TRINITY_DN11433_c0_g1_i5	XP_011005428.1	2.55e-141	PREDICTED: adenylate kinase, chloroplastic-like [Populus euphratica]	XP_011005428.1	1.84e-141	PREDICTED: adenylate kinase, chloroplastic-like [Populus euphratica]	Q9FIJ7.1	9.57e-128	RecName: Full=Adenylate kinase 2, chloroplastic; Short=AK 2; AltName: Full=ATP-AMP transphosphorylase 2; AltName: Full=ATP:AMP phosphotransferase; AltName: Full=Adenylate monophosphate kinase 2; Short=AMK2; Flags: Precursor	C6THI7	6.38e-139	Uncharacterized protein OS=Glycine max GN=LOC100784319 PE=2 SV=1	AT5G47840.1	1.13e-128	adenosine monophosphate kinase
TRINITY_DN11441_c0_g1_i14	KHM99754.1	0	Alcohol dehydrogenase-like 6 [Glycine soja]	XP_003534074.1	0	PREDICTED: alcohol dehydrogenase-like 6 [Glycine max]	Q8LEB2.2	0	RecName: Full=Alcohol dehydrogenase-like 6	I1L3S5	0	Uncharacterized protein OS=Glycine max GN=LOC100819938 PE=3 SV=1	AT5G24760.1	0	GroES-like zinc-binding dehydrogenase family protein
TRINITY_DN11441_c0_g1_i7	KHM99754.1	0	Alcohol dehydrogenase-like 6 [Glycine soja]	XP_020220372.1	0	alcohol dehydrogenase-like 6 [Cajanus cajan]	Q8LEB2.2	1.45e-165	RecName: Full=Alcohol dehydrogenase-like 6	A0A0S3TBP3	0	Uncharacterized protein OS=Vigna angularis var. angularis GN=Vigan.11G210000 PE=3 SV=1	AT5G24760.3	7.72e-167	GroES-like zinc-binding dehydrogenase family protein
TRINITY_DN11461_c0_g1_i4	XP_020201811.1	0	uncharacterized protein At1g04910-like [Cajanus cajan]	XP_020201811.1	0	uncharacterized protein At1g04910-like [Cajanus cajan]	O64884.1	0	RecName: Full=O-fucosyltransferase 20; Short=O-FucT-20; AltName: Full=O-fucosyltransferase family protein	A0A1S2YLB1	0	uncharacterized protein At1g04910-like OS=Cicer arietinum GN=LOC101508791 PE=4 SV=1	AT2G44500.1	0	O-fucosyltransferase family protein
TRINITY_DN11461_c0_g1_i5	XP_004506509.1	0	PREDICTED: uncharacterized protein At1g04910-like [Cicer arietinum]	XP_004506509.1	0	PREDICTED: uncharacterized protein At1g04910-like [Cicer arietinum]	O64884.1	0	RecName: Full=O-fucosyltransferase 20; Short=O-FucT-20; AltName: Full=O-fucosyltransferase family protein	A0A1S2YLB1	0	uncharacterized protein At1g04910-like OS=Cicer arietinum GN=LOC101508791 PE=4 SV=1	AT2G44500.1	0	O-fucosyltransferase family protein
TRINITY_DN11462_c0_g1_i1	KHN43118.1	9.25e-23	hypothetical protein glysoja_001701 [Glycine soja]<>hypothetical protein GLYMA_19G253500 [Glycine max]	XP_019081325.1	1.44e-19	PREDICTED: uncharacterized protein LOC104881234 [Vitis vinifera]	-	-	-	I1NCI5	6.04e-23	Uncharacterized protein OS=Glycine max GN=LOC100527438 PE=4 SV=1	AT5G41761.1	7.13e-20	hypothetical protein
TRINITY_DN11463_c0_g2_i3	-	-	-	-	-	-	-	-	-	-	-	-	-	-	-
TRINITY_DN11463_c0_g5_i1	-	-	-	-	-	-	-	-	-	-	-	-	-	-	-
TRINITY_DN1147_c0_g1_i10	-	-	-	-	-	-	-	-	-	-	-	-	-	-	-
TRINITY_DN1147_c0_g1_i2	KHN19692.1	5.35e-05	Putative non-specific lipid-transfer protein AKCS9 [Glycine soja]<>hypothetical protein GLYMA_19G002300 [Glycine max]	XP_020886621.1	0.000297	non-specific lipid-transfer protein 2 [Arabidopsis lyrata subsp. lyrata]	-	-	-	A0A0B2QIV0	3.49e-05	Putative non-specific lipid-transfer protein AKCS9 OS=Glycine soja GN=glysoja_037194 PE=4 SV=1	AT3G18280.2	2.82e-07	Bifunctional inhibitor/lipid-transfer protein/seed storage 2S albumin superfamily protein
TRINITY_DN11478_c0_g1_i2	-	-	-	-	-	-	-	-	-	-	-	-	-	-	-
TRINITY_DN11479_c0_g1_i1	XP_020232983.1	3.28e-132	probable LRR receptor-like serine/threonine-protein kinase At1g34110 [Cajanus cajan]	XP_020232983.1	2.37e-132	probable LRR receptor-like serine/threonine-protein kinase At1g34110 [Cajanus cajan]	C0LGQ5.1	5.68e-74	RecName: Full=LRR receptor-like serine/threonine-protein kinase GSO1; AltName: Full=Protein GASSHO 1; AltName: Full=Protein SCHENGEN 3; Flags: Precursor	K7KPV8	2.69e-132	Uncharacterized protein OS=Glycine max GN=LOC100784397 PE=3 SV=1	AT4G20140.1	6.7e-75	Leucine-rich repeat transmembrane protein kinase
TRINITY_DN11489_c0_g1_i1	XP_015881285.1	2.49e-49	PREDICTED: cytochrome c oxidase assembly protein COX15 [Ziziphus jujuba]	XP_015881285.1	1.84e-49	PREDICTED: cytochrome c oxidase assembly protein COX15 [Ziziphus jujuba]	Q9FKT8.1	2.68e-31	RecName: Full=Cytochrome c oxidase assembly protein COX15	A0A1U7Y717	1.09e-48	cytochrome c oxidase assembly protein COX15-like OS=Nicotiana sylvestris GN=LOC104241784 PE=3 SV=1	AT5G56090.1	3.16e-32	cytochrome c oxidase 15
TRINITY_DN11489_c0_g1_i5	KHG12480.1	0	Cytochrome c oxidase assembly COX15 -like protein [Gossypium arboreum]	XP_012462504.1	0	PREDICTED: cytochrome c oxidase assembly protein COX15 [Gossypium raimondii]	Q9FKT8.1	1.99e-171	RecName: Full=Cytochrome c oxidase assembly protein COX15	A0A0B0NI08	0	Cytochrome c oxidase assembly COX15-like protein OS=Gossypium arboreum GN=F383_19572 PE=3 SV=1	AT5G56090.1	2.69e-172	cytochrome c oxidase 15
TRINITY_DN11489_c0_g1_i6	XP_019435718.1	0	PREDICTED: cytochrome c oxidase assembly protein COX15 [Lupinus angustifolius]	XP_019435718.1	0	PREDICTED: cytochrome c oxidase assembly protein COX15 [Lupinus angustifolius]	Q9FKT8.1	0	RecName: Full=Cytochrome c oxidase assembly protein COX15	A0A151U2K9	0	Cytochrome c oxidase assembly protein COX15 isogeny OS=Cajanus cajan GN=KK1_006138 PE=3 SV=1	AT5G56090.1	0	cytochrome c oxidase 15
TRINITY_DN11495_c0_g1_i5	XP_006583068.1	0	PREDICTED: ruvB-like protein 1 [Glycine max]<>PREDICTED: ruvB-like protein 1 [Glycine max]<>RuvB-like 1 [Glycine soja]<>hypothetical protein GLYMA_07G019000 [Glycine max]<>hypothetical protein GLYMA_07G019000 [Glycine max]	XP_006583068.1	0	PREDICTED: ruvB-like protein 1 [Glycine max]<>PREDICTED: ruvB-like protein 1 [Glycine max]	Q9FMR9.1	0	RecName: Full=RuvB-like protein 1; AltName: Full=49 kDa TATA box-binding protein-interacting protein homolog; Short=AtTIP49a; AltName: Full=Ruv DNA-helicase-like protein	A0A0B2P9H7	0	RuvB-like helicase OS=Glycine soja GN=glysoja_032715 PE=3 SV=1	AT5G22330.1	0	P-loop containing nucleoside triphosphate hydrolases superfamily protein
TRINITY_DN11524_c0_g1_i1	KRH21843.1	5.75e-131	hypothetical protein GLYMA_13G262600 [Glycine max]	XP_014499495.1	1.01e-129	probable purine permease 11 [Vigna radiata var. radiata]	Q9LPF6.1	1.13e-93	RecName: Full=Probable purine permease 11; Short=AtPUP11	K7M219	3.76e-131	Uncharacterized protein OS=Glycine max GN=LOC100784246 PE=4 SV=1	AT1G44750.6	1.1e-94	purine permease 11
TRINITY_DN11527_c0_g1_i11	XP_004513184.1	2.15e-160	PREDICTED: putative septum site-determining protein minD homolog, chloroplastic [Cicer arietinum]	XP_004513184.1	1.55e-160	PREDICTED: putative septum site-determining protein minD homolog, chloroplastic [Cicer arietinum]	Q9MBA2.1	3.11e-156	RecName: Full=Putative septum site-determining protein minD homolog, chloroplastic; Short=AtMinD1; AltName: Full=Protein ACCUMULATION AND REPLICATION OF CHLOROPLASTS 11; AltName: Full=Septum site-determining protein MinD1; Flags: Precursor	A0A1S2Z191	1.41e-160	putative septum site-determining protein minD homolog, chloroplastic OS=Cicer arietinum GN=LOC101510558 PE=4 SV=1	AT5G24020.1	3.66e-157	septum site-determining protein (MIND)
TRINITY_DN11527_c0_g1_i3	XP_018855114.1	9.23e-150	PREDICTED: putative septum site-determining protein minD homolog, chloroplastic, partial [Juglans regia]	XP_018855114.1	6.66e-150	PREDICTED: putative septum site-determining protein minD homolog, chloroplastic, partial [Juglans regia]	Q9MBA2.1	7.98e-148	RecName: Full=Putative septum site-determining protein minD homolog, chloroplastic; Short=AtMinD1; AltName: Full=Protein ACCUMULATION AND REPLICATION OF CHLOROPLASTS 11; AltName: Full=Septum site-determining protein MinD1; Flags: Precursor	A0A1U8JM36	2.52e-149	putative septum site-determining protein minD homolog, chloroplastic OS=Gossypium hirsutum GN=LOC107908590 PE=4 SV=1	AT5G24020.1	9.42e-149	septum site-determining protein (MIND)
TRINITY_DN11529_c0_g1_i3	XP_021665183.1	0	pentatricopeptide repeat-containing protein At1g80270, mitochondrial-like isoform X1 [Hevea brasiliensis]	XP_021665183.1	0	pentatricopeptide repeat-containing protein At1g80270, mitochondrial-like isoform X1 [Hevea brasiliensis]	Q9C977.1	0	RecName: Full=Pentatricopeptide repeat-containing protein At1g80270, mitochondrial; Flags: Precursor	A0A2C9V8P3	0	Uncharacterized protein OS=Manihot esculenta GN=MANES_09G004200 PE=4 SV=1	AT1G80270.5	0	PENTATRICOPEPTIDE REPEAT 596
TRINITY_DN11529_c0_g1_i6	XP_017414437.1	1.32e-28	PREDICTED: pentatricopeptide repeat-containing protein At1g80270, mitochondrial-like isoform X1 [Vigna angularis]	XP_017414437.1	9.54e-29	PREDICTED: pentatricopeptide repeat-containing protein At1g80270, mitochondrial-like isoform X1 [Vigna angularis]	Q9C977.1	2.97e-13	RecName: Full=Pentatricopeptide repeat-containing protein At1g80270, mitochondrial; Flags: Precursor	A0A0S3T7F5	1.15e-27	Uncharacterized protein OS=Vigna angularis var. angularis GN=Vigan.11G035600 PE=4 SV=1	AT1G80270.5	3.51e-14	PENTATRICOPEPTIDE REPEAT 596
TRINITY_DN11530_c0_g1_i2	XP_007137135.1	0	hypothetical protein PHAVU_009G102600g [Phaseolus vulgaris]<>hypothetical protein PHAVU_009G102600g [Phaseolus vulgaris]	XP_007137135.1	0	hypothetical protein PHAVU_009G102600g [Phaseolus vulgaris]	Q8VZQ0.1	2.6e-171	RecName: Full=Probable nucleoredoxin 3; Short=AtNrx3	V7AU74	0	Uncharacterized protein OS=Phaseolus vulgaris GN=PHAVU_009G102600g PE=4 SV=1	AT4G31240.2	3.07e-172	protein kinase C-like zinc finger protein
TRINITY_DN11530_c0_g1_i3	-	-	-	-	-	-	-	-	-	-	-	-	-	-	-
TRINITY_DN11530_c0_g1_i8	XP_007137135.1	0	hypothetical protein PHAVU_009G102600g [Phaseolus vulgaris]<>hypothetical protein PHAVU_009G102600g [Phaseolus vulgaris]	XP_007137135.1	0	hypothetical protein PHAVU_009G102600g [Phaseolus vulgaris]	Q8VZQ0.1	4.77e-172	RecName: Full=Probable nucleoredoxin 3; Short=AtNrx3	V7AU74	0	Uncharacterized protein OS=Phaseolus vulgaris GN=PHAVU_009G102600g PE=4 SV=1	AT4G31240.2	5.63e-173	protein kinase C-like zinc finger protein
TRINITY_DN11530_c0_g1_i9	-	-	-	-	-	-	-	-	-	-	-	-	-	-	-
TRINITY_DN11530_c1_g1_i1	-	-	-	-	-	-	-	-	-	-	-	-	-	-	-
TRINITY_DN11533_c0_g1_i1	XP_010107687.1	1.74e-69	hypothetical protein L484_007706 [Morus notabilis]<>hypothetical protein L484_007706 [Morus notabilis]	XP_010107687.1	1.26e-69	hypothetical protein L484_007706 [Morus notabilis]	Q9LTA2.1	1.49e-55	RecName: Full=AT-hook motif nuclear-localized protein 17	W9S5K5	1.14e-69	AT-hook motif nuclear-localized protein OS=Morus notabilis GN=L484_007706 PE=4 SV=1	AT5G49700.1	1.76e-56	Putative AT-hook DNA-binding family protein
TRINITY_DN11536_c1_g1_i1	-	-	-	-	-	-	-	-	-	-	-	-	-	-	-
TRINITY_DN11536_c2_g1_i1	XP_013449500.1	1.49e-126	NADP-specific glutamate dehydrogenase [Medicago truncatula]<>NADP-specific glutamate dehydrogenase [Medicago truncatula]	XP_013449500.1	1.08e-126	NADP-specific glutamate dehydrogenase [Medicago truncatula]	Q9S7A0.1	9.48e-127	RecName: Full=Probable glutamate dehydrogenase 3; Short=GDH 3	A0A072U300	9.74e-127	Glutamate dehydrogenase OS=Medicago truncatula GN=25498983 PE=3 SV=1	AT3G03910.2	8.77e-129	glutamate dehydrogenase 3
TRINITY_DN11549_c0_g2_i2	-	-	-	-	-	-	-	-	-	-	-	-	-	-	-
TRINITY_DN11552_c0_g1_i1	XP_011022234.1	7.57e-120	PREDICTED: secoisolariciresinol dehydrogenase-like [Populus euphratica]	XP_011022234.1	5.46e-120	PREDICTED: secoisolariciresinol dehydrogenase-like [Populus euphratica]	Q94KL7.1	1.85e-102	RecName: Full=Secoisolariciresinol dehydrogenase	U7DZQ7	9.07e-120	Alcohol dehydroge family protein OS=Populus trichocarpa GN=POPTR_0329s00201g PE=4 SV=1	AT3G51680.1	3.85e-74	NAD(P)-binding Rossmann-fold superfamily protein
TRINITY_DN11552_c0_g1_i2	XP_002523859.1	2.02e-111	PREDICTED: secoisolariciresinol dehydrogenase [Ricinus communis]<>short chain alcohol dehydrogenase, putative [Ricinus communis]	XP_002523859.1	1.46e-111	PREDICTED: secoisolariciresinol dehydrogenase [Ricinus communis]	Q94KL7.1	5.99e-92	RecName: Full=Secoisolariciresinol dehydrogenase	B9SCZ0	1.32e-111	Short chain alcohol dehydrogenase, putative OS=Ricinus communis GN=RCOM_1282440 PE=4 SV=1	AT3G51680.1	8.93e-67	NAD(P)-binding Rossmann-fold superfamily protein
TRINITY_DN11552_c0_g1_i21	OMO83205.1	1.12e-106	Short-chain dehydrogenase/reductase SDR [Corchorus olitorius]	XP_002523859.1	1.09e-106	PREDICTED: secoisolariciresinol dehydrogenase [Ricinus communis]	Q94KL7.1	3.4e-90	RecName: Full=Secoisolariciresinol dehydrogenase	A0A1R3IKW0	7.34e-107	Short-chain dehydrogenase/reductase SDR OS=Corchorus olitorius GN=COLO4_22640 PE=4 SV=1	AT3G51680.1	1.05e-65	NAD(P)-binding Rossmann-fold superfamily protein
TRINITY_DN11552_c0_g1_i24	XP_002523859.1	2.24e-106	PREDICTED: secoisolariciresinol dehydrogenase [Ricinus communis]<>short chain alcohol dehydrogenase, putative [Ricinus communis]	XP_002523859.1	1.62e-106	PREDICTED: secoisolariciresinol dehydrogenase [Ricinus communis]	Q94KL7.1	3.93e-90	RecName: Full=Secoisolariciresinol dehydrogenase	B9SCZ0	1.47e-106	Short chain alcohol dehydrogenase, putative OS=Ricinus communis GN=RCOM_1282440 PE=4 SV=1	AT3G51680.1	1.45e-65	NAD(P)-binding Rossmann-fold superfamily protein
TRINITY_DN11552_c0_g1_i5	XP_003540812.1	1.23e-121	PREDICTED: secoisolariciresinol dehydrogenase [Glycine max]<>hypothetical protein GLYMA_12G092600 [Glycine max]	XP_003540812.1	8.86e-122	PREDICTED: secoisolariciresinol dehydrogenase [Glycine max]	Q94KL7.1	9.03e-102	RecName: Full=Secoisolariciresinol dehydrogenase	A0A0R0HCQ2	8.02e-122	Uncharacterized protein OS=Glycine max GN=LOC100782627 PE=4 SV=1	AT3G51680.1	2.11e-77	NAD(P)-binding Rossmann-fold superfamily protein
TRINITY_DN11554_c0_g1_i2	XP_016693659.1	7.95e-36	PREDICTED: putative wall-associated receptor kinase-like 16 [Gossypium hirsutum]	XP_016693659.1	6.13e-36	PREDICTED: putative wall-associated receptor kinase-like 16 [Gossypium hirsutum]	Q9LMN7.1	1.26e-27	RecName: Full=Wall-associated receptor kinase 5; Flags: Precursor	A0A1U8JZD5	5.2e-36	putative wall-associated receptor kinase-like 16 OS=Gossypium hirsutum GN=LOC107910352 PE=4 SV=1	AT1G21230.1	1.87e-28	wall associated kinase 5
TRINITY_DN11554_c0_g1_i5	XP_016743212.1	7.35e-54	PREDICTED: wall-associated receptor kinase 5-like [Gossypium hirsutum]	XP_016743212.1	5.3e-54	PREDICTED: wall-associated receptor kinase 5-like [Gossypium hirsutum]	Q9LMN7.1	1.48e-37	RecName: Full=Wall-associated receptor kinase 5; Flags: Precursor	A0A1U8NW73	4.8e-54	wall-associated receptor kinase 5-like OS=Gossypium hirsutum GN=LOC107952472 PE=4 SV=1	AT1G21230.1	1.75e-38	wall associated kinase 5
TRINITY_DN11562_c0_g7_i1	-	-	-	-	-	-	-	-	-	-	-	-	-	-	-
TRINITY_DN11571_c1_g1_i2	XP_016189821.1	7.01e-19	caffeoylshikimate esterase [Arachis ipaensis]	XP_016189821.1	5.05e-19	caffeoylshikimate esterase [Arachis ipaensis]	-	-	-	A0A0L9UWV1	8.59e-18	Uncharacterized protein OS=Phaseolus angularis GN=LR48_Vigan07g104400 PE=4 SV=1	AT1G11090.1	2.7e-12	alpha/beta-Hydrolases superfamily protein
TRINITY_DN11575_c0_g4_i1	-	-	-	-	-	-	-	-	-	-	-	-	-	-	-
TRINITY_DN11579_c2_g1_i1	XP_004500548.1	0	PREDICTED: WEB family protein At2g40480-like [Cicer arietinum]	XP_004500548.1	0	PREDICTED: WEB family protein At2g40480-like [Cicer arietinum]	Q5XVC7.1	3.01e-92	RecName: Full=WEB family protein At2g40480	A0A1S2Y904	0	WEB family protein At2g40480-like OS=Cicer arietinum GN=LOC101490724 PE=4 SV=1	AT2G40480.1	3.55e-93	WEB family protein (DUF827)
TRINITY_DN1158_c0_g1_i1	XP_006580467.1	0	PREDICTED: pentatricopeptide repeat-containing protein At5g21222-like isoform X2 [Glycine max]<>hypothetical protein GLYMA_05G230700 [Glycine max]	XP_006580467.1	0	PREDICTED: pentatricopeptide repeat-containing protein At5g21222-like isoform X2 [Glycine max]	Q8S9D1.1	0	RecName: Full=Pentatricopeptide repeat-containing protein At5g21222; AltName: Full=SNF1-like protein kinase AtC401	A0A0R0K5J4	0	Uncharacterized protein OS=Glycine max GN=GLYMA_05G230700 PE=4 SV=1	AT5G21222.4	0	protein kinase family protein
TRINITY_DN1158_c0_g1_i3	XP_006580467.1	0	PREDICTED: pentatricopeptide repeat-containing protein At5g21222-like isoform X2 [Glycine max]<>hypothetical protein GLYMA_05G230700 [Glycine max]	XP_006580467.1	0	PREDICTED: pentatricopeptide repeat-containing protein At5g21222-like isoform X2 [Glycine max]	Q8S9D1.1	0	RecName: Full=Pentatricopeptide repeat-containing protein At5g21222; AltName: Full=SNF1-like protein kinase AtC401	A0A0R0K5J4	0	Uncharacterized protein OS=Glycine max GN=GLYMA_05G230700 PE=4 SV=1	AT5G21222.4	0	protein kinase family protein
TRINITY_DN11581_c0_g3_i1	-	-	-	-	-	-	-	-	-	-	-	-	-	-	-
TRINITY_DN11599_c0_g1_i1	XP_014507024.1	2.23e-41	non-specific lipid-transfer protein 2 [Vigna radiata var. radiata]	XP_014507024.1	1.61e-41	non-specific lipid-transfer protein 2 [Vigna radiata var. radiata]	P82353.1	5.88e-24	RecName: Full=Non-specific lipid-transfer protein 2; Short=LTP 2	A0A1S3UM47	1.45e-41	non-specific lipid-transfer protein 2-like OS=Vigna radiata var. radiata GN=LOC106766780 PE=4 SV=1	AT3G18280.1	8.26e-29	Bifunctional inhibitor/lipid-transfer protein/seed storage 2S albumin superfamily protein
TRINITY_DN11601_c0_g1_i1	XP_020213697.1	6.67e-157	peroxidase 12-like [Cajanus cajan]<>Peroxidase 12 [Cajanus cajan]	XP_020213697.1	4.81e-157	peroxidase 12-like [Cajanus cajan]	Q96520.1	4.77e-121	RecName: Full=Peroxidase 12; Short=Atperox P12; AltName: Full=ATP4a; AltName: Full=PRXR6; Flags: Precursor	A0A151TSY4	4.36e-157	Peroxidase OS=Cajanus cajan GN=KK1_009324 PE=3 SV=1	AT1G71695.1	5.63e-122	Peroxidase superfamily protein
TRINITY_DN11607_c1_g1_i1	XP_016204231.1	8.89e-30	E3 ubiquitin-protein ligase ATL31 [Arachis ipaensis]	XP_016204231.1	6.41e-30	E3 ubiquitin-protein ligase ATL31 [Arachis ipaensis]	Q8RXX9.2	4.97e-25	RecName: Full=E3 ubiquitin-protein ligase ATL6; AltName: Full=RING-H2 finger protein ATL6; AltName: Full=RING-type E3 ubiquitin transferase ATL6; Flags: Precursor	A0A2C9UQ77	7.54e-30	Uncharacterized protein OS=Manihot esculenta GN=MANES_13G097800 PE=4 SV=1	AT3G05200.1	5.86e-26	RING/U-box superfamily protein
TRINITY_DN11610_c0_g1_i13	-	-	-	-	-	-	-	-	-	-	-	-	-	-	-
TRINITY_DN11610_c0_g1_i14	XP_023339821.1	3.61e-08	DNA-directed RNA polymerase III subunit RPC1-like [Eurytemora affinis]	XP_023339821.1	2.6e-08	DNA-directed RNA polymerase III subunit RPC1-like [Eurytemora affinis]	-	-	-	A0A1V5B2U8	5.92e-10	Uncharacterized protein OS=Methanosaeta sp. PtaU1.Bin060 GN=A4E48_01011 PE=4 SV=1	-	-	-
TRINITY_DN11610_c0_g1_i3	XP_019913721.1	4.51e-06	Erythrocyte binding protein [Plasmodium coatneyi]<>Erythrocyte binding protein [Plasmodium coatneyi]	XP_019913721.1	3.25e-06	Erythrocyte binding protein [Plasmodium coatneyi]	-	-	-	A0A1B1DW55	2.94e-06	Erythrocyte binding protein OS=Plasmodium coatneyi GN=PCOAH_00013290 PE=4 SV=1	-	-	-
TRINITY_DN11610_c0_g1_i6	XP_019913721.1	3.34e-06	Erythrocyte binding protein [Plasmodium coatneyi]<>Erythrocyte binding protein [Plasmodium coatneyi]	XP_019913721.1	2.41e-06	Erythrocyte binding protein [Plasmodium coatneyi]	-	-	-	A0A1B1DW55	2.18e-06	Erythrocyte binding protein OS=Plasmodium coatneyi GN=PCOAH_00013290 PE=4 SV=1	-	-	-
TRINITY_DN11610_c0_g1_i7	-	-	-	-	-	-	-	-	-	-	-	-	-	-	-
TRINITY_DN11610_c0_g1_i9	KOB86453.1	1.04e-12	hypothetical protein PFDG_02272 [Plasmodium falciparum Dd2]	XP_018643205.1	4.79e-12	hypothetical protein PGSY75_0526600, partial [Plasmodium gaboni]	Q03650.1	0.000628	RecName: Full=Cysteine-rich, acidic integral membrane protein; Flags: Precursor	A0A0L7M116	6.77e-13	Uncharacterized protein OS=Plasmodium falciparum (isolate Dd2) GN=PFDG_02272 PE=4 SV=1	-	-	-
TRINITY_DN11623_c0_g1_i13	XP_014621158.1	0	PREDICTED: DNA-directed RNA polymerase I subunit 2-like isoform X3 [Glycine max]	XP_014621158.1	0	PREDICTED: DNA-directed RNA polymerase I subunit 2-like isoform X3 [Glycine max]	F4I366.1	0	RecName: Full=DNA-directed RNA polymerase I subunit 2; AltName: Full=DNA-directed RNA polymerase I subunit RPA2; Short=DNA polymerase I subunit A2; AltName: Full=Nuclear RNA polymerase A2	I1M0N3	0	DNA-directed RNA polymerase subunit beta OS=Glycine max GN=LOC100812761 PE=3 SV=2	AT1G29940.1	0	nuclear RNA polymerase A2
TRINITY_DN11623_c0_g1_i4	XP_014621158.1	0	PREDICTED: DNA-directed RNA polymerase I subunit 2-like isoform X3 [Glycine max]	XP_014621158.1	0	PREDICTED: DNA-directed RNA polymerase I subunit 2-like isoform X3 [Glycine max]	F4I366.1	0	RecName: Full=DNA-directed RNA polymerase I subunit 2; AltName: Full=DNA-directed RNA polymerase I subunit RPA2; Short=DNA polymerase I subunit A2; AltName: Full=Nuclear RNA polymerase A2	I1M0N3	0	DNA-directed RNA polymerase subunit beta OS=Glycine max GN=LOC100812761 PE=3 SV=2	AT1G29940.1	0	nuclear RNA polymerase A2
TRINITY_DN11623_c0_g1_i9	XP_003542805.1	0	PREDICTED: DNA-directed RNA polymerase I subunit 2-like isoform X4 [Glycine max]<>hypothetical protein GLYMA_13G192600 [Glycine max]	XP_003542805.1	0	PREDICTED: DNA-directed RNA polymerase I subunit 2-like isoform X4 [Glycine max]	F4I366.1	0	RecName: Full=DNA-directed RNA polymerase I subunit 2; AltName: Full=DNA-directed RNA polymerase I subunit RPA2; Short=DNA polymerase I subunit A2; AltName: Full=Nuclear RNA polymerase A2	I1M0N3	0	DNA-directed RNA polymerase subunit beta OS=Glycine max GN=LOC100812761 PE=3 SV=2	AT1G29940.1	0	nuclear RNA polymerase A2
TRINITY_DN11624_c1_g2_i2	AFK44689.1	1.25e-104	unknown [Lotus japonicus]	XP_019422823.1	1.35e-104	PREDICTED: rac-like GTP-binding protein RAC13 [Lupinus angustifolius]	Q41253.1	1.41e-104	RecName: Full=Rac-like GTP-binding protein RAC13; Flags: Precursor	I3SWP7	8.14e-105	Uncharacterized protein OS=Lotus japonicus PE=2 SV=1	AT1G20090.1	2.19e-101	RHO-related protein from plants 2
TRINITY_DN11624_c1_g2_i4	AFK44689.1	1.4e-96	unknown [Lotus japonicus]	XP_019422823.1	2.93e-96	PREDICTED: rac-like GTP-binding protein RAC13 [Lupinus angustifolius]	Q41253.1	9.11e-97	RecName: Full=Rac-like GTP-binding protein RAC13; Flags: Precursor	I3SWP7	9.17e-97	Uncharacterized protein OS=Lotus japonicus PE=2 SV=1	AT1G20090.1	1.92e-94	RHO-related protein from plants 2
TRINITY_DN11627_c0_g1_i1	KRH22671.1	3.4e-100	hypothetical protein GLYMA_13G316100 [Glycine max]	XP_020238160.1	7e-100	probable calcium-binding protein CML48 [Cajanus cajan]	Q9ZQH1.2	1.03e-63	RecName: Full=Probable calcium-binding protein CML48; AltName: Full=Calmodulin-like protein 48	I1M4C2	2.22e-100	Uncharacterized protein OS=Glycine max GN=LOC100305637 PE=4 SV=1	AT2G27480.1	1.21e-64	Calcium-binding EF-hand family protein
TRINITY_DN11627_c0_g1_i4	KRH22671.1	5.27e-101	hypothetical protein GLYMA_13G316100 [Glycine max]	NP_001234959.1	8.9e-101	uncharacterized protein LOC100499969 [Glycine max]	Q9ZQH1.2	2.7e-64	RecName: Full=Probable calcium-binding protein CML48; AltName: Full=Calmodulin-like protein 48	I1M4C2	3.44e-101	Uncharacterized protein OS=Glycine max GN=LOC100305637 PE=4 SV=1	AT2G27480.1	3.18e-65	Calcium-binding EF-hand family protein
TRINITY_DN11636_c0_g1_i1	XP_003605840.1	2.87e-16	disease resistance protein (TIR-NBS-LRR class) [Medicago truncatula]<>disease resistance protein (TIR-NBS-LRR class) [Medicago truncatula]	XP_003605840.1	2.07e-16	disease resistance protein (TIR-NBS-LRR class) [Medicago truncatula]	-	-	-	G7JUR1	1.87e-16	Disease resistance protein (TIR-NBS-LRR class) OS=Medicago truncatula GN=11441373 PE=4 SV=1	-	-	-
TRINITY_DN1164_c0_g2_i2	XP_022638701.1	0	proline-rich receptor-like protein kinase PERK1 [Vigna radiata var. radiata]	XP_022638701.1	0	proline-rich receptor-like protein kinase PERK1 [Vigna radiata var. radiata]	Q9LV48.1	0	RecName: Full=Proline-rich receptor-like protein kinase PERK1; AltName: Full=Proline-rich extensin-like receptor kinase 1; Short=AtPERK1	A0A1S3V9E3	0	proline-rich receptor-like protein kinase PERK1 OS=Vigna radiata var. radiata GN=LOC106772862 PE=3 SV=1	AT3G24550.1	0	proline extensin-like receptor kinase 1
TRINITY_DN1164_c0_g3_i1	-	-	-	-	-	-	-	-	-	-	-	-	-	-	-
TRINITY_DN1165_c0_g1_i16	-	-	-	-	-	-	-	-	-	-	-	-	-	-	-
TRINITY_DN1165_c0_g1_i2	-	-	-	-	-	-	-	-	-	-	-	-	-	-	-
TRINITY_DN11650_c0_g1_i1	XP_003542606.1	1.71e-44	PREDICTED: uncharacterized protein LOC100793955 [Glycine max]<>hypothetical protein glysoja_045852 [Glycine soja]<>hypothetical protein GLYMA_13G153800 [Glycine max]	XP_003542606.1	1.24e-44	PREDICTED: uncharacterized protein LOC100793955 [Glycine max]	Q6NLC8.1	5.15e-05	RecName: Full=Uncharacterized protein At1g66480	A0A0B2S9B2	1.12e-44	Uncharacterized protein OS=Glycine soja GN=glysoja_045852 PE=4 SV=1	AT3G10120.1	4.04e-26	hypothetical protein
TRINITY_DN11654_c0_g1_i1	XP_019446236.1	2.24e-83	PREDICTED: 21 kDa protein-like [Lupinus angustifolius]<>hypothetical protein TanjilG_32811 [Lupinus angustifolius]	XP_019446236.1	1.62e-83	PREDICTED: 21 kDa protein-like [Lupinus angustifolius]	Q84WE4.1	5.25e-35	RecName: Full=Pectinesterase inhibitor 3; AltName: Full=Pectin methylesterase inhibitor 3; Short=AtPMEI3; Flags: Precursor	A0A1J7GZ35	7.46e-83	Uncharacterized protein OS=Lupinus angustifolius GN=TanjilG_14514 PE=4 SV=1	AT2G01610.1	3.13e-65	Plant invertase/pectin methylesterase inhibitor superfamily protein
TRINITY_DN1166_c1_g1_i1	XP_022766874.1	3.81e-71	uncharacterized protein LOC111311611 [Durio zibethinus]	XP_022766874.1	2.75e-71	uncharacterized protein LOC111311611 [Durio zibethinus]	-	-	-	V4VI18	1.17e-70	Uncharacterized protein OS=Citrus clementina GN=CICLE_v10033019mg PE=4 SV=1	AT2G44310.1	1.54e-65	Calcium-binding EF-hand family protein
TRINITY_DN11660_c0_g1_i2	BAO45873.1	0	cysteine rich receptor like protein kinase [Acacia mangium]	XP_020233048.1	0	uncharacterized protein LOC109813288 [Cajanus cajan]	Q8GYA4.3	4.18e-171	RecName: Full=Cysteine-rich receptor-like protein kinase 10; Short=Cysteine-rich RLK10; AltName: Full=Receptor-like protein kinase 4; Flags: Precursor	W0TS87	0	Cysteine rich receptor like protein kinase OS=Acacia mangium PE=2 SV=1	AT4G23180.1	4.93e-172	cysteine-rich RLK (RECEPTOR-like protein kinase) 10
TRINITY_DN11662_c0_g3_i1	-	-	-	-	-	-	-	-	-	-	-	-	-	-	-
TRINITY_DN11662_c0_g4_i1	-	-	-	-	-	-	-	-	-	-	-	-	-	-	-
TRINITY_DN11670_c0_g1_i2	BAF50740.1	2.56e-34	trypsin inhibitor [Apios americana]	XP_020219357.1	2.94e-33	Bowman-Birk type proteinase inhibitor-like [Cajanus cajan]	P80321.2	3.89e-22	RecName: Full=Bowman-Birk type proteinase inhibitor; AltName: Full=MSTI	A4PIB8	1.67e-34	Trypsin inhibitor OS=Apios americana GN=aati-g PE=2 SV=1	-	-	-
TRINITY_DN11673_c0_g1_i2	EOY06403.1	0.000169	Serine/threonine-protein kinase isoform 1 [Theobroma cacao]	-	-	-	-	-	-	A0A061EP23	0.00011	Serine/threonine-protein kinase isoform 1 OS=Theobroma cacao GN=TCM_021134 PE=4 SV=1	-	-	-
TRINITY_DN11673_c0_g1_i3	-	-	-	-	-	-	-	-	-	-	-	-	-	-	-
TRINITY_DN11677_c0_g1_i1	GAU27224.1	5.3e-137	hypothetical protein TSUD_108150 [Trifolium subterraneum]	XP_015935677.1	1.6e-136	UDP-glucuronic acid decarboxylase 6 [Arachis duranensis]<>UDP-glucuronic acid decarboxylase 6 [Arachis duranensis]	Q9ZV36.1	2.77e-126	RecName: Full=UDP-glucuronic acid decarboxylase 6; AltName: Full=UDP-XYL synthase 6; AltName: Full=UDP-glucuronate decarboxylase 6; Short=UGD; Short=UXS-6	B9SR17	1.91e-136	Dtdp-glucose 4-6-dehydratase, putative OS=Ricinus communis GN=RCOM_0464520 PE=4 SV=1	AT2G28760.4	7.44e-128	UDP-XYL synthase 6
TRINITY_DN11678_c0_g1_i1	XP_020997019.1	1.01e-94	bidirectional sugar transporter NEC1-like [Arachis duranensis]	XP_020997019.1	7.26e-95	bidirectional sugar transporter NEC1-like [Arachis duranensis]	Q9FPN0.1	3.7e-84	RecName: Full=Bidirectional sugar transporter NEC1; AltName: Full=NEC1	I3T4N0	7.37e-93	Bidirectional sugar transporter SWEET OS=Lotus japonicus PE=2 SV=1	AT2G39060.1	3.67e-68	Nodulin MtN3 family protein
TRINITY_DN11678_c0_g1_i5	XP_020997019.1	3e-97	bidirectional sugar transporter NEC1-like [Arachis duranensis]	XP_020997019.1	2.16e-97	bidirectional sugar transporter NEC1-like [Arachis duranensis]	Q9FPN0.1	5.21e-82	RecName: Full=Bidirectional sugar transporter NEC1; AltName: Full=NEC1	A0A1S2XGQ0	2.19e-93	Bidirectional sugar transporter SWEET OS=Cicer arietinum GN=LOC101497133 PE=3 SV=1	AT2G39060.1	1.45e-66	Nodulin MtN3 family protein
TRINITY_DN11680_c0_g1_i11	XP_006592931.1	0	PREDICTED: TPR repeat-containing thioredoxin TTL1-like [Glycine max]<>hypothetical protein GLYMA_12G228800 [Glycine max]	XP_006592931.1	0	PREDICTED: TPR repeat-containing thioredoxin TTL1-like [Glycine max]	Q9MAH1.1	2.68e-146	RecName: Full=TPR repeat-containing thioredoxin TTL1; AltName: Full=Tetratricopeptide repeat thioredoxin-like 1	I1LV56	0	Uncharacterized protein OS=Glycine max GN=LOC100804531 PE=4 SV=1	AT1G53300.1	3.16e-147	tetratricopetide-repeat thioredoxin-like 1
TRINITY_DN11689_c0_g1_i2	XP_016192117.1	0	galactoside 2-alpha-L-fucosyltransferase [Arachis ipaensis]	XP_016192117.1	0	galactoside 2-alpha-L-fucosyltransferase [Arachis ipaensis]	Q9M5Q1.1	0	RecName: Full=Galactoside 2-alpha-L-fucosyltransferase; AltName: Full=PsFT1; AltName: Full=Xyloglucan alpha-(1,2)-fucosyltransferase	A0A072USA9	0	Galactoside 2-alpha-L-fucosyltransferase-like protein OS=Medicago truncatula GN=25493828 PE=4 SV=1	AT2G03220.1	0	fucosyltransferase 1
TRINITY_DN11692_c0_g1_i19	XP_010099391.1	3.76e-22	hypothetical protein L484_004818 [Morus notabilis]<>hypothetical protein L484_004818 [Morus notabilis]	XP_010099391.1	2.71e-22	hypothetical protein L484_004818 [Morus notabilis]	-	-	-	W9R9S5	2.46e-22	Uncharacterized protein OS=Morus notabilis GN=L484_004818 PE=4 SV=1	AT2G31040.1	9.89e-19	ATP synthase protein I-like protein
TRINITY_DN11692_c0_g1_i4	XP_015968328.1	9.67e-126	uncharacterized protein LOC107491916 [Arachis duranensis]	XP_015968328.1	6.97e-126	uncharacterized protein LOC107491916 [Arachis duranensis]	-	-	-	V7AL46	3.43e-121	Uncharacterized protein OS=Phaseolus vulgaris GN=PHAVU_011G130500g PE=4 SV=1	AT2G31040.1	1.78e-98	ATP synthase protein I-like protein
TRINITY_DN11692_c0_g1_i5	XP_015968328.1	2.12e-161	uncharacterized protein LOC107491916 [Arachis duranensis]	XP_015968328.1	1.53e-161	uncharacterized protein LOC107491916 [Arachis duranensis]	-	-	-	V7AL46	1.5e-155	Uncharacterized protein OS=Phaseolus vulgaris GN=PHAVU_011G130500g PE=4 SV=1	AT2G31040.1	4.12e-127	ATP synthase protein I-like protein
TRINITY_DN11692_c0_g1_i8	XP_015968328.1	1.25e-126	uncharacterized protein LOC107491916 [Arachis duranensis]	XP_015968328.1	8.98e-127	uncharacterized protein LOC107491916 [Arachis duranensis]	-	-	-	V7AL46	4.52e-122	Uncharacterized protein OS=Phaseolus vulgaris GN=PHAVU_011G130500g PE=4 SV=1	AT2G31040.1	2.1e-98	ATP synthase protein I-like protein
TRINITY_DN11697_c0_g1_i6	AFY08284.1	0	class Ib chitinase [Acacia koa]	XP_020219089.1	0	chitinase-like protein 1 [Cajanus cajan]	Q9LSP9.1	1.9e-169	RecName: Full=Chitinase-like protein 2; Short=AtCTL2; Flags: Precursor	K9MZT0	0	Class Ib chitinase OS=Acacia koa GN=chit1b PE=2 SV=1	AT3G16920.2	1.57e-170	chitinase-like protein
TRINITY_DN11698_c0_g1_i3	XP_014500198.1	2.63e-40	embryo-specific protein ATS3B [Vigna radiata var. radiata]	XP_014500198.1	1.9e-40	embryo-specific protein ATS3B [Vigna radiata var. radiata]	Q6NPM5.1	3.24e-36	RecName: Full=Embryo-specific protein ATS3B; AltName: Full=Protein ARABIDOPSIS THALIANA SEED 3B; Flags: Precursor	A0A1S3U2E4	1.72e-40	uncharacterized protein LOC106761186 OS=Vigna radiata var. radiata GN=LOC106761186 PE=4 SV=1	AT5G62200.1	3.82e-37	Embryo-specific protein 3%2C (ATS3)
TRINITY_DN11702_c0_g1_i3	XP_010100315.1	2.6e-66	Inactive hydroxysteroid dehydrogenase-like protein 1 [Morus notabilis]<>Inactive hydroxysteroid dehydrogenase-like protein 1 [Morus notabilis]	XP_010100315.1	1.87e-66	Inactive hydroxysteroid dehydrogenase-like protein 1 [Morus notabilis]	Q8L9C4.1	4.39e-53	RecName: Full=Very-long-chain 3-oxoacyl-CoA reductase 1; AltName: Full=Beta-ketoacyl reductase 1; Short=AtKCR1; AltName: Full=Protein GLOSSY 8; Short=gl8At	W9S1A9	1.69e-66	Inactive hydroxysteroid dehydrogenase-like protein 1 OS=Morus notabilis GN=L484_027623 PE=3 SV=1	AT1G67730.1	5.18e-54	beta-ketoacyl reductase 1
TRINITY_DN11702_c0_g1_i4	XP_013446702.1	1.04e-39	enoyl-(acyl carrier) reductase [Medicago truncatula]<>enoyl-(acyl carrier) reductase [Medicago truncatula]	XP_013446702.1	7.5e-40	enoyl-(acyl carrier) reductase [Medicago truncatula]	Q9FYL6.1	8.86e-35	RecName: Full=Very-long-chain 3-oxoacyl-CoA reductase-like protein At1g24470; AltName: Full=Beta-ketoacyl reductase 2; Short=AtKCR2	A0A072TT82	6.79e-40	Enoyl-(Acyl carrier) reductase OS=Medicago truncatula GN=25501816 PE=3 SV=1	AT1G24470.1	1.04e-35	beta-ketoacyl reductase 2
TRINITY_DN11702_c0_g1_i6	XP_010100315.1	6.23e-119	Inactive hydroxysteroid dehydrogenase-like protein 1 [Morus notabilis]<>Inactive hydroxysteroid dehydrogenase-like protein 1 [Morus notabilis]	XP_010100315.1	4.49e-119	Inactive hydroxysteroid dehydrogenase-like protein 1 [Morus notabilis]	Q9FYL6.1	2.91e-93	RecName: Full=Very-long-chain 3-oxoacyl-CoA reductase-like protein At1g24470; AltName: Full=Beta-ketoacyl reductase 2; Short=AtKCR2	W9S1A9	4.07e-119	Inactive hydroxysteroid dehydrogenase-like protein 1 OS=Morus notabilis GN=L484_027623 PE=3 SV=1	AT1G24470.1	3.43e-94	beta-ketoacyl reductase 2
TRINITY_DN11715_c0_g1_i2	-	-	-	-	-	-	-	-	-	-	-	-	-	-	-
TRINITY_DN11718_c0_g1_i2	XP_018805971.1	0	PREDICTED: pentatricopeptide repeat-containing protein At1g71060, mitochondrial-like [Juglans regia]	XP_018805971.1	0	PREDICTED: pentatricopeptide repeat-containing protein At1g71060, mitochondrial-like [Juglans regia]	Q9C9A2.1	0	RecName: Full=Pentatricopeptide repeat-containing protein At1g71060, mitochondrial; Flags: Precursor	A0A251R6F8	0	Uncharacterized protein OS=Prunus persica GN=PRUPE_1G322900 PE=4 SV=1	AT1G71060.1	0	Tetratricopeptide repeat (TPR)-like superfamily protein
TRINITY_DN11726_c0_g1_i1	XP_003628738.1	5.36e-119	P-loop nucleoside triphosphate hydrolase superfamily protein [Medicago truncatula]<>P-loop nucleoside triphosphate hydrolase superfamily protein [Medicago truncatula]	XP_003628738.1	3.87e-119	P-loop nucleoside triphosphate hydrolase superfamily protein [Medicago truncatula]	Q9M1V2.1	2.15e-98	RecName: Full=Cytosolic sulfotransferase 5; Short=AtSOT5; AltName: Full=Flavonoid 7-sulfotransferase 3a; Short=AtST3a	G7LGA0	3.5e-119	Sulfotransferase OS=Medicago truncatula GN=11445287 PE=3 SV=1	AT3G45070.3	2.38e-99	P-loop containing nucleoside triphosphate hydrolases superfamily protein
TRINITY_DN11726_c0_g1_i12	XP_015867190.1	3.76e-120	PREDICTED: cytosolic sulfotransferase 12-like [Ziziphus jujuba]	XP_015867190.1	2.71e-120	PREDICTED: cytosolic sulfotransferase 12-like [Ziziphus jujuba]	Q9M1V2.1	1.14e-96	RecName: Full=Cytosolic sulfotransferase 5; Short=AtSOT5; AltName: Full=Flavonoid 7-sulfotransferase 3a; Short=AtST3a	A0A068TW30	1.24e-118	Sulfotransferase OS=Coffea canephora GN=GSCOC_T00032426001 PE=3 SV=1	AT3G45070.1	1.35e-97	P-loop containing nucleoside triphosphate hydrolases superfamily protein
TRINITY_DN11726_c0_g1_i14	XP_015867190.1	9.03e-120	PREDICTED: cytosolic sulfotransferase 12-like [Ziziphus jujuba]	XP_015867190.1	6.51e-120	PREDICTED: cytosolic sulfotransferase 12-like [Ziziphus jujuba]	Q9M1V2.1	2.55e-96	RecName: Full=Cytosolic sulfotransferase 5; Short=AtSOT5; AltName: Full=Flavonoid 7-sulfotransferase 3a; Short=AtST3a	A0A068TW30	2.96e-118	Sulfotransferase OS=Coffea canephora GN=GSCOC_T00032426001 PE=3 SV=1	AT3G45070.1	3.01e-97	P-loop containing nucleoside triphosphate hydrolases superfamily protein
TRINITY_DN11729_c0_g1_i3	XP_007163491.1	1.87e-49	hypothetical protein PHAVU_001G238700g [Phaseolus vulgaris]<>hypothetical protein PHAVU_001G238700g [Phaseolus vulgaris]	XP_007163491.1	1.35e-49	hypothetical protein PHAVU_001G238700g [Phaseolus vulgaris]	-	-	-	V7D1S6	1.22e-49	Uncharacterized protein OS=Phaseolus vulgaris GN=PHAVU_001G238700g PE=4 SV=1	AT5G59050.4	0.000304	G patch domain protein
TRINITY_DN11729_c0_g1_i5	XP_007163491.1	1.13e-50	hypothetical protein PHAVU_001G238700g [Phaseolus vulgaris]<>hypothetical protein PHAVU_001G238700g [Phaseolus vulgaris]	XP_007163491.1	8.15e-51	hypothetical protein PHAVU_001G238700g [Phaseolus vulgaris]	-	-	-	V7D1S6	7.38e-51	Uncharacterized protein OS=Phaseolus vulgaris GN=PHAVU_001G238700g PE=4 SV=1	AT2G39870.1	3.71e-08	hypothetical protein
TRINITY_DN11735_c0_g1_i4	OIW15652.1	1.02e-18	hypothetical protein TanjilG_08228 [Lupinus angustifolius]	XP_019436952.1	8.66e-19	PREDICTED: uncharacterized protein LOC109343212 [Lupinus angustifolius]	-	-	-	A0A1J7HSL4	6.69e-19	Uncharacterized protein OS=Lupinus angustifolius GN=TanjilG_08228 PE=4 SV=1	AT5G42900.2	4.69e-08	cold regulated protein 27
TRINITY_DN11735_c0_g1_i6	OMO74777.1	4.44e-19	hypothetical protein COLO4_26514 [Corchorus olitorius]	XP_022772194.1	3.14e-18	uncharacterized protein LOC111314847 isoform X2 [Durio zibethinus]	-	-	-	A0A1R3HWN6	2.9e-19	Uncharacterized protein OS=Corchorus olitorius GN=COLO4_26514 PE=4 SV=1	AT5G42900.2	6.18e-08	cold regulated protein 27
TRINITY_DN11738_c0_g4_i1	XP_007133567.1	2.55e-102	hypothetical protein PHAVU_011G189900g [Phaseolus vulgaris]<>hypothetical protein PHAVU_011G189900g [Phaseolus vulgaris]	XP_007133567.1	1.84e-102	hypothetical protein PHAVU_011G189900g [Phaseolus vulgaris]	Q94BZ1.1	5.91e-76	RecName: Full=Protein ZINC INDUCED FACILITATOR-LIKE 1; AltName: Full=Protein ZIF-LIKE 1	V7AN18	1.67e-102	Uncharacterized protein OS=Phaseolus vulgaris GN=PHAVU_011G189900g PE=4 SV=1	AT5G13750.2	1.83e-78	zinc induced facilitator-like 1
TRINITY_DN11738_c0_g5_i1	XP_012567267.1	9.48e-36	PREDICTED: protein ZINC INDUCED FACILITATOR-LIKE 1-like isoform X4 [Cicer arietinum]<>PREDICTED: protein ZINC INDUCED FACILITATOR-LIKE 1-like isoform X4 [Cicer arietinum]	XP_012567267.1	6.84e-36	PREDICTED: protein ZINC INDUCED FACILITATOR-LIKE 1-like isoform X4 [Cicer arietinum]<>PREDICTED: protein ZINC INDUCED FACILITATOR-LIKE 1-like isoform X4 [Cicer arietinum]	Q8RWN2.2	1.41e-20	RecName: Full=Protein ZINC INDUCED FACILITATOR 1	A0A1S3DUV1	6.19e-36	protein ZINC INDUCED FACILITATOR-LIKE 1-like isoform X4 OS=Cicer arietinum GN=LOC101503384 PE=4 SV=1	AT5G13740.2	9.37e-22	zinc induced facilitator 1
TRINITY_DN11744_c0_g1_i3	-	-	-	-	-	-	-	-	-	-	-	-	-	-	-
TRINITY_DN11744_c0_g1_i4	-	-	-	-	-	-	-	-	-	-	-	-	-	-	-
TRINITY_DN11746_c0_g1_i11	XP_020986134.1	0	TMV resistance protein N-like [Arachis duranensis]<>TMV resistance protein N-like [Arachis duranensis]<>TMV resistance protein N-like [Arachis duranensis]<>TMV resistance protein N-like [Arachis duranensis]	XP_020986134.1	0	TMV resistance protein N-like [Arachis duranensis]<>TMV resistance protein N-like [Arachis duranensis]<>TMV resistance protein N-like [Arachis duranensis]<>TMV resistance protein N-like [Arachis duranensis]	O82500.1	1.89e-137	RecName: Full=Putative disease resistance protein At4g11170	A0A151SVT6	0	TMV resistance protein N OS=Cajanus cajan GN=KK1_014335 PE=4 SV=1	AT5G17680.2	5.13e-162	disease resistance protein (TIR-NBS-LRR class)
TRINITY_DN11746_c0_g1_i4	XP_003605840.1	0	disease resistance protein (TIR-NBS-LRR class) [Medicago truncatula]<>disease resistance protein (TIR-NBS-LRR class) [Medicago truncatula]	XP_003605840.1	0	disease resistance protein (TIR-NBS-LRR class) [Medicago truncatula]	O82500.1	1.31e-161	RecName: Full=Putative disease resistance protein At4g11170	G7JUR1	0	Disease resistance protein (TIR-NBS-LRR class) OS=Medicago truncatula GN=11441373 PE=4 SV=1	AT5G17680.2	6.33e-173	disease resistance protein (TIR-NBS-LRR class)
TRINITY_DN11746_c0_g1_i9	XP_013441737.1	7.65e-62	disease resistance protein (TIR-NBS-LRR class), partial [Medicago truncatula]<>disease resistance protein (TIR-NBS-LRR class), partial [Medicago truncatula]	XP_013441737.1	5.52e-62	disease resistance protein (TIR-NBS-LRR class), partial [Medicago truncatula]	Q40392.1	1.96e-47	RecName: Full=TMV resistance protein N	A0A072TEF4	5e-62	Disease resistance protein (TIR-NBS-LRR class) (Fragment) OS=Medicago truncatula GN=25481229 PE=4 SV=1	AT1G72930.2	2.15e-42	toll/interleukin-1 receptor-like protein
TRINITY_DN11749_c0_g1_i4	-	-	-	-	-	-	-	-	-	-	-	-	-	-	-
TRINITY_DN11750_c0_g1_i1	KYP46735.1	1.89e-16	Putative ribonuclease H protein At1g65750 family, partial [Cajanus cajan]	XP_016748714.1	1.17e-11	PREDICTED: uncharacterized protein LOC107957674 [Gossypium hirsutum]	-	-	-	A0A151RW16	1.24e-16	Putative ribonuclease H protein At1g65750 family (Fragment) OS=Cajanus cajan GN=KK1_031639 PE=4 SV=1	AT2G04420.1	1.07e-06	Polynucleotidyl transferase%2C ribonuclease H-like superfamily protein
TRINITY_DN11752_c2_g1_i1	XP_022890830.1	3.26e-36	glyceraldehyde-3-phosphate dehydrogenase A, chloroplastic [Olea europaea var. sylvestris]	XP_022890830.1	2.35e-36	glyceraldehyde-3-phosphate dehydrogenase A, chloroplastic [Olea europaea var. sylvestris]	P25856.3	7.87e-36	RecName: Full=Glyceraldehyde-3-phosphate dehydrogenase GAPA1, chloroplastic; AltName: Full=NADP-dependent glyceraldehydephosphate dehydrogenase A subunit 1; Flags: Precursor	A0A151QX09	5.66e-36	Glyceraldehyde-3-phosphate dehydrogenase OS=Cajanus cajan GN=KK1_044143 PE=3 SV=1	AT3G26650.1	9.28e-37	glyceraldehyde 3-phosphate dehydrogenase A subunit
TRINITY_DN11758_c0_g1_i10	XP_017407408.1	0	PREDICTED: (6-4)DNA photolyase isoform X1 [Vigna angularis]<>hypothetical protein VIGAN_09221300 [Vigna angularis var. angularis]	XP_017407408.1	0	PREDICTED: (6-4)DNA photolyase isoform X1 [Vigna angularis]	O48652.2	0	RecName: Full=(6-4)DNA photolyase; AltName: Full=Protein UV repair defective 3	A0A0S3T063	0	Uncharacterized protein OS=Vigna angularis var. angularis GN=Vigan.09G221300 PE=4 SV=1	AT3G15620.1	0	DNA photolyase family protein
TRINITY_DN11758_c0_g1_i5	XP_017407408.1	0	PREDICTED: (6-4)DNA photolyase isoform X1 [Vigna angularis]<>hypothetical protein VIGAN_09221300 [Vigna angularis var. angularis]	XP_017407408.1	0	PREDICTED: (6-4)DNA photolyase isoform X1 [Vigna angularis]	O48652.2	0	RecName: Full=(6-4)DNA photolyase; AltName: Full=Protein UV repair defective 3	A0A0S3T063	0	Uncharacterized protein OS=Vigna angularis var. angularis GN=Vigan.09G221300 PE=4 SV=1	AT3G15620.1	0	DNA photolyase family protein
TRINITY_DN11758_c0_g1_i8	XP_017407408.1	0	PREDICTED: (6-4)DNA photolyase isoform X1 [Vigna angularis]<>hypothetical protein VIGAN_09221300 [Vigna angularis var. angularis]	XP_017407408.1	0	PREDICTED: (6-4)DNA photolyase isoform X1 [Vigna angularis]	O48652.2	0	RecName: Full=(6-4)DNA photolyase; AltName: Full=Protein UV repair defective 3	A0A0S3T063	0	Uncharacterized protein OS=Vigna angularis var. angularis GN=Vigan.09G221300 PE=4 SV=1	AT3G15620.2	0	DNA photolyase family protein
TRINITY_DN1176_c0_g2_i1	NP_001240864.1	1.57e-111	uncharacterized protein LOC100796281 [Glycine max]<>unknown [Glycine max]<>Polyneuridine-aldehyde esterase [Glycine soja]<>hypothetical protein GLYMA_16G145200 [Glycine max]	NP_001240864.1	1.13e-111	uncharacterized protein LOC100796281 [Glycine max]	Q6RYA0.1	9.35e-98	RecName: Full=Salicylic acid-binding protein 2; Short=NtSABP2; AltName: Full=Methyl salicylate esterase	A0A0B2PVL9	1.02e-111	Polyneuridine-aldehyde esterase OS=Glycine soja GN=glysoja_026796 PE=4 SV=1	AT2G23620.1	5.97e-88	methyl esterase 1
TRINITY_DN11763_c0_g1_i10	XP_003604931.1	3.23e-177	1-O-acylglucose:anthocyanin acyltransferase [Medicago truncatula]<>1-O-acylglucose:anthocyanin acyltransferase [Medicago truncatula]	XP_003604931.1	2.33e-177	1-O-acylglucose:anthocyanin acyltransferase [Medicago truncatula]	Q2V465.2	6.66e-140	RecName: Full=Serine carboxypeptidase-like 11; Flags: Precursor	G7JTG2	2.11e-177	1-O-acylglucose:anthocyanin acyltransferase OS=Medicago truncatula GN=11419263 PE=3 SV=1	AT2G22970.1	7.85e-141	serine carboxypeptidase-like 11
TRINITY_DN11763_c0_g1_i13	XP_019438076.1	0	PREDICTED: serine carboxypeptidase-like 11 [Lupinus angustifolius]	XP_019438076.1	0	PREDICTED: serine carboxypeptidase-like 11 [Lupinus angustifolius]	Q2V465.2	7.11e-146	RecName: Full=Serine carboxypeptidase-like 11; Flags: Precursor	G7JTG2	0	1-O-acylglucose:anthocyanin acyltransferase OS=Medicago truncatula GN=11419263 PE=3 SV=1	AT2G22970.1	8.38e-147	serine carboxypeptidase-like 11
TRINITY_DN11763_c0_g1_i20	XP_003604931.1	1.91e-141	1-O-acylglucose:anthocyanin acyltransferase [Medicago truncatula]<>1-O-acylglucose:anthocyanin acyltransferase [Medicago truncatula]	XP_003604931.1	1.44e-141	1-O-acylglucose:anthocyanin acyltransferase [Medicago truncatula]	Q9C7Z9.2	5.94e-107	RecName: Full=Serine carboxypeptidase-like 18; Flags: Precursor	G7JTG2	1.19e-141	1-O-acylglucose:anthocyanin acyltransferase OS=Medicago truncatula GN=11419263 PE=3 SV=1	AT1G33540.1	8.03e-108	serine carboxypeptidase-like 18
TRINITY_DN11763_c0_g1_i23	XP_019438076.1	1.67e-176	PREDICTED: serine carboxypeptidase-like 11 [Lupinus angustifolius]	XP_019438076.1	1.2e-176	PREDICTED: serine carboxypeptidase-like 11 [Lupinus angustifolius]	Q2V465.2	1.03e-138	RecName: Full=Serine carboxypeptidase-like 11; Flags: Precursor	G7JTG2	1.22e-176	1-O-acylglucose:anthocyanin acyltransferase OS=Medicago truncatula GN=11419263 PE=3 SV=1	AT2G22970.1	1.22e-139	serine carboxypeptidase-like 11
TRINITY_DN1177_c0_g4_i1	BAF81994.1	3.32e-22	cysteine proteinase [Platycodon grandiflorus]	XP_010666300.1	6.02e-22	PREDICTED: thiol protease aleurain-like [Beta vulgaris subsp. vulgaris]	Q8RWQ9.1	2.27e-22	RecName: Full=Thiol protease aleurain-like; Flags: Precursor	A8J6X3	2.17e-22	Cysteine proteinase OS=Platycodon grandiflorus GN=PgCP2 PE=2 SV=1	AT3G45310.2	2.65e-23	Cysteine proteinases superfamily protein
TRINITY_DN11774_c0_g1_i1	XP_004493274.1	3.51e-125	PREDICTED: random slug protein 5-like [Cicer arietinum]<>PREDICTED: random slug protein 5-like [Cicer arietinum]	XP_004493274.1	2.53e-125	PREDICTED: random slug protein 5-like [Cicer arietinum]<>PREDICTED: random slug protein 5-like [Cicer arietinum]	Q55CU8.1	4.44e-25	RecName: Full=Phosphatidylinositol transfer protein 3; AltName: Full=CRAL-TRIO domain-containing protein pitC; AltName: Full=Random slug protein 5	A0A1S2XTA0	2.29e-125	random slug protein 5-like OS=Cicer arietinum GN=LOC101513460 PE=4 SV=1	AT1G22180.4	7.69e-99	Sec14p-like phosphatidylinositol transfer family protein
TRINITY_DN11774_c0_g1_i4	XP_004493274.1	1.27e-125	PREDICTED: random slug protein 5-like [Cicer arietinum]<>PREDICTED: random slug protein 5-like [Cicer arietinum]	XP_004493274.1	9.14e-126	PREDICTED: random slug protein 5-like [Cicer arietinum]<>PREDICTED: random slug protein 5-like [Cicer arietinum]	Q55CU8.1	3.7e-25	RecName: Full=Phosphatidylinositol transfer protein 3; AltName: Full=CRAL-TRIO domain-containing protein pitC; AltName: Full=Random slug protein 5	A0A1S2XTA0	8.27e-126	random slug protein 5-like OS=Cicer arietinum GN=LOC101513460 PE=4 SV=1	AT1G22180.4	3.08e-99	Sec14p-like phosphatidylinositol transfer family protein
TRINITY_DN11774_c0_g1_i5	XP_004493274.1	8.66e-118	PREDICTED: random slug protein 5-like [Cicer arietinum]<>PREDICTED: random slug protein 5-like [Cicer arietinum]	XP_004493274.1	6.25e-118	PREDICTED: random slug protein 5-like [Cicer arietinum]<>PREDICTED: random slug protein 5-like [Cicer arietinum]	Q55CU8.1	6.82e-25	RecName: Full=Phosphatidylinositol transfer protein 3; AltName: Full=CRAL-TRIO domain-containing protein pitC; AltName: Full=Random slug protein 5	A0A1S2XTA0	5.65e-118	random slug protein 5-like OS=Cicer arietinum GN=LOC101513460 PE=4 SV=1	AT1G22180.4	9.75e-97	Sec14p-like phosphatidylinositol transfer family protein
TRINITY_DN1178_c0_g1_i6	PHU07459.1	4.17e-94	Cyclic nucleotide-gated ion channel 4, partial [Capsicum chinense]	XP_015158718.1	3.84e-92	PREDICTED: cyclic nucleotide-gated ion channel 4-like isoform X2 [Solanum tuberosum]	Q94AS9.2	1.06e-89	RecName: Full=Cyclic nucleotide-gated ion channel 4; Short=AtCNGC4; AltName: Full=Cyclic nucleotide- and calmodulin-regulated ion channel 4; Short=AtHLM1	M1CCB8	1.97e-94	Uncharacterized protein OS=Solanum tuberosum GN=102589411 PE=4 SV=1	AT5G54250.3	1.08e-90	cyclic nucleotide-gated cation channel 4
TRINITY_DN11780_c0_g1_i1	XP_020211742.1	1.25e-154	uncharacterized protein LOC109796479 [Cajanus cajan]<>hypothetical protein KK1_019998 [Cajanus cajan]	XP_020211742.1	9.04e-155	uncharacterized protein LOC109796479 [Cajanus cajan]	-	-	-	A0A151U916	8.19e-155	Uncharacterized protein OS=Cajanus cajan GN=KK1_019998 PE=4 SV=1	AT4G39860.4	8.17e-126	hematological/neurological-like protein
TRINITY_DN11795_c0_g1_i4	XP_004493632.1	0	PREDICTED: sugar transporter ERD6-like 7 [Cicer arietinum]	XP_004493632.1	0	PREDICTED: sugar transporter ERD6-like 7 [Cicer arietinum]	P93051.2	0	RecName: Full=Sugar transporter ERD6-like 7	A0A1S2XRZ3	0	sugar transporter ERD6-like 7 OS=Cicer arietinum GN=LOC101493931 PE=3 SV=1	AT2G48020.2	0	Major facilitator superfamily protein
TRINITY_DN11795_c0_g1_i7	XP_004493632.1	0	PREDICTED: sugar transporter ERD6-like 7 [Cicer arietinum]	XP_004493632.1	0	PREDICTED: sugar transporter ERD6-like 7 [Cicer arietinum]	P93051.2	0	RecName: Full=Sugar transporter ERD6-like 7	A0A1S2XRZ3	0	sugar transporter ERD6-like 7 OS=Cicer arietinum GN=LOC101493931 PE=3 SV=1	AT2G48020.2	0	Major facilitator superfamily protein
TRINITY_DN118_c3_g1_i1	-	-	-	-	-	-	-	-	-	-	-	-	-	-	-
TRINITY_DN11806_c0_g1_i5	XP_008220742.1	0	PREDICTED: protein DETOXIFICATION 33 [Prunus mume]	XP_008220742.1	0	PREDICTED: protein DETOXIFICATION 33 [Prunus mume]	Q9SX83.1	0	RecName: Full=Protein DETOXIFICATION 33; Short=AtDTX33; AltName: Full=Multidrug and toxic compound extrusion protein 33; Short=MATE protein 33	B9R7N6	0	Protein DETOXIFICATION OS=Ricinus communis GN=RCOM_1593370 PE=3 SV=1	AT1G47530.1	0	MATE efflux family protein
TRINITY_DN11809_c0_g1_i14	-	-	-	-	-	-	-	-	-	-	-	-	-	-	-
TRINITY_DN1182_c0_g1_i2	XP_012464632.1	0	PREDICTED: catalase isozyme 1 [Gossypium raimondii]<>hypothetical protein B456_002G115900 [Gossypium raimondii]	XP_012464632.1	0	PREDICTED: catalase isozyme 1 [Gossypium raimondii]	P17598.2	0	RecName: Full=Catalase isozyme 1	A0A0D2R4E2	0	Catalase OS=Gossypium raimondii GN=B456_002G115900 PE=3 SV=1	AT4G35090.1	0	catalase 2
TRINITY_DN1182_c0_g1_i3	CDW92180.1	1.08e-139	putative catalase, partial [Xylia xylocarpa var. kerrii]	XP_021902483.1	1.16e-138	catalase isozyme 1 [Carica papaya]	P17598.2	2.15e-140	RecName: Full=Catalase isozyme 1	A0A078BFY4	7.07e-140	Putative catalase (Fragment) OS=Xylia xylocarpa var. kerrii GN=CAT PE=4 SV=1	AT4G35090.3	5.44e-137	catalase 2
TRINITY_DN11826_c0_g1_i10	XP_015951885.1	0	probable receptor-like protein kinase At5g18500 [Arachis duranensis]<>probable receptor-like protein kinase At5g18500 [Arachis duranensis]<>probable receptor-like protein kinase At5g18500 [Arachis duranensis]	XP_015951885.1	0	probable receptor-like protein kinase At5g18500 [Arachis duranensis]<>probable receptor-like protein kinase At5g18500 [Arachis duranensis]<>probable receptor-like protein kinase At5g18500 [Arachis duranensis]	Q9SGY7.2	1.92e-69	RecName: Full=Putative proline-rich receptor-like protein kinase PERK11; AltName: Full=Proline-rich extensin-like receptor kinase 11; Short=AtPERK11	K7LSU1	0	Uncharacterized protein OS=Glycine max GN=LOC100789189 PE=4 SV=1	AT2G16750.2	1.77e-159	kinase with adenine nucleotide alpha hydrolases-like domain-containing protein
TRINITY_DN11826_c0_g1_i15	XP_015951885.1	0	probable receptor-like protein kinase At5g18500 [Arachis duranensis]<>probable receptor-like protein kinase At5g18500 [Arachis duranensis]<>probable receptor-like protein kinase At5g18500 [Arachis duranensis]	XP_015951885.1	0	probable receptor-like protein kinase At5g18500 [Arachis duranensis]<>probable receptor-like protein kinase At5g18500 [Arachis duranensis]<>probable receptor-like protein kinase At5g18500 [Arachis duranensis]	Q9SGY7.2	2.35e-60	RecName: Full=Putative proline-rich receptor-like protein kinase PERK11; AltName: Full=Proline-rich extensin-like receptor kinase 11; Short=AtPERK11	A0A1S2YJQ1	0	probable receptor-like protein kinase At3g17420 OS=Cicer arietinum GN=LOC101508057 PE=4 SV=1	AT2G16750.2	3.95e-139	kinase with adenine nucleotide alpha hydrolases-like domain-containing protein
TRINITY_DN11826_c0_g1_i23	XP_015951885.1	0	probable receptor-like protein kinase At5g18500 [Arachis duranensis]<>probable receptor-like protein kinase At5g18500 [Arachis duranensis]<>probable receptor-like protein kinase At5g18500 [Arachis duranensis]	XP_015951885.1	0	probable receptor-like protein kinase At5g18500 [Arachis duranensis]<>probable receptor-like protein kinase At5g18500 [Arachis duranensis]<>probable receptor-like protein kinase At5g18500 [Arachis duranensis]	Q9SGY7.2	7.16e-72	RecName: Full=Putative proline-rich receptor-like protein kinase PERK11; AltName: Full=Proline-rich extensin-like receptor kinase 11; Short=AtPERK11	K7LSU1	0	Uncharacterized protein OS=Glycine max GN=LOC100789189 PE=4 SV=1	AT2G16750.2	1.83e-164	kinase with adenine nucleotide alpha hydrolases-like domain-containing protein
TRINITY_DN11826_c0_g1_i24	XP_019454230.1	1.58e-73	PREDICTED: pto-interacting protein 1-like [Lupinus angustifolius]	XP_019454230.1	1.14e-73	PREDICTED: pto-interacting protein 1-like [Lupinus angustifolius]	Q5XF57.1	3.94e-32	RecName: Full=Probable receptor-like serine/threonine-protein kinase At5g57670	K7LSU1	1.03e-68	Uncharacterized protein OS=Glycine max GN=LOC100789189 PE=4 SV=1	AT4G35030.9	3.32e-57	Protein kinase superfamily protein
TRINITY_DN11826_c0_g1_i7	XP_016186867.1	0	probable receptor-like protein kinase At5g18500 [Arachis ipaensis]<>probable receptor-like protein kinase At5g18500 [Arachis ipaensis]	XP_016186867.1	0	probable receptor-like protein kinase At5g18500 [Arachis ipaensis]<>probable receptor-like protein kinase At5g18500 [Arachis ipaensis]	Q9SGY7.2	2.26e-71	RecName: Full=Putative proline-rich receptor-like protein kinase PERK11; AltName: Full=Proline-rich extensin-like receptor kinase 11; Short=AtPERK11	K7LSU1	0	Uncharacterized protein OS=Glycine max GN=LOC100789189 PE=4 SV=1	AT2G16750.2	3.5e-159	kinase with adenine nucleotide alpha hydrolases-like domain-containing protein
TRINITY_DN1183_c0_g1_i1	XP_015896564.1	5.99e-75	PREDICTED: geraniol 8-hydroxylase-like [Ziziphus jujuba]	XP_015896564.1	4.32e-75	PREDICTED: geraniol 8-hydroxylase-like [Ziziphus jujuba]	O64638.2	3.26e-27	RecName: Full=Cytochrome P450 76C3	A0A059CIY3	7.6e-73	Uncharacterized protein OS=Eucalyptus grandis GN=EUGRSUZ_D02520 PE=3 SV=1	AT4G12320.1	3.18e-62	cytochrome P450%2C family 706%2C subfamily A%2C polypeptide 6
TRINITY_DN11831_c0_g1_i1	XP_003603426.1	2.45e-37	DUF247 domain protein [Medicago truncatula]<>DUF247 domain protein [Medicago truncatula]	XP_003603426.1	1.77e-37	DUF247 domain protein [Medicago truncatula]	-	-	-	G7JB49	1.6e-37	DUF247 domain protein OS=Medicago truncatula GN=11431966 PE=4 SV=1	AT5G11290.1	1.97e-17	transmembrane protein%2C putative (DUF247)
TRINITY_DN1184_c0_g1_i1	NP_001240222.1	2.44e-178	uncharacterized protein LOC100809071 [Glycine max]<>unknown [Glycine max]<>Putative mannitol dehydrogenase [Glycine soja]<>hypothetical protein GLYMA_01G020900 [Glycine max]	NP_001240222.1	1.76e-178	uncharacterized protein LOC100809071 [Glycine max]	Q9ZRF1.1	3.98e-165	RecName: Full=Probable mannitol dehydrogenase; AltName: Full=NAD-dependent mannitol dehydrogenase	A0A0B2PBJ1	1.59e-178	Putative mannitol dehydrogenase OS=Glycine soja GN=glysoja_024265 PE=3 SV=1	AT4G37980.1	6.19e-142	cinnamyl alcohol dehydrogenase 7
TRINITY_DN1184_c0_g1_i12	NP_001240222.1	1.84e-177	uncharacterized protein LOC100809071 [Glycine max]<>unknown [Glycine max]<>Putative mannitol dehydrogenase [Glycine soja]<>hypothetical protein GLYMA_01G020900 [Glycine max]	NP_001240222.1	1.32e-177	uncharacterized protein LOC100809071 [Glycine max]	Q9ZRF1.1	3.1e-165	RecName: Full=Probable mannitol dehydrogenase; AltName: Full=NAD-dependent mannitol dehydrogenase	A0A0B2PBJ1	1.2e-177	Putative mannitol dehydrogenase OS=Glycine soja GN=glysoja_024265 PE=3 SV=1	AT4G37980.1	8.26e-141	cinnamyl alcohol dehydrogenase 7
TRINITY_DN1184_c0_g1_i14	ACJ85202.1	7.82e-61	unknown [Medicago truncatula]<>unknown [Medicago truncatula]	XP_021275387.1	3.44e-59	probable mannitol dehydrogenase [Herrania umbratica]	Q9ZRF1.1	4.05e-55	RecName: Full=Probable mannitol dehydrogenase; AltName: Full=NAD-dependent mannitol dehydrogenase	B7FKB8	5.11e-61	Uncharacterized protein OS=Medicago truncatula PE=2 SV=1	AT4G37970.1	4.2e-46	cinnamyl alcohol dehydrogenase 6
TRINITY_DN1184_c0_g1_i18	XP_015963335.1	0	probable mannitol dehydrogenase [Arachis duranensis]	XP_015963335.1	0	probable mannitol dehydrogenase [Arachis duranensis]	Q9ZRF1.1	2.11e-175	RecName: Full=Probable mannitol dehydrogenase; AltName: Full=NAD-dependent mannitol dehydrogenase	A0A0B2PBJ1	0	Putative mannitol dehydrogenase OS=Glycine soja GN=glysoja_024265 PE=3 SV=1	AT4G37980.1	2.03e-156	cinnamyl alcohol dehydrogenase 7
TRINITY_DN1184_c0_g1_i5	NP_001240222.1	3.32e-142	uncharacterized protein LOC100809071 [Glycine max]<>unknown [Glycine max]<>Putative mannitol dehydrogenase [Glycine soja]<>hypothetical protein GLYMA_01G020900 [Glycine max]	NP_001240222.1	2.39e-142	uncharacterized protein LOC100809071 [Glycine max]	Q9ZRF1.1	1.75e-133	RecName: Full=Probable mannitol dehydrogenase; AltName: Full=NAD-dependent mannitol dehydrogenase	A0A0B2PBJ1	2.17e-142	Putative mannitol dehydrogenase OS=Glycine soja GN=glysoja_024265 PE=3 SV=1	AT4G37980.2	8.64e-116	cinnamyl alcohol dehydrogenase 7
TRINITY_DN1184_c0_g1_i7	NP_001240222.1	1.08e-142	uncharacterized protein LOC100809071 [Glycine max]<>unknown [Glycine max]<>Putative mannitol dehydrogenase [Glycine soja]<>hypothetical protein GLYMA_01G020900 [Glycine max]	NP_001240222.1	7.76e-143	uncharacterized protein LOC100809071 [Glycine max]	Q9ZRF1.1	5.84e-134	RecName: Full=Probable mannitol dehydrogenase; AltName: Full=NAD-dependent mannitol dehydrogenase	A0A0B2PBJ1	7.03e-143	Putative mannitol dehydrogenase OS=Glycine soja GN=glysoja_024265 PE=3 SV=1	AT4G37980.2	3.06e-116	cinnamyl alcohol dehydrogenase 7
TRINITY_DN11843_c0_g1_i2	KYP38756.1	2.39e-110	hypothetical protein KK1_039980, partial [Cajanus cajan]	XP_020203692.1	2.49e-110	uncharacterized protein LOC109789201 [Cajanus cajan]	-	-	-	A0A151R8C6	1.56e-110	Uncharacterized protein (Fragment) OS=Cajanus cajan GN=KK1_039980 PE=4 SV=1	AT1G29980.2	5.46e-103	choice-of-anchor C domain protein%2C putative (Protein of unknown function%2C DUF642)
TRINITY_DN11843_c0_g1_i3	XP_015942885.1	0	uncharacterized protein LOC107468153 [Arachis duranensis]	XP_015942885.1	0	uncharacterized protein LOC107468153 [Arachis duranensis]	-	-	-	I1MF39	0	Uncharacterized protein OS=Glycine max GN=LOC100807088 PE=4 SV=1	AT1G29980.1	0	choice-of-anchor C domain protein%2C putative (Protein of unknown function%2C DUF642)
TRINITY_DN11843_c0_g1_i5	XP_014518815.1	0	uncharacterized protein LOC106776033 [Vigna radiata var. radiata]	XP_014518815.1	0	uncharacterized protein LOC106776033 [Vigna radiata var. radiata]	-	-	-	A0A1S3VKK5	0	uncharacterized protein LOC106776033 OS=Vigna radiata var. radiata GN=LOC106776033 PE=4 SV=1	AT2G34510.1	0	choice-of-anchor C domain protein%2C putative (Protein of unknown function%2C DUF642)
TRINITY_DN11849_c0_g2_i1	XP_015940617.1	2e-45	cytochrome P450 71D8 [Arachis duranensis]	XP_015940617.1	1.45e-45	cytochrome P450 71D8 [Arachis duranensis]	O81974.1	4.52e-45	RecName: Full=Cytochrome P450 71D8; AltName: Full=Cytochrome P450 CP7	A0A067KMR0	1.37e-45	Uncharacterized protein OS=Jatropha curcas GN=JCGZ_09818 PE=3 SV=1	AT3G26330.1	1.17e-35	cytochrome P450%2C family 71%2C subfamily B%2C polypeptide 37
TRINITY_DN11855_c0_g1_i1	-	-	-	-	-	-	-	-	-	-	-	-	-	-	-
TRINITY_DN11866_c0_g1_i2	NP_001238492.1	1.45e-92	cysteine-rich protein precursor [Glycine max]<>cysteine-rich protein [Glycine max]	NP_001238492.1	1.1e-92	cysteine-rich protein precursor [Glycine max]	Q9C5S9.1	2.21e-81	RecName: Full=Cysteine-rich receptor-like protein kinase 6; Short=Cysteine-rich RLK6; AltName: Full=Receptor-like protein kinase 5; Flags: Precursor	C6ZRN5	9.11e-93	Cysteine-rich protein OS=Glycine max GN=LOC100305391 PE=2 SV=1	AT4G23130.2	9.22e-83	cysteine-rich RLK (RECEPTOR-like protein kinase) 5
TRINITY_DN11871_c0_g1_i1	KRH10885.1	0	hypothetical protein GLYMA_15G074500 [Glycine max]	XP_003545980.1	0	PREDICTED: uncharacterized protein LOC100792761 isoform X1 [Glycine max]	-	-	-	A0A0R0G7B6	0	Uncharacterized protein OS=Glycine max GN=GLYMA_15G074500 PE=4 SV=1	AT1G28240.1	7.67e-176	strawberry notch protein (DUF616)
TRINITY_DN11873_c0_g1_i2	AFK38307.1	1.82e-07	unknown [Lotus japonicus]	XP_004487198.1	2.46e-05	PREDICTED: protein E6 [Cicer arietinum]	Q01197.1	0.000693	RecName: Full=Protein E6	I3SDG5	1.19e-07	Uncharacterized protein OS=Lotus japonicus PE=2 SV=1	-	-	-
TRINITY_DN11875_c0_g2_i3	-	-	-	-	-	-	-	-	-	-	-	-	-	-	-
TRINITY_DN11878_c0_g1_i1	PLY63391.1	1.87e-41	hypothetical protein LSAT_7X87281 [Lactuca sativa]	XP_016181550.1	4.02e-41	2-hydroxyisoflavanone dehydratase [Arachis ipaensis]	Q9ZQ91.1	3.22e-32	RecName: Full=Probable carboxylesterase 7; AltName: Full=AtCXE7	A0A1J7GYT4	6.31e-41	Uncharacterized protein OS=Lupinus angustifolius GN=TanjilG_23115 PE=4 SV=1	AT2G03550.1	3.8e-33	alpha/beta-Hydrolases superfamily protein
TRINITY_DN1188_c2_g1_i1	-	-	-	-	-	-	-	-	-	-	-	-	-	-	-
TRINITY_DN11880_c0_g1_i6	-	-	-	-	-	-	-	-	-	-	-	-	-	-	-
TRINITY_DN11880_c0_g1_i7	-	-	-	-	-	-	-	-	-	-	-	-	-	-	-
TRINITY_DN11882_c0_g1_i1	AFJ53003.1	0.000844	UDP-glycosyltransferase 1 [Linum usitatissimum]	-	-	-	-	-	-	I2BHA7	0.000551	UDP-glycosyltransferase 1 OS=Linum usitatissimum GN=UGT85R3 PE=4 SV=1	-	-	-
TRINITY_DN11893_c0_g1_i1	XP_022766103.1	1e-132	uncharacterized protein LOC111310988 [Durio zibethinus]	XP_022766103.1	7.25e-133	uncharacterized protein LOC111310988 [Durio zibethinus]	-	-	-	A0A061F0W5	2.8e-123	Uncharacterized protein OS=Theobroma cacao GN=TCM_022485 PE=4 SV=1	AT5G03670.1	1.17e-78	histone-lysine N-methyltransferase SETD1B-like protein
TRINITY_DN11893_c0_g1_i2	XP_022766103.1	4.04e-126	uncharacterized protein LOC111310988 [Durio zibethinus]	XP_022766103.1	2.92e-126	uncharacterized protein LOC111310988 [Durio zibethinus]	-	-	-	A0A061F0W5	1.94e-116	Uncharacterized protein OS=Theobroma cacao GN=TCM_022485 PE=4 SV=1	AT5G03670.1	7.98e-74	histone-lysine N-methyltransferase SETD1B-like protein
TRINITY_DN11895_c0_g1_i1	XP_016176572.1	0	peroxidase 47 [Arachis ipaensis]	XP_016176572.1	0	peroxidase 47 [Arachis ipaensis]	Q9SZB9.2	2.36e-160	RecName: Full=Peroxidase 47; Short=Atperox P47; AltName: Full=ATP32; Flags: Precursor	A0A1S2XY14	0	Peroxidase OS=Cicer arietinum GN=LOC101498384 PE=3 SV=1	AT4G33420.1	2.78e-161	Peroxidase superfamily protein
TRINITY_DN11898_c0_g1_i1	XP_016174223.1	3.36e-48	protein FANTASTIC FOUR 3 [Arachis ipaensis]	XP_016174223.1	2.42e-48	protein FANTASTIC FOUR 3 [Arachis ipaensis]	Q6NMR8.1	2.72e-22	RecName: Full=Protein FANTASTIC FOUR 3	A0A1S2XZ08	1.2e-47	protein FANTASTIC FOUR 3 OS=Cicer arietinum GN=LOC101503509 PE=4 SV=1	AT5G19260.1	3.21e-23	FANTASTIC four-like protein (DUF3049)
TRINITY_DN11899_c0_g1_i1	ACU17304.1	4.99e-24	unknown, partial [Glycine max]	XP_019431179.1	5.63e-24	PREDICTED: galactokinase-like [Lupinus angustifolius]	Q9SEE5.2	3.33e-21	RecName: Full=Galactokinase; AltName: Full=Galactose kinase	C6T692	3.26e-24	Uncharacterized protein (Fragment) OS=Glycine max PE=2 SV=1	AT3G06580.1	3.92e-22	Mevalonate/galactokinase family protein
TRINITY_DN11899_c0_g1_i14	AFK35339.1	1.31e-22	unknown [Medicago truncatula]	XP_003618273.1	1.9e-22	CDK-activating kinase assembly factor MAT1, putative [Medicago truncatula]	P51950.1	1.03e-08	RecName: Full=CDK-activating kinase assembly factor MAT1; AltName: Full=CDK7/cyclin-H assembly factor; AltName: Full=Menage a trois; AltName: Full=RING finger protein MAT1	I3S4Z7	8.54e-23	Uncharacterized protein OS=Medicago truncatula PE=2 SV=1	AT4G30820.9	2.25e-18	cyclin-dependent kinase-activating kinase assembly factor-related / CDK-activating kinase assembly factor-like protein
TRINITY_DN11899_c0_g1_i34	XP_015889201.1	2.02e-06	PREDICTED: probable LRR receptor-like serine/threonine-protein kinase At4g29180 isoform X1 [Ziziphus jujuba]	XP_015889201.1	1.46e-06	PREDICTED: probable LRR receptor-like serine/threonine-protein kinase At4g29180 isoform X1 [Ziziphus jujuba]	-	-	-	A0A072U569	2.44e-06	CDK-activating kinase assembly factor MAT1, putative OS=Medicago truncatula GN=11434892 PE=4 SV=1	AT4G30820.18	7.75e-08	cyclin-dependent kinase-activating kinase assembly factor-related / CDK-activating kinase assembly factor-like protein
TRINITY_DN1190_c0_g1_i3	KHN04191.1	2.59e-55	Chaperone protein dnaJ 8, chloroplastic [Glycine soja]	XP_003530231.1	6.13e-55	PREDICTED: chaperone protein dnaJ 8, chloroplastic [Glycine max]	Q9SAG8.1	2.02e-40	RecName: Full=Chaperone protein dnaJ 8, chloroplastic; Short=AtDjC8; Short=AtJ8; Flags: Precursor	A0A0B2P4K3	1.69e-55	Chaperone protein dnaJ 8, chloroplastic OS=Glycine soja GN=glysoja_032687 PE=4 SV=1	AT1G80920.1	2.39e-41	Chaperone DnaJ-domain superfamily protein
TRINITY_DN1190_c0_g1_i4	XP_021628863.1	4.28e-19	chaperone protein dnaJ 8, chloroplastic-like [Manihot esculenta]<>hypothetical protein MANES_11G068500 [Manihot esculenta]	XP_021628863.1	3.09e-19	chaperone protein dnaJ 8, chloroplastic-like [Manihot esculenta]	Q9SAG8.1	4.72e-12	RecName: Full=Chaperone protein dnaJ 8, chloroplastic; Short=AtDjC8; Short=AtJ8; Flags: Precursor	A0A2C9V0A3	2.8e-19	Uncharacterized protein OS=Manihot esculenta GN=MANES_11G068500 PE=4 SV=1	AT1G80920.1	5.56e-13	Chaperone DnaJ-domain superfamily protein
TRINITY_DN11901_c0_g1_i1	XP_020229051.1	6.56e-42	uncharacterized protein LOC109810083 [Cajanus cajan]<>hypothetical protein KK1_024327 [Cajanus cajan]	XP_020229051.1	4.73e-42	uncharacterized protein LOC109810083 [Cajanus cajan]	-	-	-	A0A151SG37	4.29e-42	Uncharacterized protein OS=Cajanus cajan GN=KK1_024327 PE=4 SV=1	AT3G56360.1	4.65e-32	hypothetical protein
TRINITY_DN11901_c0_g1_i2	XP_015944612.1	5.68e-29	uncharacterized protein LOC107469749 [Arachis duranensis]	XP_015944612.1	4.09e-29	uncharacterized protein LOC107469749 [Arachis duranensis]	-	-	-	A0A151SG37	6.2e-29	Uncharacterized protein OS=Cajanus cajan GN=KK1_024327 PE=4 SV=1	AT5G05250.1	2.14e-25	hypothetical protein
TRINITY_DN11906_c0_g1_i4	NP_001341768.1	2.28e-83	amino acid transporter family protein [Glycine max]<>Sodium-coupled neutral amino acid transporter 3 [Glycine soja]<>hypothetical protein GLYMA_18G276800 [Glycine max]	NP_001341768.1	1.65e-83	amino acid transporter family protein [Glycine max]	Q9LI61.1	1.49e-58	RecName: Full=Amino acid transporter AVT6A; Short=AtAvt6A	K7MV42	1.49e-83	Uncharacterized protein OS=Glycine max GN=LOC100796345 PE=4 SV=1	AT3G30390.3	1.76e-59	Transmembrane amino acid transporter family protein
TRINITY_DN1191_c0_g1_i2	XP_020236197.1	0	urea-proton symporter DUR3 [Cajanus cajan]<>putative urea active transporter 1 [Cajanus cajan]	XP_020236197.1	0	urea-proton symporter DUR3 [Cajanus cajan]	F4KD71.1	0	RecName: Full=Urea-proton symporter DUR3; Short=AtDUR3; AltName: Full=High-affinity urea active transporter DUR3	A0A151RUD0	0	Putative urea active transporter 1 OS=Cajanus cajan GN=KK1_032312 PE=3 SV=1	AT5G45380.1	0	urea-proton symporter DEGRADATION OF UREA 3 (DUR3)
TRINITY_DN1191_c0_g1_i3	GAU15818.1	0	hypothetical protein TSUD_236340 [Trifolium subterraneum]	XP_003612583.1	0	sodium:solute symporter family protein [Medicago truncatula]	F4KD71.1	0	RecName: Full=Urea-proton symporter DUR3; Short=AtDUR3; AltName: Full=High-affinity urea active transporter DUR3	G7K6S1	0	Sodium:solute symporter family protein OS=Medicago truncatula GN=11407898 PE=3 SV=1	AT5G45380.1	0	urea-proton symporter DEGRADATION OF UREA 3 (DUR3)
TRINITY_DN11911_c0_g1_i1	XP_020204724.1	1.07e-64	dehydration-responsive element-binding protein 1E-like [Cajanus cajan]<>Dehydration-responsive element-binding protein 1C [Cajanus cajan]	XP_020204724.1	7.74e-65	dehydration-responsive element-binding protein 1E-like [Cajanus cajan]	Q9FJ93.1	5.54e-46	RecName: Full=Dehydration-responsive element-binding protein 1D; Short=Protein DREB1D; AltName: Full=C-repeat/dehydration-responsive element-binding factor 4; Short=C-repeat-binding factor 4; Short=CRT/DRE-binding factor 4	A0A151U6K7	7.01e-65	Dehydration-responsive element-binding protein 1C OS=Cajanus cajan GN=KK1_007613 PE=4 SV=1	AT5G51990.1	6.54e-47	C-repeat-binding factor 4
TRINITY_DN11918_c1_g1_i3	XP_011463134.1	6.48e-57	PREDICTED: LOW QUALITY PROTEIN: MLP-like protein 34 [Fragaria vesca subsp. vesca]	XP_011463134.1	4.67e-57	PREDICTED: LOW QUALITY PROTEIN: MLP-like protein 34 [Fragaria vesca subsp. vesca]	Q9SSK9.1	4.93e-54	RecName: Full=MLP-like protein 28	M5XQB7	1.05e-53	Uncharacterized protein OS=Prunus persica GN=PRUPE_1G328600 PE=4 SV=1	AT1G70830.2	1.24e-55	MLP-like protein 28
TRINITY_DN11918_c1_g1_i5	XP_011463134.1	2.58e-55	PREDICTED: LOW QUALITY PROTEIN: MLP-like protein 34 [Fragaria vesca subsp. vesca]	XP_011463134.1	1.86e-55	PREDICTED: LOW QUALITY PROTEIN: MLP-like protein 34 [Fragaria vesca subsp. vesca]	Q9SSK9.1	8.17e-52	RecName: Full=MLP-like protein 28	M5XQB7	2.69e-51	Uncharacterized protein OS=Prunus persica GN=PRUPE_1G328600 PE=4 SV=1	AT1G70830.2	2.42e-53	MLP-like protein 28
TRINITY_DN11918_c1_g2_i1	XP_022956018.1	1.35e-40	MLP-like protein 43 isoform X1 [Cucurbita moschata]	XP_022956018.1	9.76e-41	MLP-like protein 43 isoform X1 [Cucurbita moschata]	Q9SSK9.1	8.08e-34	RecName: Full=MLP-like protein 28	A0A251R6U3	8.75e-40	Uncharacterized protein OS=Prunus persica GN=PRUPE_1G329000 PE=4 SV=1	AT1G70830.5	1.8e-36	MLP-like protein 28
TRINITY_DN11927_c0_g1_i8	OMO68562.1	1.21e-54	reverse transcriptase [Corchorus capsularis]	XP_016162229.1	2.2e-45	uncharacterized protein LOC107605009 [Arachis ipaensis]	P0C2F6.1	4.72e-26	RecName: Full=Putative ribonuclease H protein At1g65750	A0A1R3HDZ6	7.57e-55	Reverse transcriptase OS=Corchorus capsularis GN=CCACVL1_19904 PE=4 SV=1	AT3G24255.5	9.21e-21	RNA-directed DNA polymerase (reverse transcriptase)-related family protein
TRINITY_DN11932_c0_g2_i2	-	-	-	-	-	-	-	-	-	-	-	-	-	-	-
TRINITY_DN11934_c0_g1_i1	XP_015945145.1	5.28e-30	LOB domain-containing protein 15 [Arachis duranensis]	XP_015945145.1	3.81e-30	LOB domain-containing protein 15 [Arachis duranensis]	Q8L5T5.2	6.14e-18	RecName: Full=LOB domain-containing protein 15; AltName: Full=ASYMMETRIC LEAVES 2-like protein 11; Short=AS2-like protein 11	A0A151TQY9	6.89e-26	LOB domain-containing protein 15 OS=Cajanus cajan GN=KK1_008659 PE=4 SV=1	AT2G40470.2	3.53e-19	LOB domain-containing protein 15
TRINITY_DN11939_c0_g1_i1	-	-	-	-	-	-	-	-	-	-	-	-	-	-	-
TRINITY_DN11939_c0_g1_i3	-	-	-	-	-	-	-	-	-	-	-	-	-	-	-
TRINITY_DN11939_c0_g1_i4	-	-	-	-	-	-	-	-	-	-	-	-	-	-	-
TRINITY_DN1194_c0_g1_i10	XP_018848043.1	0	PREDICTED: malate dehydrogenase [NADP], chloroplastic-like [Juglans regia]	XP_018848043.1	0	PREDICTED: malate dehydrogenase [NADP], chloroplastic-like [Juglans regia]	O48902.1	0	RecName: Full=Malate dehydrogenase [NADP], chloroplastic; AltName: Full=NADP-MDH; Flags: Precursor	A0A0S3SP18	0	Uncharacterized protein OS=Vigna angularis var. angularis GN=Vigan.08G122400 PE=3 SV=1	AT5G58330.2	0	lactate/malate dehydrogenase family protein
TRINITY_DN1194_c0_g1_i11	XP_018848043.1	0	PREDICTED: malate dehydrogenase [NADP], chloroplastic-like [Juglans regia]	XP_018848043.1	0	PREDICTED: malate dehydrogenase [NADP], chloroplastic-like [Juglans regia]	Q05145.1	0	RecName: Full=Malate dehydrogenase [NADP], chloroplastic; AltName: Full=NADP-MDH; Flags: Precursor	A0A1R3J1X5	0	Uncharacterized protein OS=Corchorus capsularis GN=CCACVL1_08170 PE=4 SV=1	AT5G58330.1	0	lactate/malate dehydrogenase family protein
TRINITY_DN1194_c0_g1_i16	XP_018848043.1	0	PREDICTED: malate dehydrogenase [NADP], chloroplastic-like [Juglans regia]	XP_018848043.1	0	PREDICTED: malate dehydrogenase [NADP], chloroplastic-like [Juglans regia]	Q05145.1	0	RecName: Full=Malate dehydrogenase [NADP], chloroplastic; AltName: Full=NADP-MDH; Flags: Precursor	A0A1R3J1X5	0	Uncharacterized protein OS=Corchorus capsularis GN=CCACVL1_08170 PE=4 SV=1	AT5G58330.2	0	lactate/malate dehydrogenase family protein
TRINITY_DN1194_c0_g1_i8	XP_018848043.1	0	PREDICTED: malate dehydrogenase [NADP], chloroplastic-like [Juglans regia]	XP_018848043.1	0	PREDICTED: malate dehydrogenase [NADP], chloroplastic-like [Juglans regia]	Q05145.1	0	RecName: Full=Malate dehydrogenase [NADP], chloroplastic; AltName: Full=NADP-MDH; Flags: Precursor	A0A1R3J1X5	0	Uncharacterized protein OS=Corchorus capsularis GN=CCACVL1_08170 PE=4 SV=1	AT5G58330.2	0	lactate/malate dehydrogenase family protein
TRINITY_DN11943_c0_g1_i1	-	-	-	-	-	-	-	-	-	-	-	-	-	-	-
TRINITY_DN11946_c0_g1_i2	XP_014490522.1	0	glycosyltransferase family 92 protein RCOM_0530710 [Vigna radiata var. radiata]	XP_014490522.1	0	glycosyltransferase family 92 protein RCOM_0530710 [Vigna radiata var. radiata]	B9S2H4.1	0	RecName: Full=Glycosyltransferase family 92 protein RCOM_0530710	A0A1S3T9T1	0	UPF0392 protein RCOM_0530710-like OS=Vigna radiata var. radiata GN=LOC106753247 PE=4 SV=1	AT1G27200.1	1.19e-175	glycosyltransferase family protein (DUF23)
TRINITY_DN11947_c0_g1_i3	XP_017432664.1	9.67e-153	PREDICTED: NAC domain-containing protein 73-like [Vigna angularis]<>hypothetical protein LR48_Vigan08g102500 [Vigna angularis]<>hypothetical protein VIGAN_06125100 [Vigna angularis var. angularis]	XP_017432664.1	6.97e-153	PREDICTED: NAC domain-containing protein 73-like [Vigna angularis]	O49459.1	1.55e-117	RecName: Full=NAC domain-containing protein 73; Short=ANAC073; AltName: Full=Protein SECONDARY WALL-ASSOCIATED NAC DOMAIN PROTEIN 2	A0A0S3SBA0	6.31e-153	Uncharacterized protein OS=Vigna angularis var. angularis GN=Vigan.06G125100 PE=4 SV=1	AT4G28500.1	1.83e-118	NAC domain containing protein 73
TRINITY_DN11947_c0_g1_i4	XP_017432664.1	2.78e-153	PREDICTED: NAC domain-containing protein 73-like [Vigna angularis]<>hypothetical protein LR48_Vigan08g102500 [Vigna angularis]<>hypothetical protein VIGAN_06125100 [Vigna angularis var. angularis]	XP_017432664.1	2.01e-153	PREDICTED: NAC domain-containing protein 73-like [Vigna angularis]	O49459.1	4.91e-118	RecName: Full=NAC domain-containing protein 73; Short=ANAC073; AltName: Full=Protein SECONDARY WALL-ASSOCIATED NAC DOMAIN PROTEIN 2	A0A0S3SBA0	1.82e-153	Uncharacterized protein OS=Vigna angularis var. angularis GN=Vigan.06G125100 PE=4 SV=1	AT4G28500.1	5.79e-119	NAC domain containing protein 73
TRINITY_DN11947_c1_g2_i1	XP_004487194.1	7.83e-102	PREDICTED: NAC domain-containing protein 73-like [Cicer arietinum]	XP_004487194.1	5.65e-102	PREDICTED: NAC domain-containing protein 73-like [Cicer arietinum]	O49459.1	4.22e-85	RecName: Full=NAC domain-containing protein 73; Short=ANAC073; AltName: Full=Protein SECONDARY WALL-ASSOCIATED NAC DOMAIN PROTEIN 2	A0A1S2XCG5	5.11e-102	NAC domain-containing protein 73-like OS=Cicer arietinum GN=LOC101512115 PE=4 SV=1	AT4G28500.1	4.98e-86	NAC domain containing protein 73
TRINITY_DN1195_c0_g1_i1	-	-	-	-	-	-	-	-	-	-	-	-	-	-	-
TRINITY_DN1195_c0_g1_i17	-	-	-	-	-	-	-	-	-	-	-	-	-	-	-
TRINITY_DN1195_c0_g1_i4	-	-	-	-	-	-	-	-	-	-	-	-	-	-	-
TRINITY_DN1195_c0_g1_i5	XP_020220765.1	7.84e-05	uncharacterized protein LOC109803554 [Cajanus cajan]<>uncharacterized protein LOC109803554 [Cajanus cajan]	XP_020220765.1	5.91e-05	uncharacterized protein LOC109803554 [Cajanus cajan]<>uncharacterized protein LOC109803554 [Cajanus cajan]	-	-	-	A0A151T653	5.46e-05	DnaJ isogeny subfamily C member 14 OS=Cajanus cajan GN=KK1_017067 PE=4 SV=1	-	-	-
TRINITY_DN11951_c0_g1_i1	-	-	-	-	-	-	-	-	-	-	-	-	-	-	-
TRINITY_DN11959_c0_g1_i1	XP_015159974.1	0	PREDICTED: uncharacterized protein LOC102595311 [Solanum tuberosum]	XP_015159974.1	0	PREDICTED: uncharacterized protein LOC102595311 [Solanum tuberosum]	Q9UR07.1	4.78e-77	RecName: Full=Transposon Tf2-11 polyprotein; AltName: Full=Retrotransposable element Tf2 155 kDa protein	B5U9W4	0	Uncharacterized protein OS=Lotus japonicus PE=4 SV=1	-	-	-
TRINITY_DN1196_c0_g1_i21	XP_009346570.1	1.41e-112	PREDICTED: protein CHAPERONE-LIKE PROTEIN OF POR1, chloroplastic-like [Pyrus x bretschneideri]	XP_009346570.1	1.02e-112	PREDICTED: protein CHAPERONE-LIKE PROTEIN OF POR1, chloroplastic-like [Pyrus x bretschneideri]	Q9FN50.1	7.89e-100	RecName: Full=Protein CHAPERONE-LIKE PROTEIN OF POR1, chloroplastic; Short=AtCPP1; AltName: Full=Protein CELL GROWTH DEFECT FACTOR 1; Short=AtCDF1; Flags: Precursor	I1MTB8	7.53e-111	Uncharacterized protein OS=Glycine max GN=LOC100500163 PE=4 SV=1	AT5G23040.2	9.31e-101	cell growth defect factor-like protein (DUF3353)
TRINITY_DN1196_c0_g1_i30	XP_009346570.1	2.53e-113	PREDICTED: protein CHAPERONE-LIKE PROTEIN OF POR1, chloroplastic-like [Pyrus x bretschneideri]	XP_009346570.1	1.82e-113	PREDICTED: protein CHAPERONE-LIKE PROTEIN OF POR1, chloroplastic-like [Pyrus x bretschneideri]	Q9FN50.1	1.4e-100	RecName: Full=Protein CHAPERONE-LIKE PROTEIN OF POR1, chloroplastic; Short=AtCPP1; AltName: Full=Protein CELL GROWTH DEFECT FACTOR 1; Short=AtCDF1; Flags: Precursor	I1MTB8	1.37e-111	Uncharacterized protein OS=Glycine max GN=LOC100500163 PE=4 SV=1	AT5G23040.2	1.65e-101	cell growth defect factor-like protein (DUF3353)
TRINITY_DN1196_c0_g1_i31	XP_009346570.1	5.55e-114	PREDICTED: protein CHAPERONE-LIKE PROTEIN OF POR1, chloroplastic-like [Pyrus x bretschneideri]	XP_009346570.1	4.01e-114	PREDICTED: protein CHAPERONE-LIKE PROTEIN OF POR1, chloroplastic-like [Pyrus x bretschneideri]	Q9FN50.1	3.37e-101	RecName: Full=Protein CHAPERONE-LIKE PROTEIN OF POR1, chloroplastic; Short=AtCPP1; AltName: Full=Protein CELL GROWTH DEFECT FACTOR 1; Short=AtCDF1; Flags: Precursor	I1MTB8	3.05e-112	Uncharacterized protein OS=Glycine max GN=LOC100500163 PE=4 SV=1	AT5G23040.2	3.98e-102	cell growth defect factor-like protein (DUF3353)
TRINITY_DN11966_c0_g1_i4	-	-	-	-	-	-	-	-	-	-	-	-	-	-	-
TRINITY_DN11966_c0_g2_i2	-	-	-	-	-	-	-	-	-	-	-	-	-	-	-
TRINITY_DN11966_c0_g3_i1	XP_002526800.1	7.46e-05	PREDICTED: alpha-(1,4)-fucosyltransferase [Ricinus communis]<>alpha-(1,4)-fucosyltransferase, putative [Ricinus communis]	XP_002526800.1	5.38e-05	PREDICTED: alpha-(1,4)-fucosyltransferase [Ricinus communis]	-	-	-	B9SLD1	4.87e-05	Alpha-(1,4)-fucosyltransferase, putative OS=Ricinus communis GN=RCOM_0685080 PE=3 SV=1	AT1G71990.1	0.00012	fucosyltransferase 13
TRINITY_DN11966_c1_g1_i2	XP_019440215.1	0	PREDICTED: GDSL esterase/lipase At5g45910-like isoform X2 [Lupinus angustifolius]	XP_019440215.1	0	PREDICTED: GDSL esterase/lipase At5g45910-like isoform X2 [Lupinus angustifolius]	Q9FJ45.1	1.4e-126	RecName: Full=GDSL esterase/lipase At5g45910; AltName: Full=Extracellular lipase At5g45910; Flags: Precursor	A0A1S2XCL3	0	GDSL esterase/lipase At5g45910-like OS=Cicer arietinum GN=LOC101497643 PE=3 SV=1	AT5G45910.1	1.66e-127	GDSL-like Lipase/Acylhydrolase superfamily protein
TRINITY_DN11966_c1_g1_i3	XP_019440215.1	0	PREDICTED: GDSL esterase/lipase At5g45910-like isoform X2 [Lupinus angustifolius]	XP_019440215.1	0	PREDICTED: GDSL esterase/lipase At5g45910-like isoform X2 [Lupinus angustifolius]	Q9FJ45.1	2.65e-125	RecName: Full=GDSL esterase/lipase At5g45910; AltName: Full=Extracellular lipase At5g45910; Flags: Precursor	A0A1S2XCL3	0	GDSL esterase/lipase At5g45910-like OS=Cicer arietinum GN=LOC101497643 PE=3 SV=1	AT5G45910.1	3.13e-126	GDSL-like Lipase/Acylhydrolase superfamily protein
TRINITY_DN1197_c0_g3_i1	XP_019417594.1	0	PREDICTED: glycerophosphodiester phosphodiesterase GDPDL3-like [Lupinus angustifolius]<>hypothetical protein TanjilG_19097 [Lupinus angustifolius]	XP_019417594.1	0	PREDICTED: glycerophosphodiester phosphodiesterase GDPDL3-like [Lupinus angustifolius]	Q9SZ11.3	0	RecName: Full=Glycerophosphodiester phosphodiesterase GDPDL3; AltName: Full=Glycerophosphodiester phosphodiesterase-like 3; Short=ATGDPDL3; AltName: Full=Glycerophosphodiesterase-like 2; AltName: Full=Protein MUTANT ROOT HAIR 5; AltName: Full=Protein SHAVEN 3; Flags: Precursor	A0A1S2Y6F0	0	glycerophosphodiester phosphodiesterase GDPDL3 OS=Cicer arietinum GN=LOC101507089 PE=4 SV=1	AT4G26690.1	0	PLC-like phosphodiesterase family protein
TRINITY_DN11972_c0_g1_i16	XP_019441910.1	0	PREDICTED: F-box/LRR-repeat protein 17-like [Lupinus angustifolius]<>hypothetical protein TanjilG_24568 [Lupinus angustifolius]	XP_019441910.1	0	PREDICTED: F-box/LRR-repeat protein 17-like [Lupinus angustifolius]	Q8W104.1	0	RecName: Full=F-box/LRR-repeat protein 17; AltName: Full=F-box-like protein 17	A0A1J7HWE0	0	Uncharacterized protein OS=Lupinus angustifolius GN=TanjilG_11454 PE=4 SV=1	AT3G54650.1	0	RNI-like superfamily protein
TRINITY_DN11975_c0_g1_i3	-	-	-	-	-	-	-	-	-	-	-	-	-	-	-
TRINITY_DN11978_c0_g1_i2	-	-	-	-	-	-	-	-	-	-	-	-	-	-	-
TRINITY_DN1198_c0_g2_i1	XP_003545772.1	3.26e-44	PREDICTED: pathogenesis-related protein 1-like [Glycine max]<>Basic form of pathogenesis-related protein 1 [Glycine soja]<>hypothetical protein GLYMA_15G062700 [Glycine max]	XP_003545772.1	2.35e-44	PREDICTED: pathogenesis-related protein 1-like [Glycine max]	Q9ZNS4.1	9.44e-31	RecName: Full=Pathogenesis-related protein 1; Short=AtPRB1; Flags: Precursor	K7M9X3	2.13e-44	Uncharacterized protein OS=Glycine max GN=LOC100807250 PE=3 SV=1	AT4G33710.1	4.54e-32	CAP (Cysteine-rich secretory proteins%2C Antigen 5%2C and Pathogenesis-related 1 protein) superfamily protein
TRINITY_DN1198_c0_g3_i1	XP_003545770.1	2.27e-77	PREDICTED: pathogenesis-related protein 1-like [Glycine max]<>Basic form of pathogenesis-related protein 1 [Glycine soja]<>hypothetical protein GLYMA_15G062400 [Glycine max]	XP_003545770.1	1.64e-77	PREDICTED: pathogenesis-related protein 1-like [Glycine max]	Q9ZNS4.1	1.78e-62	RecName: Full=Pathogenesis-related protein 1; Short=AtPRB1; Flags: Precursor	A0A0K8WML2	6.7e-79	Pathogenesis-related protein 1-like OS=Acacia koa PE=3 SV=1	AT2G14580.1	2.1e-63	basic pathogenesis-related protein 1
TRINITY_DN11985_c0_g1_i2	-	-	-	-	-	-	-	-	-	-	-	-	-	-	-
TRINITY_DN120_c1_g1_i1	-	-	-	-	-	-	-	-	-	-	-	-	-	-	-
TRINITY_DN12003_c0_g1_i1	XP_004503528.1	4.68e-115	PREDICTED: probable caffeoyl-CoA O-methyltransferase At4g26220 [Cicer arietinum]	XP_004503528.1	3.37e-115	PREDICTED: probable caffeoyl-CoA O-methyltransferase At4g26220 [Cicer arietinum]	Q9C5D7.1	2.36e-98	RecName: Full=Probable caffeoyl-CoA O-methyltransferase At4g26220; AltName: Full=Trans-caffeoyl-CoA 3-O-methyltransferase; Short=CCoAMT; Short=CCoAOMT	A0A1S2YE78	3.06e-115	probable caffeoyl-CoA O-methyltransferase At4g26220 OS=Cicer arietinum GN=LOC101497099 PE=4 SV=1	AT4G26220.1	2.78e-99	S-adenosyl-L-methionine-dependent methyltransferases superfamily protein
TRINITY_DN12007_c0_g3_i1	XP_012572188.1	0	PREDICTED: uncharacterized protein LOC101490078 [Cicer arietinum]	XP_012572188.1	0	PREDICTED: uncharacterized protein LOC101490078 [Cicer arietinum]	Q9NS00.1	0.000866	RecName: Full=Glycoprotein-N-acetylgalactosamine 3-beta-galactosyltransferase 1; AltName: Full=B3Gal-T8; AltName: Full=Core 1 O-glycan T-synthase; AltName: Full=Core 1 UDP-galactose:N-acetylgalactosamine-alpha-R beta 1,3-galactosyltransferase 1; Short=Beta-1,3-galactosyltransferase; AltName: Full=Core 1 beta1,3-galactosyltransferase 1; Short=C1GalT1; Short=Core 1 beta3-Gal-T1	A0A1S3E9W0	0	uncharacterized protein LOC101490078 OS=Cicer arietinum GN=LOC101490078 PE=4 SV=1	AT5G41460.1	0	transferring glycosyl group transferase (DUF604)
TRINITY_DN12008_c0_g1_i2	XP_004487086.2	5.33e-81	PREDICTED: helicase protein MOM1-like [Cicer arietinum]	XP_004487086.2	3.84e-81	PREDICTED: helicase protein MOM1-like [Cicer arietinum]	Q9M658.1	1.18e-42	RecName: Full=Helicase protein MOM1; AltName: Full=Protein MAINTENANCE OF METHYLATION; AltName: Full=Protein MORPHEUS MOLECULE 1	A0A1S2XC94	3.48e-81	helicase protein MOM1-like OS=Cicer arietinum GN=LOC101505705 PE=4 SV=1	AT1G08060.2	1.39e-43	ATP-dependent helicase family protein
TRINITY_DN12010_c0_g1_i2	XP_003525007.2	0	PREDICTED: protein NRT1/ PTR FAMILY 2.11-like [Glycine max]<>hypothetical protein GLYMA_05G030600 [Glycine max]	XP_003525007.2	0	PREDICTED: protein NRT1/ PTR FAMILY 2.11-like [Glycine max]	Q9LV10.1	0	RecName: Full=Protein NRT1/ PTR FAMILY 2.11; Short=AtNPF2.11; AltName: Full=Nitrate transporter 1.10; AltName: Full=Protein GLUCOSINOLATE TRANSPORTER-2	I1JZT4	0	Uncharacterized protein OS=Glycine max GN=LOC100814170 PE=4 SV=1	AT5G62680.1	0	Major facilitator superfamily protein
TRINITY_DN12018_c0_g1_i4	XP_019449465.1	7.41e-136	PREDICTED: probable carboxylesterase 18 [Lupinus angustifolius]	XP_019449465.1	5.34e-136	PREDICTED: probable carboxylesterase 18 [Lupinus angustifolius]	Q9LT10.1	2e-113	RecName: Full=Probable carboxylesterase 18; AltName: Full=AtCXE18	V7C502	5.26e-134	Uncharacterized protein OS=Phaseolus vulgaris GN=PHAVU_004G132800g PE=4 SV=1	AT5G23530.1	2.36e-114	carboxyesterase 18
TRINITY_DN12023_c0_g1_i1	XP_019424599.1	0	PREDICTED: chaperonin CPN60-like 2, mitochondrial [Lupinus angustifolius]<>hypothetical protein TanjilG_18127 [Lupinus angustifolius]	XP_019424599.1	0	PREDICTED: chaperonin CPN60-like 2, mitochondrial [Lupinus angustifolius]	Q93ZM7.2	0	RecName: Full=Chaperonin CPN60-like 2, mitochondrial; AltName: Full=HSP60-like 2; Flags: Precursor	A0A1J7HWB3	0	Uncharacterized protein OS=Lupinus angustifolius GN=TanjilG_18127 PE=3 SV=1	AT3G13860.1	0	heat shock protein 60-3A
TRINITY_DN12032_c0_g1_i2	NP_001235789.1	6.14e-113	MYB transcription factor MYB84 [Glycine max]<>MYB transcription factor MYB84 [Glycine max]<>Transcription factor MYB21 [Glycine soja]<>hypothetical protein GLYMA_05G234600 [Glycine max]<>R2R3-type MYB transcription factor MYB84 [Glycine max]	NP_001235789.1	4.43e-113	MYB transcription factor MYB84 [Glycine max]	Q9C9G7.1	3.18e-72	RecName: Full=Transcription factor MYB62; AltName: Full=Myb-related protein 62; Short=AtMYB62	Q0PJK4	4.01e-113	MYB transcription factor MYB84 OS=Glycine max GN=MYB84 PE=2 SV=1	AT1G25340.1	2.52e-73	myb domain protein 116
TRINITY_DN12041_c0_g1_i1	XP_020220805.1	4.92e-115	uncharacterized protein LOC109803582 [Cajanus cajan]<>hypothetical protein KK1_017614 [Cajanus cajan]	XP_020220805.1	3.55e-115	uncharacterized protein LOC109803582 [Cajanus cajan]	-	-	-	A0A151T7M0	3.21e-115	Uncharacterized protein OS=Cajanus cajan GN=KK1_017614 PE=4 SV=1	AT1G58120.1	1.04e-53	hypothetical protein
TRINITY_DN12045_c0_g1_i3	XP_013451627.1	8.91e-51	seven transmembrane MLO family protein [Medicago truncatula]<>seven transmembrane MLO family protein [Medicago truncatula]	XP_013451627.1	6.43e-51	seven transmembrane MLO family protein [Medicago truncatula]	O80961.2	1.33e-44	RecName: Full=MLO-like protein 12; Short=AtMlo12; Short=AtMlo18	A0A072UIL1	5.82e-51	MLO-like protein OS=Medicago truncatula GN=25495912 PE=3 SV=1	AT1G61560.8	1.44e-45	Seven transmembrane MLO family protein
TRINITY_DN12045_c0_g3_i1	XP_003548912.1	1.04e-152	PREDICTED: MLO-like protein 12 [Glycine max]<>hypothetical protein GLYMA_16G145500 [Glycine max]	XP_003548912.1	7.49e-153	PREDICTED: MLO-like protein 12 [Glycine max]	O80961.2	3.58e-145	RecName: Full=MLO-like protein 12; Short=AtMlo12; Short=AtMlo18	I1MNL9	6.78e-153	MLO-like protein OS=Glycine max GN=LOC100819749 PE=3 SV=2	AT2G39200.1	4.23e-146	Seven transmembrane MLO family protein
TRINITY_DN12060_c0_g4_i2	-	-	-	-	-	-	-	-	-	-	-	-	-	-	-
TRINITY_DN12065_c0_g1_i4	XP_013448492.1	3.96e-110	FAD-dependent oxidoreductase [Medicago truncatula]<>FAD-dependent oxidoreductase [Medicago truncatula]	XP_013448492.1	2.86e-110	FAD-dependent oxidoreductase [Medicago truncatula]	B2VJ51.1	8.63e-11	RecName: Full=D-amino acid dehydrogenase	A0A072TYE1	2.59e-110	FAD-dependent oxidoreductase OS=Medicago truncatula GN=11442670 PE=4 SV=1	AT5G48440.1	3.32e-96	FAD-dependent oxidoreductase family protein
TRINITY_DN12080_c1_g1_i11	KYP47976.1	7.32e-101	putative disease resistance protein At5g66900 family [Cajanus cajan]	XP_014509495.1	4.62e-99	probable disease resistance protein At5g66900 [Vigna radiata var. radiata]	Q9FKZ1.1	2.09e-68	RecName: Full=Probable disease resistance protein At5g66900	A0A151RZK7	4.6e-101	Putative disease resistance protein At5g66900 family OS=Cajanus cajan GN=KK1_030334 PE=3 SV=1	AT5G66900.2	2.56e-69	Disease resistance protein (CC-NBS-LRR class) family
TRINITY_DN12080_c1_g1_i23	XP_015963949.1	4.32e-90	probable disease resistance protein At5g66900 [Arachis duranensis]	XP_015963949.1	3.25e-90	probable disease resistance protein At5g66900 [Arachis duranensis]	Q9FKZ2.1	3.87e-56	RecName: Full=Probable disease resistance protein At5g66890	W0M160	5.88e-86	NBS-LRR protein OS=Cicer arietinum GN=LOC101505949 PE=3 SV=1	AT5G66890.1	4.57e-57	Leucine-rich repeat (LRR) family protein
TRINITY_DN12080_c2_g2_i1	XP_017427163.1	3e-70	PREDICTED: probable disease resistance protein At5g66900 [Vigna angularis]<>hypothetical protein LR48_Vigan06g036400 [Vigna angularis]<>hypothetical protein VIGAN_10174500 [Vigna angularis var. angularis]	XP_017427163.1	2.16e-70	PREDICTED: probable disease resistance protein At5g66900 [Vigna angularis]	Q9FKZ1.1	6.28e-42	RecName: Full=Probable disease resistance protein At5g66900	A0A0S3T5L9	1.96e-70	Uncharacterized protein OS=Vigna angularis var. angularis GN=Vigan.10G174500 PE=3 SV=1	AT5G66900.1	7.41e-43	Disease resistance protein (CC-NBS-LRR class) family
TRINITY_DN12082_c1_g1_i1	XP_002314378.2	6.89e-38	hypothetical protein POPTR_0010s01580g [Populus trichocarpa]<>hypothetical protein POPTR_0010s01580g [Populus trichocarpa]	XP_002314378.2	4.97e-38	hypothetical protein POPTR_0010s01580g [Populus trichocarpa]	-	-	-	B9HXT0	4.5e-38	Uncharacterized protein OS=Populus trichocarpa GN=POPTR_0010s01580g PE=4 SV=2	AT5G49100.1	3.81e-20	vitellogenin-like protein
TRINITY_DN12084_c0_g1_i1	XP_004512607.1	2.06e-05	PREDICTED: BTB/POZ domain-containing protein At2g30600 isoform X1 [Cicer arietinum]	XP_004512607.1	1.49e-05	PREDICTED: BTB/POZ domain-containing protein At2g30600 isoform X1 [Cicer arietinum]	-	-	-	A0A1S2Z014	1.35e-05	BTB/POZ domain-containing protein At2g30600 isoform X1 OS=Cicer arietinum GN=LOC101499130 PE=4 SV=1	AT2G30600.6	0.000241	BTB/POZ domain-containing protein
TRINITY_DN12089_c0_g1_i5	XP_018819431.1	1.32e-46	PREDICTED: uncharacterized protein LOC108990041 [Juglans regia]	XP_018819431.1	9.54e-47	PREDICTED: uncharacterized protein LOC108990041 [Juglans regia]	-	-	-	A0A2C9V3D2	2.63e-45	Uncharacterized protein OS=Manihot esculenta GN=MANES_11G145500 PE=4 SV=1	AT5G60680.1	1.73e-36	transcription initiation factor TFIID subunit (Protein of unknown function%2C DUF584)
TRINITY_DN12089_c1_g1_i4	XP_021603498.1	0	ABC transporter G family member 25 [Manihot esculenta]<>hypothetical protein MANES_02G192400 [Manihot esculenta]	XP_021603498.1	0	ABC transporter G family member 25 [Manihot esculenta]	Q84TH5.1	0	RecName: Full=ABC transporter G family member 25; Short=ABC transporter ABCG.25; Short=AtABCG25; AltName: Full=White-brown complex homolog protein 26; Short=AtWBC26	A0A2C9WGT8	0	Uncharacterized protein OS=Manihot esculenta GN=MANES_02G192400 PE=4 SV=1	AT1G71960.1	0	ATP-binding casette family G25
TRINITY_DN1209_c0_g1_i1	XP_019421262.1	0	PREDICTED: probable alpha,alpha-trehalose-phosphate synthase [UDP-forming] 9 [Lupinus angustifolius]<>hypothetical protein TanjilG_25582 [Lupinus angustifolius]	XP_019421262.1	0	PREDICTED: probable alpha,alpha-trehalose-phosphate synthase [UDP-forming] 9 [Lupinus angustifolius]	Q9LRA7.1	0	RecName: Full=Probable alpha,alpha-trehalose-phosphate synthase [UDP-forming] 9; AltName: Full=Trehalose-6-phosphate synthase 9; Short=AtTPS9	A0A151TGL2	0	Putative alpha,alpha-trehalose-phosphate synthase [UDP-forming] 9 OS=Cajanus cajan GN=KK1_012463 PE=4 SV=1	AT1G23870.1	0	trehalose-phosphatase/synthase 9
TRINITY_DN1209_c0_g1_i4	XP_019421262.1	0	PREDICTED: probable alpha,alpha-trehalose-phosphate synthase [UDP-forming] 9 [Lupinus angustifolius]<>hypothetical protein TanjilG_25582 [Lupinus angustifolius]	XP_019421262.1	0	PREDICTED: probable alpha,alpha-trehalose-phosphate synthase [UDP-forming] 9 [Lupinus angustifolius]	Q9LRA7.1	0	RecName: Full=Probable alpha,alpha-trehalose-phosphate synthase [UDP-forming] 9; AltName: Full=Trehalose-6-phosphate synthase 9; Short=AtTPS9	A0A151S1X1	0	Putative alpha,alpha-trehalose-phosphate synthase [UDP-forming] 10 OS=Cajanus cajan GN=KK1_029531 PE=4 SV=1	AT1G23870.1	0	trehalose-phosphatase/synthase 9
TRINITY_DN1209_c0_g2_i1	XP_020233670.1	1.36e-147	probable alpha,alpha-trehalose-phosphate synthase [UDP-forming] 10 [Cajanus cajan]<>putative alpha,alpha-trehalose-phosphate synthase [UDP-forming] 10 [Cajanus cajan]	XP_020233670.1	9.82e-148	probable alpha,alpha-trehalose-phosphate synthase [UDP-forming] 10 [Cajanus cajan]	Q9LRA7.1	9.42e-129	RecName: Full=Probable alpha,alpha-trehalose-phosphate synthase [UDP-forming] 9; AltName: Full=Trehalose-6-phosphate synthase 9; Short=AtTPS9	A0A151S1X1	8.89e-148	Putative alpha,alpha-trehalose-phosphate synthase [UDP-forming] 10 OS=Cajanus cajan GN=KK1_029531 PE=4 SV=1	AT1G70290.2	5.58e-130	trehalose-6-phosphatase synthase S8
TRINITY_DN1209_c0_g2_i2	XP_020233670.1	1.11e-153	probable alpha,alpha-trehalose-phosphate synthase [UDP-forming] 10 [Cajanus cajan]<>putative alpha,alpha-trehalose-phosphate synthase [UDP-forming] 10 [Cajanus cajan]	XP_020233670.1	8e-154	probable alpha,alpha-trehalose-phosphate synthase [UDP-forming] 10 [Cajanus cajan]	Q0WUI9.1	4.73e-135	RecName: Full=Probable alpha,alpha-trehalose-phosphate synthase [UDP-forming] 8; AltName: Full=Trehalose-6-phosphate synthase 8; Short=AtTPS8	A0A151S1X1	7.24e-154	Putative alpha,alpha-trehalose-phosphate synthase [UDP-forming] 10 OS=Cajanus cajan GN=KK1_029531 PE=4 SV=1	AT1G70290.2	1.46e-136	trehalose-6-phosphatase synthase S8
TRINITY_DN1209_c0_g3_i1	XP_019423661.1	0	PREDICTED: probable alpha,alpha-trehalose-phosphate synthase [UDP-forming] 9 [Lupinus angustifolius]<>PREDICTED: probable alpha,alpha-trehalose-phosphate synthase [UDP-forming] 9 [Lupinus angustifolius]<>hypothetical protein TanjilG_16585 [Lupinus angustifolius]	XP_019423661.1	0	PREDICTED: probable alpha,alpha-trehalose-phosphate synthase [UDP-forming] 9 [Lupinus angustifolius]<>PREDICTED: probable alpha,alpha-trehalose-phosphate synthase [UDP-forming] 9 [Lupinus angustifolius]	Q9LRA7.1	1.21e-156	RecName: Full=Probable alpha,alpha-trehalose-phosphate synthase [UDP-forming] 9; AltName: Full=Trehalose-6-phosphate synthase 9; Short=AtTPS9	A0A1J7G0D0	0	Uncharacterized protein OS=Lupinus angustifolius GN=TanjilG_16585 PE=4 SV=1	AT1G23870.1	1.42e-157	trehalose-phosphatase/synthase 9
TRINITY_DN12090_c0_g1_i20	XP_004493106.1	0	PREDICTED: uncharacterized protein LOC101489915 [Cicer arietinum]	XP_004493106.1	0	PREDICTED: uncharacterized protein LOC101489915 [Cicer arietinum]	F4JFJ3.1	0	RecName: Full=ATP-dependent DNA helicase At3g02060, chloroplastic; Flags: Precursor	A0A1S2XS48	0	uncharacterized protein LOC101489915 OS=Cicer arietinum GN=LOC101489915 PE=4 SV=1	AT3G02060.3	0	DEAD/DEAH box helicase
TRINITY_DN12090_c0_g1_i8	XP_004493106.1	0	PREDICTED: uncharacterized protein LOC101489915 [Cicer arietinum]	XP_004493106.1	0	PREDICTED: uncharacterized protein LOC101489915 [Cicer arietinum]	F4JFJ3.1	0	RecName: Full=ATP-dependent DNA helicase At3g02060, chloroplastic; Flags: Precursor	A0A1S2XS48	0	uncharacterized protein LOC101489915 OS=Cicer arietinum GN=LOC101489915 PE=4 SV=1	AT3G02060.3	0	DEAD/DEAH box helicase
TRINITY_DN12097_c0_g1_i6	XP_020218907.1	0	purple acid phosphatase 2-like [Cajanus cajan]	XP_020218907.1	0	purple acid phosphatase 2-like [Cajanus cajan]	Q9SDZ9.1	0	RecName: Full=Purple acid phosphatase 2; AltName: Full=Manganese(II) purple acid phosphatase 2; Flags: Precursor	A0A151TC63	0	Purple acid phosphatase OS=Cajanus cajan GN=KK1_019243 PE=3 SV=1	AT2G16430.2	0	purple acid phosphatase 10
TRINITY_DN12099_c0_g1_i1	XP_016176824.1	3.68e-16	periaxin [Arachis ipaensis]	XP_016176824.1	2.66e-16	periaxin [Arachis ipaensis]	Q9LXB8.1	5.73e-15	RecName: Full=Protein PELPK1; AltName: Full=Proline-rich protein 10; AltName: Full=Protein Pro-Glu-Leu|Ile|Val-Pro-Lys 1; Flags: Precursor	A0A1J3EIS4	4.67e-16	IgA FC receptor (Fragment) OS=Noccaea caerulescens GN=LC_TR39_c0_g1_i1_g.127 PE=4 SV=1	AT5G09530.1	6.76e-16	hydroxyproline-rich glycoprotein family protein
TRINITY_DN12099_c0_g3_i1	XP_016176824.1	3.29e-10	periaxin [Arachis ipaensis]	XP_016176824.1	2.37e-10	periaxin [Arachis ipaensis]	Q9LXB8.1	1.22e-11	RecName: Full=Protein PELPK1; AltName: Full=Proline-rich protein 10; AltName: Full=Protein Pro-Glu-Leu|Ile|Val-Pro-Lys 1; Flags: Precursor	A0A0D3B0D3	2.98e-10	Uncharacterized protein OS=Brassica oleracea var. oleracea PE=3 SV=1	AT5G09530.1	1.44e-12	hydroxyproline-rich glycoprotein family protein
TRINITY_DN12103_c0_g1_i1	NP_001244938.1	1.31e-34	expansin-B3-like precursor [Glycine max]<>expansin B protein [Glycine max]<>hypothetical protein GLYMA_06G294500 [Glycine max]	NP_001244938.1	9.44e-35	expansin-B3-like precursor [Glycine max]	Q0DZ85.1	1.96e-28	RecName: Full=Expansin-B16; AltName: Full=Beta-expansin-16; AltName: Full=OsEXPB16; AltName: Full=OsaEXPb1.14; Flags: Precursor	H9TN46	8.54e-35	Expansin B protein OS=Glycine max GN=EXPB4 PE=2 SV=1	AT4G28250.4	4.2e-28	expansin B3
TRINITY_DN12106_c0_g1_i1	XP_019440084.1	0	PREDICTED: pentatricopeptide repeat-containing protein At1g73710 [Lupinus angustifolius]<>hypothetical protein TanjilG_31786 [Lupinus angustifolius]	XP_019440084.1	0	PREDICTED: pentatricopeptide repeat-containing protein At1g73710 [Lupinus angustifolius]	Q9C9U0.1	0	RecName: Full=Pentatricopeptide repeat-containing protein At1g73710	A0A1S2XKP2	0	pentatricopeptide repeat-containing protein At1g73710 isoform X1 OS=Cicer arietinum GN=LOC101492940 PE=4 SV=1	AT1G73710.1	0	Pentatricopeptide repeat (PPR) superfamily protein
TRINITY_DN1211_c0_g1_i1	XP_015879692.1	2.58e-36	PREDICTED: uncharacterized protein LOC107415808 isoform X1 [Ziziphus jujuba]	XP_015879692.1	1.86e-36	PREDICTED: uncharacterized protein LOC107415808 isoform X1 [Ziziphus jujuba]	-	-	-	A0A151SSE0	5.97e-36	Uncharacterized protein OS=Cajanus cajan GN=KK1_003929 PE=4 SV=1	AT2G04039.2	1.06e-30	DUF2996 family protein
TRINITY_DN1211_c0_g1_i3	XP_015879692.1	3.01e-37	PREDICTED: uncharacterized protein LOC107415808 isoform X1 [Ziziphus jujuba]	XP_015879692.1	2.17e-37	PREDICTED: uncharacterized protein LOC107415808 isoform X1 [Ziziphus jujuba]	-	-	-	A0A151SSE0	7.42e-37	Uncharacterized protein OS=Cajanus cajan GN=KK1_003929 PE=4 SV=1	AT2G04039.2	3.62e-31	DUF2996 family protein
TRINITY_DN1211_c0_g1_i8	XP_004510728.1	2.04e-65	PREDICTED: uncharacterized protein LOC101514316 [Cicer arietinum]	XP_004510728.1	1.47e-65	PREDICTED: uncharacterized protein LOC101514316 [Cicer arietinum]	-	-	-	A0A1S2YVT9	1.33e-65	uncharacterized protein LOC101514316 OS=Cicer arietinum GN=LOC101514316 PE=4 SV=1	AT2G04039.1	1.21e-51	DUF2996 family protein
TRINITY_DN12110_c0_g1_i1	XP_020973953.1	1.03e-13	cellulose synthase-like protein H1 [Arachis ipaensis]	XP_020973953.1	7.44e-14	cellulose synthase-like protein H1 [Arachis ipaensis]	O80899.1	1.66e-06	RecName: Full=Cellulose synthase-like protein B2; Short=AtCslB2	A0A1S3TJR4	1.8e-12	cellulose synthase-like protein H1 OS=Vigna radiata var. radiata GN=LOC106756213 PE=3 SV=1	AT2G32620.1	1.95e-07	cellulose synthase-like B
TRINITY_DN12112_c0_g1_i1	XP_003538492.1	0	PREDICTED: probable sodium-coupled neutral amino acid transporter 6 [Glycine max]<>hypothetical protein GLYMA_11G234600 [Glycine max]	XP_003538492.1	0	PREDICTED: probable sodium-coupled neutral amino acid transporter 6 [Glycine max]	Q9LYM2.1	3.37e-162	RecName: Full=Amino acid transporter AVT6C; Short=AtAvt6C	I1LMW8	0	Uncharacterized protein OS=Glycine max GN=LOC100813056 PE=4 SV=1	AT3G56200.1	3.98e-163	Transmembrane amino acid transporter family protein
TRINITY_DN12132_c0_g1_i1	XP_020222058.1	2.17e-17	uncharacterized protein LOC109804637 [Cajanus cajan]	XP_020222058.1	1.56e-17	uncharacterized protein LOC109804637 [Cajanus cajan]	-	-	-	A0A072V1A4	6.42e-17	Transmembrane protein, putative OS=Medicago truncatula GN=25491132 PE=4 SV=1	-	-	-
TRINITY_DN12133_c1_g1_i2	XP_015951921.1	1.27e-16	uncharacterized protein LOC107476593 [Arachis duranensis]	XP_015951921.1	9.17e-17	uncharacterized protein LOC107476593 [Arachis duranensis]	-	-	-	A0A1U8A7S4	6.96e-16	uncharacterized protein LOC104597589 OS=Nelumbo nucifera GN=LOC104597589 PE=4 SV=1	AT2G44310.1	5.01e-17	Calcium-binding EF-hand family protein
TRINITY_DN12151_c0_g1_i3	XP_020238906.1	0	kinesin-like protein KIN-14I isoform X2 [Cajanus cajan]	XP_020238906.1	0	kinesin-like protein KIN-14I isoform X2 [Cajanus cajan]	F4IL57.1	0	RecName: Full=Kinesin-like protein KIN-14I	I1JBJ0	0	Uncharacterized protein OS=Glycine max GN=LOC100801279 PE=3 SV=2	AT2G47500.1	0	P-loop nucleoside triphosphate hydrolases superfamily protein with CH (Calponin Homology) domain-containing protein
TRINITY_DN1216_c0_g1_i36	KRH37891.1	1.93e-20	hypothetical protein GLYMA_09G096800 [Glycine max]<>hypothetical protein GLYMA_09G096800 [Glycine max]	XP_014501170.1	2.22e-20	adenylate kinase 5, chloroplastic isoform X5 [Vigna radiata var. radiata]	Q8VYL1.1	8.82e-18	RecName: Full=Adenylate kinase 5, chloroplastic; AltName: Full=ATP-AMP transphosphorylase 5; AltName: Full=ATP:AMP phosphotransferase; AltName: Full=Adenylate monophosphate kinase 5; Short=AMK5; Flags: Precursor	A0A0R0ICA6	1.26e-20	Uncharacterized protein OS=Glycine max GN=GLYMA_09G096800 PE=4 SV=1	AT5G35170.2	9.74e-19	adenylate kinase family protein
TRINITY_DN12165_c0_g2_i2	XP_020207792.1	5.09e-45	uncharacterized protein LOC109792773 [Cajanus cajan]<>hypothetical protein KK1_045849 [Cajanus cajan]	XP_020207792.1	3.68e-45	uncharacterized protein LOC109792773 [Cajanus cajan]	-	-	-	A0A151UIR5	3.33e-45	Uncharacterized protein OS=Cajanus cajan GN=KK1_045849 PE=4 SV=1	AT1G68440.1	5.08e-05	transmembrane protein
TRINITY_DN12165_c0_g2_i3	XP_020207792.1	1.15e-68	uncharacterized protein LOC109792773 [Cajanus cajan]<>hypothetical protein KK1_045849 [Cajanus cajan]	XP_020207792.1	8.3e-69	uncharacterized protein LOC109792773 [Cajanus cajan]	-	-	-	A0A151UIR5	7.51e-69	Uncharacterized protein OS=Cajanus cajan GN=KK1_045849 PE=4 SV=1	AT1G68440.1	2.74e-05	transmembrane protein
TRINITY_DN12165_c0_g2_i4	XP_020207792.1	2.02e-14	uncharacterized protein LOC109792773 [Cajanus cajan]<>hypothetical protein KK1_045849 [Cajanus cajan]	XP_020207792.1	1.45e-14	uncharacterized protein LOC109792773 [Cajanus cajan]	-	-	-	A0A151UIR5	1.32e-14	Uncharacterized protein OS=Cajanus cajan GN=KK1_045849 PE=4 SV=1	-	-	-
TRINITY_DN12177_c0_g1_i11	XP_019433571.1	2.12e-69	PREDICTED: chlorophyll a-b binding protein CP29.3, chloroplastic-like isoform X2 [Lupinus angustifolius]	XP_019433571.1	1.53e-69	PREDICTED: chlorophyll a-b binding protein CP29.3, chloroplastic-like isoform X2 [Lupinus angustifolius]	Q9S7W1.1	2.76e-66	RecName: Full=Chlorophyll a-b binding protein CP29.3, chloroplastic; AltName: Full=LHCB4.3; AltName: Full=LHCII protein 4.3; Flags: Precursor	A0A0S3S0R0	2.66e-69	Chlorophyll a-b binding protein, chloroplastic OS=Vigna angularis var. angularis GN=Vigan.04G406700 PE=3 SV=1	AT2G40100.2	2.76e-68	light harvesting complex photosystem II
TRINITY_DN12177_c0_g1_i12	XP_016181313.1	7.42e-152	chlorophyll a-b binding protein CP29.3, chloroplastic [Arachis ipaensis]	XP_016181313.1	5.35e-152	chlorophyll a-b binding protein CP29.3, chloroplastic [Arachis ipaensis]	Q9S7W1.1	6.03e-134	RecName: Full=Chlorophyll a-b binding protein CP29.3, chloroplastic; AltName: Full=LHCB4.3; AltName: Full=LHCII protein 4.3; Flags: Precursor	A0A0S3S0R0	2.87e-151	Chlorophyll a-b binding protein, chloroplastic OS=Vigna angularis var. angularis GN=Vigan.04G406700 PE=3 SV=1	AT2G40100.1	7.11e-135	light harvesting complex photosystem II
TRINITY_DN12177_c0_g1_i8	XP_016181313.1	5.81e-70	chlorophyll a-b binding protein CP29.3, chloroplastic [Arachis ipaensis]	XP_016181313.1	4.19e-70	chlorophyll a-b binding protein CP29.3, chloroplastic [Arachis ipaensis]	Q9S7W1.1	1.75e-64	RecName: Full=Chlorophyll a-b binding protein CP29.3, chloroplastic; AltName: Full=LHCB4.3; AltName: Full=LHCII protein 4.3; Flags: Precursor	A0A0S3S0R0	1.06e-69	Chlorophyll a-b binding protein, chloroplastic OS=Vigna angularis var. angularis GN=Vigan.04G406700 PE=3 SV=1	AT2G40100.2	7.68e-67	light harvesting complex photosystem II
TRINITY_DN12179_c0_g1_i26	XP_003528018.1	1.56e-154	PREDICTED: tRNA (guanine(26)-N(2)/guanine(27)-N(2))-dimethyltransferase [Glycine max]<>tRNA (guanine(26)-N(2))-dimethyltransferase [Glycine soja]<>hypothetical protein GLYMA_06G144200 [Glycine max]	XP_003528018.1	1.13e-154	PREDICTED: tRNA (guanine(26)-N(2)/guanine(27)-N(2))-dimethyltransferase [Glycine max]	Q9P804.1	6.32e-11	RecName: Full=tRNA (guanine(26)-N(2))-dimethyltransferase; AltName: Full=tRNA 2,2-dimethylguanosine-26 methyltransferase; AltName: Full=tRNA(guanine-26,N(2)-N(2)) methyltransferase; AltName: Full=tRNA(m(2,2)G26)dimethyltransferase	A0A0B2QW07	1.02e-154	tRNA (guanine(26)-N(2))-dimethyltransferase OS=Glycine soja GN=glysoja_038317 PE=3 SV=1	AT3G56330.1	6.11e-120	N2%2CN2-dimethylguanosine tRNA methyltransferase
TRINITY_DN12179_c0_g1_i29	XP_003528018.1	1.36e-163	PREDICTED: tRNA (guanine(26)-N(2)/guanine(27)-N(2))-dimethyltransferase [Glycine max]<>tRNA (guanine(26)-N(2))-dimethyltransferase [Glycine soja]<>hypothetical protein GLYMA_06G144200 [Glycine max]	XP_003528018.1	9.8e-164	PREDICTED: tRNA (guanine(26)-N(2)/guanine(27)-N(2))-dimethyltransferase [Glycine max]	Q2FN43.1	1.38e-19	RecName: Full=tRNA (guanine(26)-N(2))-dimethyltransferase; AltName: Full=tRNA 2,2-dimethylguanosine-26 methyltransferase; AltName: Full=tRNA(guanine-26,N(2)-N(2)) methyltransferase; AltName: Full=tRNA(m(2,2)G26)dimethyltransferase	A0A0B2QW07	8.87e-164	tRNA (guanine(26)-N(2))-dimethyltransferase OS=Glycine soja GN=glysoja_038317 PE=3 SV=1	AT3G56330.1	8.62e-126	N2%2CN2-dimethylguanosine tRNA methyltransferase
TRINITY_DN12179_c0_g1_i8	XP_003528018.1	0	PREDICTED: tRNA (guanine(26)-N(2)/guanine(27)-N(2))-dimethyltransferase [Glycine max]<>tRNA (guanine(26)-N(2))-dimethyltransferase [Glycine soja]<>hypothetical protein GLYMA_06G144200 [Glycine max]	XP_003528018.1	0	PREDICTED: tRNA (guanine(26)-N(2)/guanine(27)-N(2))-dimethyltransferase [Glycine max]	Q97ZH0.1	1.91e-25	RecName: Full=tRNA (guanine(26)-N(2))-dimethyltransferase; AltName: Full=tRNA 2,2-dimethylguanosine-26 methyltransferase; AltName: Full=tRNA(guanine-26,N(2)-N(2)) methyltransferase; AltName: Full=tRNA(m(2,2)G26)dimethyltransferase	A0A0B2QW07	0	tRNA (guanine(26)-N(2))-dimethyltransferase OS=Glycine soja GN=glysoja_038317 PE=3 SV=1	AT3G56330.1	1.13e-168	N2%2CN2-dimethylguanosine tRNA methyltransferase
TRINITY_DN12182_c0_g1_i2	XP_003610956.1	0	zinc finger CCCH domain protein [Medicago truncatula]<>zinc finger CCCH domain protein [Medicago truncatula]	XP_003610956.1	0	zinc finger CCCH domain protein [Medicago truncatula]	Q94CJ8.3	2.62e-102	RecName: Full=Zinc finger CCCH domain-containing protein 55; Short=AtC3H55	G7K989	0	Zinc finger CCCH domain protein OS=Medicago truncatula GN=11442586 PE=4 SV=1	AT3G21100.2	4.41e-108	RNA-binding (RRM/RBD/RNP motifs) family protein
TRINITY_DN12182_c0_g1_i7	XP_003517520.1	0	PREDICTED: zinc finger CCCH domain-containing protein 55-like [Glycine max]<>hypothetical protein GLYMA_01G227200 [Glycine max]	XP_003517520.1	0	PREDICTED: zinc finger CCCH domain-containing protein 55-like [Glycine max]	Q94CJ8.3	2.08e-102	RecName: Full=Zinc finger CCCH domain-containing protein 55; Short=AtC3H55	I1JAF9	0	Uncharacterized protein OS=Glycine max GN=LOC100778061 PE=4 SV=1	AT3G21100.2	6.34e-107	RNA-binding (RRM/RBD/RNP motifs) family protein
TRINITY_DN1219_c1_g1_i1	-	-	-	-	-	-	-	-	-	-	-	-	-	-	-
TRINITY_DN12195_c0_g1_i1	OMP01871.1	3.75e-45	zinc finger protein 7-like protein [Corchorus olitorius]	XP_017431947.1	2.09e-42	PREDICTED: zinc finger protein 7-like [Vigna angularis]	Q39266.1	3.61e-16	RecName: Full=Zinc finger protein 7	A0A1R3K478	2.45e-45	Zinc finger protein 7-like protein OS=Corchorus olitorius GN=COLO4_11507 PE=4 SV=1	AT1G24625.1	4.25e-17	zinc finger protein 7
TRINITY_DN122_c0_g1_i1	XP_015891987.1	0	PREDICTED: blue-light photoreceptor PHR2 [Ziziphus jujuba]	XP_015891987.1	0	PREDICTED: blue-light photoreceptor PHR2 [Ziziphus jujuba]	Q8LB72.2	5.1e-161	RecName: Full=Blue-light photoreceptor PHR2	M5W2M8	0	Uncharacterized protein OS=Prunus persica GN=PRUPE_8G262000 PE=4 SV=1	AT2G47590.1	6.02e-162	photolyase/blue-light receptor 2
TRINITY_DN122_c0_g1_i2	XP_015891987.1	0	PREDICTED: blue-light photoreceptor PHR2 [Ziziphus jujuba]	XP_015891987.1	0	PREDICTED: blue-light photoreceptor PHR2 [Ziziphus jujuba]	Q8LB72.2	4.04e-158	RecName: Full=Blue-light photoreceptor PHR2	M5W2M8	0	Uncharacterized protein OS=Prunus persica GN=PRUPE_8G262000 PE=4 SV=1	AT2G47590.1	4.76e-159	photolyase/blue-light receptor 2
TRINITY_DN12217_c0_g1_i1	XP_017237543.1	1.58e-10	PREDICTED: anthocyanidin 3-O-glucosyltransferase 2-like [Daucus carota subsp. sativus]	XP_017237543.1	1.14e-10	PREDICTED: anthocyanidin 3-O-glucosyltransferase 2-like [Daucus carota subsp. sativus]	Q2V6K0.1	2.12e-07	RecName: Full=UDP-glucose flavonoid 3-O-glucosyltransferase 6; AltName: Full=Flavonol 3-O-glucosyltransferase 6; Short=FaGT6	D2KY87	4.14e-09	Glycosyltransferase OS=Anthriscus sylvestris GN=ShakuUGT8 PE=2 SV=1	-	-	-
TRINITY_DN12223_c0_g1_i1	XP_021289174.1	0	wall-associated receptor kinase-like 20 [Herrania umbratica]	XP_021289174.1	0	wall-associated receptor kinase-like 20 [Herrania umbratica]	Q9LZM4.1	4.32e-180	RecName: Full=Wall-associated receptor kinase-like 20; Flags: Precursor	I1NAG2	0	Uncharacterized protein OS=Glycine max GN=LOC100804678 PE=4 SV=2	AT5G02070.1	0	Protein kinase family protein
TRINITY_DN12224_c0_g1_i2	XP_018812740.1	0	PREDICTED: GTP-binding protein ERG-like [Juglans regia]	XP_018812740.1	0	PREDICTED: GTP-binding protein ERG-like [Juglans regia]	O82626.1	7.02e-151	RecName: Full=GTP-binding protein ERG	V7C7G2	2.65e-178	Uncharacterized protein OS=Phaseolus vulgaris GN=PHAVU_003G015000g PE=3 SV=1	AT1G30960.1	1.19e-149	GTP-binding family protein
TRINITY_DN1224_c0_g2_i1	XP_020237007.1	0	CSC1-like protein ERD4 [Cajanus cajan]<>putative membrane protein C24H6.13 [Cajanus cajan]	XP_020237007.1	0	CSC1-like protein ERD4 [Cajanus cajan]	Q9C8G5.1	0	RecName: Full=CSC1-like protein ERD4; AltName: Full=Protein EARLY-RESPONSIVE TO DEHYDRATION STRESS 4	A0A151RRI9	0	Putative membrane protein C24H6.13 OS=Cajanus cajan GN=KK1_033297 PE=4 SV=1	AT1G30360.1	0	Early-responsive to dehydration stress protein (ERD4)
TRINITY_DN12240_c0_g1_i1	XP_020975337.1	0	DEAD-box ATP-dependent RNA helicase 22 isoform X1 [Arachis ipaensis]	XP_020975337.1	0	DEAD-box ATP-dependent RNA helicase 22 isoform X1 [Arachis ipaensis]	Q944S1.1	0	RecName: Full=DEAD-box ATP-dependent RNA helicase 22	K7MRU0	0	Uncharacterized protein OS=Glycine max GN=LOC100789323 PE=4 SV=1	AT1G59990.1	0	DEA(D/H)-box RNA helicase family protein
TRINITY_DN12257_c0_g1_i1	XP_019456328.1	0	PREDICTED: sucrose synthase 5-like [Lupinus angustifolius]	XP_019456328.1	0	PREDICTED: sucrose synthase 5-like [Lupinus angustifolius]	Q9FX32.1	0	RecName: Full=Sucrose synthase 6; Short=AtSUS6; AltName: Full=Sucrose-UDP glucosyltransferase 6	V7BAS0	0	Sucrose synthase OS=Phaseolus vulgaris GN=PHAVU_008G241300g PE=3 SV=1	AT1G73370.3	0	sucrose synthase 6
TRINITY_DN12257_c0_g3_i1	XP_019456328.1	0	PREDICTED: sucrose synthase 5-like [Lupinus angustifolius]	XP_019456328.1	0	PREDICTED: sucrose synthase 5-like [Lupinus angustifolius]	Q9FX32.1	0	RecName: Full=Sucrose synthase 6; Short=AtSUS6; AltName: Full=Sucrose-UDP glucosyltransferase 6	A0A1S3U940	0	Sucrose synthase OS=Vigna radiata var. radiata GN=LOC106762931 PE=3 SV=1	AT1G73370.3	0	sucrose synthase 6
TRINITY_DN12259_c0_g1_i10	XP_016198965.1	0	B3 domain-containing transcription repressor VAL1 [Arachis ipaensis]	XP_016198965.1	0	B3 domain-containing transcription repressor VAL1 [Arachis ipaensis]	Q6Z3U3.1	2.68e-154	RecName: Full=B3 domain-containing protein Os07g0679700	V7BLQ5	0	Uncharacterized protein OS=Phaseolus vulgaris GN=PHAVU_006G079300g PE=4 SV=1	AT2G30470.1	4.1e-153	B3 domain-containing transcription repressor VAL1
TRINITY_DN12259_c0_g1_i2	XP_014626497.1	4.12e-39	PREDICTED: B3 domain-containing transcription repressor VAL1 isoform X4 [Glycine max]	XP_014626497.1	2.98e-39	PREDICTED: B3 domain-containing transcription repressor VAL1 isoform X4 [Glycine max]	Q8W4L5.1	2.19e-26	RecName: Full=B3 domain-containing transcription repressor VAL1; AltName: Full=Protein HIGH-LEVEL EXPRESSION OF SUGAR-INDUCIBLE 2; AltName: Full=Protein VP1/ABI3-LIKE 1	A0A0B2QFV3	3.45e-39	B3 domain-containing transcription repressor VAL1 OS=Glycine soja GN=glysoja_033764 PE=4 SV=1	AT2G30470.1	2.58e-27	B3 domain-containing transcription repressor VAL1
TRINITY_DN12259_c0_g1_i6	XP_019439591.1	0	PREDICTED: B3 domain-containing transcription repressor VAL1-like isoform X2 [Lupinus angustifolius]	XP_019439591.1	0	PREDICTED: B3 domain-containing transcription repressor VAL1-like isoform X2 [Lupinus angustifolius]	Q6Z3U3.1	0	RecName: Full=B3 domain-containing protein Os07g0679700	A0A0B2QTH0	0	B3 domain-containing transcription repressor VAL1 OS=Glycine soja GN=glysoja_040664 PE=4 SV=1	AT2G30470.1	0	B3 domain-containing transcription repressor VAL1
TRINITY_DN12259_c0_g1_i7	XP_016198965.1	4.64e-162	B3 domain-containing transcription repressor VAL1 [Arachis ipaensis]	XP_016198965.1	3.35e-162	B3 domain-containing transcription repressor VAL1 [Arachis ipaensis]	Q6Z3U3.1	3.24e-87	RecName: Full=B3 domain-containing protein Os07g0679700	A0A1J7HN73	1.81e-160	Uncharacterized protein OS=Lupinus angustifolius GN=TanjilG_19479 PE=4 SV=1	AT4G32010.2	1.04e-78	HSI2-like 1
TRINITY_DN12259_c0_g1_i8	XP_019439590.1	0	PREDICTED: B3 domain-containing transcription repressor VAL1-like isoform X1 [Lupinus angustifolius]	XP_019439590.1	0	PREDICTED: B3 domain-containing transcription repressor VAL1-like isoform X1 [Lupinus angustifolius]	Q6Z3U3.1	1.49e-178	RecName: Full=B3 domain-containing protein Os07g0679700	A0A0B2QTH0	0	B3 domain-containing transcription repressor VAL1 OS=Glycine soja GN=glysoja_040664 PE=4 SV=1	AT2G30470.1	2.82e-177	B3 domain-containing transcription repressor VAL1
TRINITY_DN12259_c1_g1_i2	XP_019431090.1	1.67e-40	PREDICTED: 10 kDa chaperonin, mitochondrial-like [Lupinus angustifolius]	XP_019431090.1	1.2e-40	PREDICTED: 10 kDa chaperonin, mitochondrial-like [Lupinus angustifolius]	P34893.1	3.25e-35	RecName: Full=10 kDa chaperonin, mitochondrial; AltName: Full=Chaperonin 10; Short=CPN10; AltName: Full=Protein groES; Flags: Precursor	A0A151SR11	2.2e-39	10 kDa chaperonin OS=Cajanus cajan GN=KK1_003430 PE=3 SV=1	AT1G14980.1	3.83e-36	chaperonin 10
TRINITY_DN12269_c0_g1_i1	XP_019440900.1	0	PREDICTED: DNA-damage-repair/toleration protein DRT100-like [Lupinus angustifolius]	XP_019440900.1	0	PREDICTED: DNA-damage-repair/toleration protein DRT100-like [Lupinus angustifolius]	Q00874.2	1.07e-48	RecName: Full=DNA damage-repair/toleration protein DRT100; Flags: Precursor	A0A1J7HKB9	0	Uncharacterized protein OS=Lupinus angustifolius GN=TanjilG_25749 PE=4 SV=1	AT1G33590.2	0	Leucine-rich repeat (LRR) family protein
TRINITY_DN12272_c0_g1_i10	XP_019451197.1	0	PREDICTED: probable aminotransferase TAT2 [Lupinus angustifolius]<>hypothetical protein TanjilG_29844 [Lupinus angustifolius]	XP_019451197.1	0	PREDICTED: probable aminotransferase TAT2 [Lupinus angustifolius]	Q9FN30.1	0	RecName: Full=Probable aminotransferase TAT2; AltName: Full=Tyrosine aminotransferase 2	A0A1S2YWX5	0	probable aminotransferase TAT2 OS=Cicer arietinum GN=LOC101501656 PE=4 SV=1	AT5G53970.1	0	Tyrosine transaminase family protein
TRINITY_DN12272_c0_g1_i11	XP_016188791.1	5.03e-156	probable aminotransferase TAT2 [Arachis ipaensis]<>probable aminotransferase TAT2 [Arachis ipaensis]	XP_016188791.1	3.63e-156	probable aminotransferase TAT2 [Arachis ipaensis]<>probable aminotransferase TAT2 [Arachis ipaensis]	Q9FN30.1	3.49e-144	RecName: Full=Probable aminotransferase TAT2; AltName: Full=Tyrosine aminotransferase 2	A0A1L5LBB5	8.15e-153	Tyrosine aminotransferase OS=Carica papaya PE=2 SV=1	AT5G53970.1	4.12e-145	Tyrosine transaminase family protein
TRINITY_DN12272_c0_g1_i12	XP_016188791.1	0	probable aminotransferase TAT2 [Arachis ipaensis]<>probable aminotransferase TAT2 [Arachis ipaensis]	XP_016188791.1	0	probable aminotransferase TAT2 [Arachis ipaensis]<>probable aminotransferase TAT2 [Arachis ipaensis]	Q9FN30.1	0	RecName: Full=Probable aminotransferase TAT2; AltName: Full=Tyrosine aminotransferase 2	A0A1L5LBB5	0	Tyrosine aminotransferase OS=Carica papaya PE=2 SV=1	AT5G53970.1	0	Tyrosine transaminase family protein
TRINITY_DN12272_c0_g1_i15	XP_021890274.1	3.87e-28	probable aminotransferase TAT2 [Carica papaya]	XP_021890274.1	2.8e-28	probable aminotransferase TAT2 [Carica papaya]	Q9FN30.1	7.66e-26	RecName: Full=Probable aminotransferase TAT2; AltName: Full=Tyrosine aminotransferase 2	A0A061F891	4.39e-28	Tyrosine transaminase family protein OS=Theobroma cacao GN=TCM_031621 PE=4 SV=1	AT5G53970.1	9.03e-27	Tyrosine transaminase family protein
TRINITY_DN12272_c0_g1_i5	XP_016188791.1	0	probable aminotransferase TAT2 [Arachis ipaensis]<>probable aminotransferase TAT2 [Arachis ipaensis]	XP_016188791.1	0	probable aminotransferase TAT2 [Arachis ipaensis]<>probable aminotransferase TAT2 [Arachis ipaensis]	Q9FN30.1	0	RecName: Full=Probable aminotransferase TAT2; AltName: Full=Tyrosine aminotransferase 2	Q4ZJF7	0	Tyrosine aminotransferase OS=Glycine max PE=2 SV=1	AT5G53970.1	0	Tyrosine transaminase family protein
TRINITY_DN12272_c0_g1_i7	XP_016188791.1	9.97e-158	probable aminotransferase TAT2 [Arachis ipaensis]<>probable aminotransferase TAT2 [Arachis ipaensis]	XP_016188791.1	7.19e-158	probable aminotransferase TAT2 [Arachis ipaensis]<>probable aminotransferase TAT2 [Arachis ipaensis]	Q9FN30.1	7.32e-146	RecName: Full=Probable aminotransferase TAT2; AltName: Full=Tyrosine aminotransferase 2	A0A1L5LBB5	5.81e-154	Tyrosine aminotransferase OS=Carica papaya PE=2 SV=1	AT5G53970.1	8.63e-147	Tyrosine transaminase family protein
TRINITY_DN12277_c1_g1_i1	BAT97261.1	0	hypothetical protein VIGAN_09065300 [Vigna angularis var. angularis]	XP_017441448.1	0	PREDICTED: probable serine/threonine-protein kinase At5g41260 [Vigna angularis]	Q9M324.1	0	RecName: Full=Serine/threonine-protein kinase BSK6; AltName: Full=Brassinosteroid-signaling kinase 6	A0A0S3SWJ2	0	Uncharacterized protein OS=Vigna angularis var. angularis GN=Vigan.09G065300 PE=4 SV=1	AT3G54030.1	0	kinase with tetratricopeptide repeat domain-containing protein
TRINITY_DN12282_c0_g1_i1	-	-	-	-	-	-	-	-	-	-	-	-	-	-	-
TRINITY_DN12288_c0_g1_i1	XP_021812972.1	0	benzyl alcohol O-benzoyltransferase [Prunus avium]	XP_021812972.1	0	benzyl alcohol O-benzoyltransferase [Prunus avium]	Q8GT20.1	0	RecName: Full=Benzyl alcohol O-benzoyltransferase; AltName: Full=Benzoyl coenzyme A:benzyl alcohol benzoyl transferase	A0A1J7HAM2	0	Uncharacterized protein OS=Lupinus angustifolius GN=TanjilG_15760 PE=4 SV=1	AT5G17540.1	2.68e-156	HXXXD-type acyl-transferase family protein
TRINITY_DN1229_c0_g1_i1	BAD95894.1	3.05e-18	Ser/Thr protein kinase, partial [Lotus japonicus]	XP_017407565.1	3.21e-18	PREDICTED: CBL-interacting serine/threonine-protein kinase 5-like [Vigna angularis]	Q9SEZ7.1	3.57e-13	RecName: Full=CBL-interacting serine/threonine-protein kinase 16; AltName: Full=SNF1-related kinase 3.18; AltName: Full=SOS2-like protein kinase PKS15	Q53VE1	1.99e-18	Non-specific serine/threonine protein kinase (Fragment) OS=Lotus japonicus PE=2 SV=1	AT2G25090.1	4.21e-14	CBL-interacting protein kinase 16
TRINITY_DN12300_c0_g1_i1	-	-	-	-	-	-	-	-	-	-	-	-	-	-	-
TRINITY_DN1231_c1_g2_i1	-	-	-	-	-	-	-	-	-	-	-	-	-	-	-
TRINITY_DN12316_c0_g1_i1	KGN50443.1	9.44e-57	hypothetical protein Csa_5G175670 [Cucumis sativus]	XP_008223840.1	1.98e-56	PREDICTED: sugar transport protein 10-like [Prunus mume]	Q39228.1	3.58e-54	RecName: Full=Sugar transport protein 4; AltName: Full=Hexose transporter 4	A0A0A0KLG7	6.17e-57	Uncharacterized protein OS=Cucumis sativus GN=Csa_5G175670 PE=3 SV=1	AT3G19930.2	4.23e-55	sugar transporter 4
TRINITY_DN12323_c0_g1_i3	XP_017640385.1	6e-16	PREDICTED: uncharacterized protein LOC108481808 isoform X2 [Gossypium arboreum]	XP_017640385.1	4.33e-16	PREDICTED: uncharacterized protein LOC108481808 isoform X2 [Gossypium arboreum]	-	-	-	A0A0S3SG42	7.13e-07	Uncharacterized protein OS=Vigna angularis var. angularis GN=Vigan.07G045600 PE=4 SV=1	-	-	-
TRINITY_DN12323_c0_g1_i8	XP_017640385.1	2.45e-10	PREDICTED: uncharacterized protein LOC108481808 isoform X2 [Gossypium arboreum]	XP_017640385.1	1.77e-10	PREDICTED: uncharacterized protein LOC108481808 isoform X2 [Gossypium arboreum]	-	-	-	A0A0S3SG42	5.99e-06	Uncharacterized protein OS=Vigna angularis var. angularis GN=Vigan.07G045600 PE=4 SV=1	-	-	-
TRINITY_DN12325_c0_g1_i1	KHN44239.1	0	Putative inactive receptor kinase [Glycine soja]	XP_003522551.1	0	PREDICTED: probable inactive receptor kinase At4g23740 [Glycine max]	Q9SUQ3.1	0	RecName: Full=Probable inactive receptor kinase At4g23740; Flags: Precursor	A0A0B2SJ34	0	Putative inactive receptor kinase OS=Glycine soja GN=glysoja_024459 PE=4 SV=1	AT4G23740.2	0	Leucine-rich repeat protein kinase family protein
TRINITY_DN1233_c0_g1_i2	XP_020218503.1	0	LOW QUALITY PROTEIN: uncharacterized protein LOC109801789 [Cajanus cajan]	XP_020218503.1	0	LOW QUALITY PROTEIN: uncharacterized protein LOC109801789 [Cajanus cajan]	-	-	-	A0A0B2QTT5	0	Uncharacterized protein OS=Glycine soja GN=glysoja_039823 PE=4 SV=1	AT3G01810.3	0	EEIG1/EHBP1 protein amino-terminal domain protein
TRINITY_DN1233_c0_g1_i3	XP_020218503.1	0	LOW QUALITY PROTEIN: uncharacterized protein LOC109801789 [Cajanus cajan]	XP_020218503.1	0	LOW QUALITY PROTEIN: uncharacterized protein LOC109801789 [Cajanus cajan]	-	-	-	A0A0B2QTT5	0	Uncharacterized protein OS=Glycine soja GN=glysoja_039823 PE=4 SV=1	AT3G01810.3	0	EEIG1/EHBP1 protein amino-terminal domain protein
TRINITY_DN12330_c0_g1_i2	XP_003518370.1	5.7e-55	PREDICTED: potassium channel SKOR-like isoform X1 [Glycine max]<>Potassium channel SKOR [Glycine soja]<>hypothetical protein GLYMA_02G243400 [Glycine max]	XP_003518370.1	4.11e-55	PREDICTED: potassium channel SKOR-like isoform X1 [Glycine max]	Q9M8S6.1	5.57e-40	RecName: Full=Potassium channel SKOR; AltName: Full=Stelar K(+) outward rectifying channel	K7KAI6	3.72e-55	Uncharacterized protein OS=Glycine max GN=LOC100797927 PE=4 SV=1	AT3G02850.1	6.57e-41	STELAR K+ outward rectifier
TRINITY_DN12338_c0_g1_i16	XP_019414144.1	0	PREDICTED: beta-glucosidase 12-like isoform X1 [Lupinus angustifolius]<>hypothetical protein TanjilG_29384 [Lupinus angustifolius]	XP_019414144.1	0	PREDICTED: beta-glucosidase 12-like isoform X1 [Lupinus angustifolius]	Q9LU02.1	5.21e-170	RecName: Full=Beta-glucosidase 13; Short=AtBGLU13; Flags: Precursor	A0A1J7GF40	0	Uncharacterized protein OS=Lupinus angustifolius GN=TanjilG_29384 PE=3 SV=1	AT5G44640.1	6.14e-171	beta glucosidase 13
TRINITY_DN12341_c0_g1_i1	XP_020231002.1	0	ABC transporter G family member 3 [Cajanus cajan]<>ABC transporter G family member 3 [Cajanus cajan]	XP_020231002.1	0	ABC transporter G family member 3 [Cajanus cajan]	Q9ZUU9.2	0	RecName: Full=ABC transporter G family member 3; Short=ABC transporter ABCG.3; Short=AtABCG3; AltName: Full=White-brown complex homolog protein 3; Short=AtWBC3	A0A151SAD4	0	ABC transporter G family member 3 OS=Cajanus cajan GN=KK1_026298 PE=4 SV=1	AT2G28070.2	0	ABC-2 type transporter family protein
TRINITY_DN12341_c0_g2_i3	XP_020231002.1	0	ABC transporter G family member 3 [Cajanus cajan]<>ABC transporter G family member 3 [Cajanus cajan]	XP_020231002.1	0	ABC transporter G family member 3 [Cajanus cajan]	Q9ZUU9.2	0	RecName: Full=ABC transporter G family member 3; Short=ABC transporter ABCG.3; Short=AtABCG3; AltName: Full=White-brown complex homolog protein 3; Short=AtWBC3	A0A151SAD4	0	ABC transporter G family member 3 OS=Cajanus cajan GN=KK1_026298 PE=4 SV=1	AT2G28070.2	0	ABC-2 type transporter family protein
TRINITY_DN12342_c0_g1_i26	XP_006572935.1	1.39e-126	PREDICTED: probable glutamate carboxypeptidase 2 isoform X2 [Glycine max]<>Putative glutamate carboxypeptidase 2 [Glycine soja]	XP_006572935.1	1e-126	PREDICTED: probable glutamate carboxypeptidase 2 isoform X2 [Glycine max]	Q7Y228.1	2.72e-95	RecName: Full=Probable glutamate carboxypeptidase LAMP1; AltName: Full=Protein LIKE AMP1	I1J4H3	1.2e-125	Uncharacterized protein OS=Glycine max GN=LOC100797366 PE=4 SV=1	AT5G19740.1	3.2e-96	Peptidase M28 family protein
TRINITY_DN12356_c0_g1_i1	XP_018843281.1	1.87e-07	PREDICTED: uncharacterized protein LOC109007867 isoform X1 [Juglans regia]	XP_018843281.1	1.35e-07	PREDICTED: uncharacterized protein LOC109007867 isoform X1 [Juglans regia]	-	-	-	A0A068U0A6	2.93e-06	Uncharacterized protein OS=Coffea canephora GN=GSCOC_T00036845001 PE=4 SV=1	AT4G26288.1	6.29e-06	hypothetical protein
TRINITY_DN12356_c0_g1_i2	PIN15676.1	5.17e-09	hypothetical protein CDL12_11673 [Handroanthus impetiginosus]	XP_022879715.1	5.74e-09	putative protein TPRXL [Olea europaea var. sylvestris]	-	-	-	V7BPK4	2.74e-08	Uncharacterized protein OS=Phaseolus vulgaris GN=PHAVU_006G085800g PE=4 SV=1	AT4G26288.1	2.29e-06	hypothetical protein
TRINITY_DN12358_c0_g1_i4	AAB04057.1	0	S-adenosyl-L-methionine:delta24-sterol-C-methyltransferase [Glycine max]	NP_001238391.2	0	S-adenosyl-L-methionine:delta24-sterol-C-methyltransferase [Glycine max]	Q9LM02.1	0	RecName: Full=Cycloartenol-C-24-methyltransferase; AltName: Full=24-sterol C-methyltransferase 1; Short=Sterol C-methyltransferase 1; AltName: Full=Protein CEPHALOPOD; AltName: Full=Protein STEROL METHYLTRANSFERASE 1	Q43445	0	Methyltransferase OS=Glycine max PE=2 SV=1	AT5G13710.2	0	sterol methyltransferase 1
TRINITY_DN12358_c0_g1_i8	XP_010695045.1	0	PREDICTED: cycloartenol-C-24-methyltransferase [Beta vulgaris subsp. vulgaris]<>PREDICTED: cycloartenol-C-24-methyltransferase [Beta vulgaris subsp. vulgaris]<>PREDICTED: cycloartenol-C-24-methyltransferase [Beta vulgaris subsp. vulgaris]	XP_010695045.1	0	PREDICTED: cycloartenol-C-24-methyltransferase [Beta vulgaris subsp. vulgaris]<>PREDICTED: cycloartenol-C-24-methyltransferase [Beta vulgaris subsp. vulgaris]<>PREDICTED: cycloartenol-C-24-methyltransferase [Beta vulgaris subsp. vulgaris]	Q9LM02.1	0	RecName: Full=Cycloartenol-C-24-methyltransferase; AltName: Full=24-sterol C-methyltransferase 1; Short=Sterol C-methyltransferase 1; AltName: Full=Protein CEPHALOPOD; AltName: Full=Protein STEROL METHYLTRANSFERASE 1	A0A200R9S2	0	Methyltransferase OS=Macleaya cordata GN=BVC80_9055g37 PE=3 SV=1	AT5G13710.2	0	sterol methyltransferase 1
TRINITY_DN12360_c0_g1_i1	KHN34793.1	1.84e-113	Pathogenesis-related protein PR-1 [Glycine soja]	NP_001237369.2	1.75e-113	SCP-like extracellular protein domain-containing protein precursor [Glycine max]	Q40374.1	1.21e-49	RecName: Full=Pathogenesis-related protein PR-1; Flags: Precursor	A0A0B2RR83	1.2e-113	Pathogenesis-related protein PR-1 OS=Glycine soja GN=glysoja_032969 PE=3 SV=1	AT4G25780.1	2.46e-79	CAP (Cysteine-rich secretory proteins%2C Antigen 5%2C and Pathogenesis-related 1 protein) superfamily protein
TRINITY_DN12366_c0_g1_i2	XP_019456859.1	0	PREDICTED: uncharacterized protein LOC109357383 isoform X1 [Lupinus angustifolius]	XP_019456859.1	0	PREDICTED: uncharacterized protein LOC109357383 isoform X1 [Lupinus angustifolius]	Q6ZQ18.2	2.09e-11	RecName: Full=Protein EFR3 homolog B	A0A1J7GXA4	0	Uncharacterized protein OS=Lupinus angustifolius GN=TanjilG_14769 PE=4 SV=1	AT2G41830.1	0	Uncharacterized protein
TRINITY_DN12366_c0_g1_i6	XP_019456859.1	0	PREDICTED: uncharacterized protein LOC109357383 isoform X1 [Lupinus angustifolius]	XP_019456859.1	0	PREDICTED: uncharacterized protein LOC109357383 isoform X1 [Lupinus angustifolius]	Q6ZQ18.2	2.07e-11	RecName: Full=Protein EFR3 homolog B	A0A1J7GXA4	0	Uncharacterized protein OS=Lupinus angustifolius GN=TanjilG_14769 PE=4 SV=1	AT2G41830.1	0	Uncharacterized protein
TRINITY_DN12366_c0_g1_i9	XP_019456859.1	0	PREDICTED: uncharacterized protein LOC109357383 isoform X1 [Lupinus angustifolius]	XP_019456859.1	0	PREDICTED: uncharacterized protein LOC109357383 isoform X1 [Lupinus angustifolius]	Q6ZQ18.2	2.07e-11	RecName: Full=Protein EFR3 homolog B	A0A1J7GXA4	0	Uncharacterized protein OS=Lupinus angustifolius GN=TanjilG_14769 PE=4 SV=1	AT2G41830.1	0	Uncharacterized protein
TRINITY_DN12368_c0_g1_i1	XP_021689033.1	6.39e-87	uncharacterized protein LOC110671001 [Hevea brasiliensis]	XP_021689033.1	4.61e-87	uncharacterized protein LOC110671001 [Hevea brasiliensis]	B7ITG3.1	9.25e-05	RecName: Full=Metallothiol transferase FosB; AltName: Full=Fosfomycin resistance protein	A0A151T826	1.43e-84	Metallothiol transferase fosB OS=Cajanus cajan GN=KK1_017776 PE=4 SV=1	AT1G80160.1	2.34e-50	Lactoylglutathione lyase / glyoxalase I family protein
TRINITY_DN1237_c5_g1_i4	-	-	-	-	-	-	-	-	-	-	-	-	-	-	-
TRINITY_DN12379_c0_g2_i1	YP_009382934.1	9.81e-120	hypothetical protein RF1 (chloroplast) [Adenanthera microsperma]<>hypothetical protein RF1 (chloroplast) [Adenanthera microsperma]	YP_009382934.1	7.07e-120	hypothetical protein RF1 (chloroplast) [Adenanthera microsperma]	Q2PMP0.1	2.88e-97	RecName: Full=Protein TIC 214; AltName: Full=Translocon at the inner envelope membrane of chloroplasts 214; Short=AtTIC214	A0A1Z1CL40	6.4e-120	Protein TIC 214 OS=Adenanthera microsperma GN=ycf1 PE=3 SV=1	ATCG01130.1	1.28e-77	Ycf1 protein
TRINITY_DN1239_c1_g1_i15	XP_020202618.1	3.52e-27	trafficking protein particle complex II-specific subunit 130 homolog isoform X1 [Cajanus cajan]	XP_020202618.1	2.5e-27	trafficking protein particle complex II-specific subunit 130 homolog isoform X1 [Cajanus cajan]	F4K0C4.1	1.7e-25	RecName: Full=Trafficking protein particle complex II-specific subunit 130 homolog; Short=AtTRS130; Short=TRAPP II-specific subunit 130 homolog	A0A151RBG2	2.41e-27	Trafficking protein particle complex subunit 10 OS=Cajanus cajan GN=KK1_038725 PE=4 SV=1	AT5G54440.1	3e-26	CLUB
TRINITY_DN1239_c1_g1_i19	XP_020202618.1	4.86e-21	trafficking protein particle complex II-specific subunit 130 homolog isoform X1 [Cajanus cajan]	XP_020202618.1	3.51e-21	trafficking protein particle complex II-specific subunit 130 homolog isoform X1 [Cajanus cajan]	F4K0C4.1	3.03e-21	RecName: Full=Trafficking protein particle complex II-specific subunit 130 homolog; Short=AtTRS130; Short=TRAPP II-specific subunit 130 homolog	A0A151RBG2	4.13e-21	Trafficking protein particle complex subunit 10 OS=Cajanus cajan GN=KK1_038725 PE=4 SV=1	AT5G54440.1	3.58e-22	CLUB
TRINITY_DN1239_c1_g1_i7	XP_020202618.1	2.71e-21	trafficking protein particle complex II-specific subunit 130 homolog isoform X1 [Cajanus cajan]	XP_020202618.1	1.95e-21	trafficking protein particle complex II-specific subunit 130 homolog isoform X1 [Cajanus cajan]	F4K0C4.1	3.97e-20	RecName: Full=Trafficking protein particle complex II-specific subunit 130 homolog; Short=AtTRS130; Short=TRAPP II-specific subunit 130 homolog	A0A151RBG2	2.31e-21	Trafficking protein particle complex subunit 10 OS=Cajanus cajan GN=KK1_038725 PE=4 SV=1	AT5G54440.2	4.68e-21	CLUB
TRINITY_DN12390_c0_g1_i1	KHM99968.1	2.29e-67	hypothetical protein glysoja_017666 [Glycine soja]	XP_003524457.1	3.24e-67	PREDICTED: uncharacterized protein LOC100776560 isoform X1 [Glycine max]	-	-	-	K7KS20	2.93e-67	Uncharacterized protein OS=Glycine max GN=LOC100776560 PE=4 SV=1	AT1G01695.1	9.91e-10	Phosphatidylinositol N-acetyglucosaminlytransferase subunit P-like protein
TRINITY_DN12390_c0_g1_i2	XP_006580576.1	7.15e-33	PREDICTED: uncharacterized protein LOC100776560 isoform X2 [Glycine max]<>hypothetical protein GLYMA_05G208500 [Glycine max]	XP_006580576.1	5.16e-33	PREDICTED: uncharacterized protein LOC100776560 isoform X2 [Glycine max]	-	-	-	A0A0R0K4J2	4.67e-33	Uncharacterized protein OS=Glycine max GN=GLYMA_05G208500 PE=4 SV=1	AT1G01695.1	5.1e-09	Phosphatidylinositol N-acetyglucosaminlytransferase subunit P-like protein
TRINITY_DN12394_c0_g1_i11	XP_020224184.1	1.38e-95	G-type lectin S-receptor-like serine/threonine-protein kinase At1g11330 [Cajanus cajan]	XP_020224184.1	9.97e-96	G-type lectin S-receptor-like serine/threonine-protein kinase At1g11330 [Cajanus cajan]	Q9SXB8.3	5.4e-84	RecName: Full=G-type lectin S-receptor-like serine/threonine-protein kinase At1g11330; Flags: Precursor	A0A151S231	2.06e-93	Putative serine/threonine-protein kinase receptor OS=Cajanus cajan GN=KK1_029422 PE=4 SV=1	AT1G11330.1	5.44e-85	S-locus lectin protein kinase family protein
TRINITY_DN12394_c0_g1_i2	XP_020223065.1	0	G-type lectin S-receptor-like serine/threonine-protein kinase At1g11300 [Cajanus cajan]<>G-type lectin S-receptor-like serine/threonine-protein kinase At1g11300 [Cajanus cajan]	XP_020223065.1	0	G-type lectin S-receptor-like serine/threonine-protein kinase At1g11300 [Cajanus cajan]<>G-type lectin S-receptor-like serine/threonine-protein kinase At1g11300 [Cajanus cajan]	Q9SXB8.3	0	RecName: Full=G-type lectin S-receptor-like serine/threonine-protein kinase At1g11330; Flags: Precursor	I1KZ76	0	Uncharacterized protein OS=Glycine max GN=LOC100778927 PE=4 SV=2	AT1G11330.1	0	S-locus lectin protein kinase family protein
TRINITY_DN12394_c0_g1_i3	XP_013448650.1	0	S-locus lectin kinase family protein [Medicago truncatula]<>S-locus lectin kinase family protein [Medicago truncatula]	XP_013448650.1	0	S-locus lectin kinase family protein [Medicago truncatula]	Q9SXB8.3	0	RecName: Full=G-type lectin S-receptor-like serine/threonine-protein kinase At1g11330; Flags: Precursor	A0A151S219	0	Putative serine/threonine-protein kinase receptor OS=Cajanus cajan GN=KK1_029421 PE=4 SV=1	AT1G11330.1	0	S-locus lectin protein kinase family protein
TRINITY_DN12394_c0_g1_i4	XP_020224184.1	2.24e-88	G-type lectin S-receptor-like serine/threonine-protein kinase At1g11330 [Cajanus cajan]	XP_020224184.1	1.62e-88	G-type lectin S-receptor-like serine/threonine-protein kinase At1g11330 [Cajanus cajan]	Q9SXB8.3	3.83e-77	RecName: Full=G-type lectin S-receptor-like serine/threonine-protein kinase At1g11330; Flags: Precursor	A0A151S231	2.46e-86	Putative serine/threonine-protein kinase receptor OS=Cajanus cajan GN=KK1_029422 PE=4 SV=1	AT1G11330.1	4.26e-78	S-locus lectin protein kinase family protein
TRINITY_DN12394_c0_g1_i5	XP_022635482.1	7.37e-154	G-type lectin S-receptor-like serine/threonine-protein kinase At1g11300 [Vigna radiata var. radiata]	XP_022635482.1	5.31e-154	G-type lectin S-receptor-like serine/threonine-protein kinase At1g11300 [Vigna radiata var. radiata]	Q9SXB8.3	3.26e-134	RecName: Full=G-type lectin S-receptor-like serine/threonine-protein kinase At1g11330; Flags: Precursor	I1KZ76	3.32e-153	Uncharacterized protein OS=Glycine max GN=LOC100778927 PE=4 SV=2	AT1G11330.2	3.85e-135	S-locus lectin protein kinase family protein
TRINITY_DN124_c2_g1_i1	-	-	-	-	-	-	-	-	-	-	-	-	-	-	-
TRINITY_DN12404_c0_g1_i10	-	-	-	-	-	-	-	-	-	-	-	-	-	-	-
TRINITY_DN12406_c0_g1_i1	XP_015952249.1	6.17e-169	expansin-A6 [Arachis duranensis]<>expansin-A6 [Arachis ipaensis]	XP_015952249.1	4.45e-169	expansin-A6 [Arachis duranensis]<>expansin-A6 [Arachis ipaensis]	O48818.1	1.14e-155	RecName: Full=Expansin-A4; Short=AtEXPA4; AltName: Full=Alpha-expansin-4; Short=At-EXP4; Short=AtEx4; AltName: Full=Ath-ExpAlpha-1.6; Flags: Precursor	A0A151TMA5	2.33e-168	Expansin-A4 OS=Cajanus cajan GN=KK1_021801 PE=4 SV=1	AT2G39700.1	1.34e-156	expansin A4
TRINITY_DN12407_c0_g1_i1	XP_010106073.1	0	Allene oxide synthase [Morus notabilis]<>Allene oxide synthase [Morus notabilis]	XP_010106073.1	0	Allene oxide synthase [Morus notabilis]	K4BV52.1	0	RecName: Full=Allene oxide synthase 1, chloroplastic; Short=LeAOS1; AltName: Full=Cytochrome P450 74A; Flags: Precursor	W9S158	0	Allene oxide synthase OS=Morus notabilis GN=L484_021251 PE=3 SV=1	AT5G42650.1	0	allene oxide synthase
TRINITY_DN12408_c1_g1_i1	-	-	-	-	-	-	-	-	-	-	-	-	-	-	-
TRINITY_DN12408_c1_g1_i2	-	-	-	-	-	-	-	-	-	-	-	-	-	-	-
TRINITY_DN12413_c0_g1_i1	-	-	-	-	-	-	-	-	-	-	-	-	-	-	-
TRINITY_DN12420_c0_g2_i1	XP_007223354.2	5.51e-134	1-aminocyclopropane-1-carboxylate oxidase homolog 1 [Prunus persica]<>hypothetical protein PRUPE_1G332200 [Prunus persica]	XP_007223354.2	3.97e-134	1-aminocyclopropane-1-carboxylate oxidase homolog 1 [Prunus persica]	Q84MB3.1	1.52e-95	RecName: Full=1-aminocyclopropane-1-carboxylate oxidase homolog 1	A0A251R6Z8	3.6e-134	Uncharacterized protein OS=Prunus persica GN=PRUPE_1G332200 PE=3 SV=1	AT1G06620.1	1.79e-96	2-oxoglutarate (2OG) and Fe(II)-dependent oxygenase superfamily protein
TRINITY_DN12422_c0_g1_i2	XP_021812952.1	4.79e-15	uncharacterized protein LOC110755933 [Prunus avium]	XP_021812952.1	3.46e-15	uncharacterized protein LOC110755933 [Prunus avium]	-	-	-	M5VW42	1.29e-14	Uncharacterized protein OS=Prunus persica GN=PRUPE_8G004000 PE=4 SV=1	AT5G50175.1	5.37e-10	transmembrane protein
TRINITY_DN12430_c0_g1_i1	XP_015896017.1	7.46e-126	PREDICTED: uncharacterized protein LOC107429784 [Ziziphus jujuba]	XP_015896017.1	5.38e-126	PREDICTED: uncharacterized protein LOC107429784 [Ziziphus jujuba]	Q9FLE8.1	3.67e-26	RecName: Full=Uncharacterized protein At5g39865	A0A218WHI5	1.83e-119	Uncharacterized protein OS=Punica granatum GN=CDL15_Pgr018029 PE=4 SV=1	AT1G64500.1	4.67e-78	Glutaredoxin family protein
TRINITY_DN12430_c0_g1_i7	XP_015896017.1	6.95e-126	PREDICTED: uncharacterized protein LOC107429784 [Ziziphus jujuba]	XP_015896017.1	5.02e-126	PREDICTED: uncharacterized protein LOC107429784 [Ziziphus jujuba]	Q9FLE8.1	3.07e-26	RecName: Full=Uncharacterized protein At5g39865	V4TRM2	1.41e-119	Uncharacterized protein OS=Citrus clementina GN=CICLE_v10020737mg PE=4 SV=1	AT1G64500.1	2.15e-78	Glutaredoxin family protein
TRINITY_DN12431_c0_g1_i2	XP_020201912.1	3.32e-113	G-type lectin S-receptor-like serine/threonine-protein kinase At1g11410 isoform X2 [Cajanus cajan]	XP_020201912.1	2.4e-113	G-type lectin S-receptor-like serine/threonine-protein kinase At1g11410 isoform X2 [Cajanus cajan]	Q9ZT07.3	9.3e-83	RecName: Full=G-type lectin S-receptor-like serine/threonine-protein kinase RKS1; AltName: Full=Receptor-like protein kinase 1; Flags: Precursor	A0A0S3QZQ6	2.66e-106	Uncharacterized protein OS=Vigna angularis var. angularis GN=Vigan.01G136000 PE=4 SV=1	AT1G11340.1	1.1e-83	G-type lectin S-receptor-like Serine/Threonine-kinase
TRINITY_DN12432_c0_g1_i4	XP_003529615.1	7.39e-141	PREDICTED: stem-specific protein TSJT1 [Glycine max]<>hypothetical protein GLYMA_07G257700 [Glycine max]	XP_003529615.1	5.33e-141	PREDICTED: stem-specific protein TSJT1 [Glycine max]	P24805.1	2.11e-33	RecName: Full=Stem-specific protein TSJT1	I1KN97	4.83e-141	Uncharacterized protein OS=Glycine max GN=LOC100807247 PE=4 SV=1	AT5G19140.1	1.51e-134	aluminum induced protein with YGL and LRDR motifs
TRINITY_DN12432_c0_g1_i7	XP_015888315.1	2.47e-147	PREDICTED: stem-specific protein TSJT1 [Ziziphus jujuba]	XP_015888315.1	1.78e-147	PREDICTED: stem-specific protein TSJT1 [Ziziphus jujuba]	P24805.1	4.3e-34	RecName: Full=Stem-specific protein TSJT1	I1KN97	7.84e-147	Uncharacterized protein OS=Glycine max GN=LOC100807247 PE=4 SV=1	AT5G19140.1	2.25e-139	aluminum induced protein with YGL and LRDR motifs
TRINITY_DN12441_c0_g1_i3	XP_006604267.1	2.7e-32	PREDICTED: protein EMSY-LIKE 4-like isoform X3 [Glycine max]	XP_006604267.1	1.95e-32	PREDICTED: protein EMSY-LIKE 4-like isoform X3 [Glycine max]	Q9C7C4.1	3.01e-14	RecName: Full=Protein EMSY-LIKE 1; Short=AtEML1	A0A0R0EKT5	7.05e-32	Uncharacterized protein OS=Glycine max GN=GLYMA_19G117000 PE=4 SV=1	AT3G12140.2	3.54e-15	Emsy N Terminus (ENT)/ plant Tudor-like domains-containing protein
TRINITY_DN12442_c0_g1_i1	XP_015894609.1	4.96e-18	PREDICTED: uncharacterized protein LOC107428572 [Ziziphus jujuba]	XP_015894609.1	3.58e-18	PREDICTED: uncharacterized protein LOC107428572 [Ziziphus jujuba]	Q9AWA5.2	3.05e-17	RecName: Full=Alpha-glucan water dikinase, chloroplastic; AltName: Full=Starch-related R1 protein; Flags: Precursor	M5Y1U4	1.67e-16	Uncharacterized protein OS=Prunus persica GN=PRUPE_1G248900 PE=4 SV=1	AT1G10760.3	1.45e-16	Pyruvate phosphate dikinase%2C PEP/pyruvate binding domain-containing protein
TRINITY_DN12447_c1_g1_i1	XP_007201079.1	9.28e-133	protein DMR6-LIKE OXYGENASE 2 [Prunus persica]<>hypothetical protein PRUPE_8G066900 [Prunus persica]	XP_007201079.1	6.7e-133	protein DMR6-LIKE OXYGENASE 2 [Prunus persica]	Q9ZSA7.1	5.37e-62	RecName: Full=Protein DMR6-LIKE OXYGENASE 2; AltName: Full=2-oxoglutarate (2OG)-Fe(II) oxygenase-like protein DLO2; AltName: Full=Salicylate 3-hydroxylase DLO2; Short=S3H DLO2; Short=SA 3-hydroxylase DLO2; Short=Salicylic acid 3-hydroxylase DLO2	M5VZ67	6.06e-133	Uncharacterized protein OS=Prunus persica GN=PRUPE_8G066900 PE=3 SV=1	AT2G36690.2	6.02e-69	2-oxoglutarate (2OG) and Fe(II)-dependent oxygenase superfamily protein
TRINITY_DN12447_c1_g1_i2	XP_006420839.1	2.54e-103	hypothetical protein CICLE_v10005336mg [Citrus clementina]<>hypothetical protein CICLE_v10005336mg [Citrus clementina]	XP_006420839.1	1.83e-103	hypothetical protein CICLE_v10005336mg [Citrus clementina]	Q9ZSA8.1	1.05e-43	RecName: Full=Protein DMR6-LIKE OXYGENASE 1; AltName: Full=2-oxoglutarate (2OG)-Fe(II) oxygenase-like protein DLO1; AltName: Full=Protein SENESCENCE-ASSOCIATED GENE 108; AltName: Full=Salicylate 3-hydroxylase DLO1; Short=S3H DLO1; Short=SA 3-hydroxylase DLO1; Short=Salicylic acid 3-hydroxylase DLO1	V4U4C5	1.66e-103	Uncharacterized protein OS=Citrus clementina GN=CICLE_v10005336mg PE=3 SV=1	AT2G36690.2	2.91e-54	2-oxoglutarate (2OG) and Fe(II)-dependent oxygenase superfamily protein
TRINITY_DN12449_c0_g1_i1	-	-	-	-	-	-	-	-	-	-	-	-	-	-	-
TRINITY_DN12450_c0_g1_i1	XP_019459537.1	4.77e-73	PREDICTED: transcription factor SCREAM2-like isoform X1 [Lupinus angustifolius]	XP_019459537.1	3.44e-73	PREDICTED: transcription factor SCREAM2-like isoform X1 [Lupinus angustifolius]	-	-	-	V7AQC9	3.93e-70	Uncharacterized protein OS=Phaseolus vulgaris GN=PHAVU_010G078900g PE=4 SV=1	AT2G40435.1	1.26e-46	transcription factor SCREAM-like protein
TRINITY_DN12450_c0_g1_i2	XP_020236683.1	1.5e-57	transcription factor SCREAM2-like isoform X2 [Cajanus cajan]	XP_020236683.1	1.08e-57	transcription factor SCREAM2-like isoform X2 [Cajanus cajan]	-	-	-	A0A1J7HLQ7	3.19e-57	Uncharacterized protein OS=Lupinus angustifolius GN=TanjilG_12903 PE=4 SV=1	AT2G40435.1	1.37e-37	transcription factor SCREAM-like protein
TRINITY_DN12458_c1_g1_i1	XP_022749011.1	4.21e-100	auxin-responsive protein IAA13-like [Durio zibethinus]	XP_022749011.1	3.04e-100	auxin-responsive protein IAA13-like [Durio zibethinus]	Q38831.2	3.73e-70	RecName: Full=Auxin-responsive protein IAA13; AltName: Full=Indoleacetic acid-induced protein 13	B9SQS7	3.97e-95	Auxin-responsive protein OS=Ricinus communis GN=RCOM_1217330 PE=3 SV=1	AT2G33310.3	4.16e-72	auxin-induced protein 13
TRINITY_DN12460_c0_g1_i1	XP_004305140.1	4.31e-160	PREDICTED: lactosylceramide 4-alpha-galactosyltransferase-like [Fragaria vesca subsp. vesca]	XP_004305140.1	3.11e-160	PREDICTED: lactosylceramide 4-alpha-galactosyltransferase-like [Fragaria vesca subsp. vesca]	P0C8Q4.1	2.66e-31	RecName: Full=Uncharacterized protein At4g19900	A0A251NZZ5	1.23e-150	Uncharacterized protein OS=Prunus persica GN=PRUPE_6G274400 PE=4 SV=1	AT2G38150.1	1.91e-140	alpha 1%2C4-glycosyltransferase family protein
TRINITY_DN12460_c0_g1_i2	XP_015960899.1	1.9e-112	lactosylceramide 4-alpha-galactosyltransferase-like [Arachis duranensis]	XP_015960899.1	1.43e-112	lactosylceramide 4-alpha-galactosyltransferase-like [Arachis duranensis]	P0C8Q4.1	2.39e-25	RecName: Full=Uncharacterized protein At4g19900	A0A251NZZ5	2.6e-108	Uncharacterized protein OS=Prunus persica GN=PRUPE_6G274400 PE=4 SV=1	AT2G38150.1	6.66e-94	alpha 1%2C4-glycosyltransferase family protein
TRINITY_DN12462_c0_g1_i1	XP_007147644.1	7.86e-169	hypothetical protein PHAVU_006G142300g [Phaseolus vulgaris]<>hypothetical protein PHAVU_006G142300g [Phaseolus vulgaris]	XP_007147644.1	5.67e-169	hypothetical protein PHAVU_006G142300g [Phaseolus vulgaris]	Q9FGK4.1	6.54e-121	RecName: Full=Cytochrome b561 and DOMON domain-containing protein At5g47530; AltName: Full=Protein b561A.tha10; Flags: Precursor	V7BRL0	5.13e-169	Uncharacterized protein OS=Phaseolus vulgaris GN=PHAVU_006G142300g PE=4 SV=1	AT5G47530.1	7.71e-122	Auxin-responsive family protein
TRINITY_DN12462_c0_g1_i12	XP_007147644.1	1.03e-131	hypothetical protein PHAVU_006G142300g [Phaseolus vulgaris]<>hypothetical protein PHAVU_006G142300g [Phaseolus vulgaris]	XP_007147644.1	7.75e-132	hypothetical protein PHAVU_006G142300g [Phaseolus vulgaris]	Q9FGK4.1	7.65e-96	RecName: Full=Cytochrome b561 and DOMON domain-containing protein At5g47530; AltName: Full=Protein b561A.tha10; Flags: Precursor	V7BRL0	6.44e-132	Uncharacterized protein OS=Phaseolus vulgaris GN=PHAVU_006G142300g PE=4 SV=1	AT5G47530.1	1.03e-96	Auxin-responsive family protein
TRINITY_DN12470_c0_g2_i1	XP_018858276.1	7.22e-65	PREDICTED: RING-H2 finger protein ATL3-like [Juglans regia]	XP_018858276.1	5.21e-65	PREDICTED: RING-H2 finger protein ATL3-like [Juglans regia]	P0C035.1	1.17e-47	RecName: Full=RING-H2 finger protein ATL60; AltName: Full=RING-type E3 ubiquitin transferase ATL60	A0A151RM60	1.35e-63	RING-H2 finger protein ATL1P OS=Cajanus cajan GN=KK1_034919 PE=4 SV=1	AT1G53820.1	1.38e-48	RING/U-box superfamily protein
TRINITY_DN12472_c0_g1_i1	AFK47110.1	1.35e-130	unknown [Lotus japonicus]	XP_019422029.1	5.04e-129	PREDICTED: probable mannitol dehydrogenase [Lupinus angustifolius]	Q9ZRF1.1	5.35e-123	RecName: Full=Probable mannitol dehydrogenase; AltName: Full=NAD-dependent mannitol dehydrogenase	I3T3L8	8.79e-131	Uncharacterized protein OS=Lotus japonicus PE=2 SV=1	AT4G37990.1	3.54e-107	cinnamyl alcohol dehydrogenase 8
TRINITY_DN12472_c0_g1_i2	AFK47110.1	0	unknown [Lotus japonicus]	XP_019422029.1	0	PREDICTED: probable mannitol dehydrogenase [Lupinus angustifolius]	Q9ZRF1.1	9.4e-180	RecName: Full=Probable mannitol dehydrogenase; AltName: Full=NAD-dependent mannitol dehydrogenase	I3T3L8	0	Uncharacterized protein OS=Lotus japonicus PE=2 SV=1	AT4G37990.1	7.12e-161	cinnamyl alcohol dehydrogenase 8
TRINITY_DN12473_c0_g1_i2	PIA55092.1	0.000691	hypothetical protein AQUCO_00800081v1 [Aquilegia coerulea]	-	-	-	P42802.1	1.3e-05	RecName: Full=Inositol-3-phosphate synthase; Short=MIP synthase; AltName: Full=Myo-inositol 1-phosphate synthase; Short=IPS; Short=MI-1-P synthase	A0A067DVK1	0.000712	Uncharacterized protein OS=Citrus sinensis GN=CISIN_1g010460mg PE=4 SV=1	AT4G39800.1	4.39e-06	myo-inositol-1-phosphate synthase 1
TRINITY_DN12477_c0_g1_i1	XP_003540037.1	2.3e-54	PREDICTED: kinesin-3-like [Glycine max]<>hypothetical protein GLYMA_12G136600 [Glycine max]	XP_003540037.1	1.66e-54	PREDICTED: kinesin-3-like [Glycine max]	P46875.1	5.81e-32	RecName: Full=Kinesin-like protein KIN-14N; AltName: Full=AtKIN14d; AltName: Full=Kinesin-like protein KatC	I1LSN9	1.5e-54	Kinesin-like protein OS=Glycine max GN=LOC100784221 PE=3 SV=1	AT5G54670.2	6.85e-33	kinesin 3
TRINITY_DN12479_c0_g1_i1	XP_020230240.1	1.19e-90	transcription factor MYB108 [Cajanus cajan]<>Myb-related protein 305 family [Cajanus cajan]	XP_020230240.1	8.57e-91	transcription factor MYB108 [Cajanus cajan]	Q9FGY3.1	1.09e-79	RecName: Full=Transcription factor MYB78; AltName: Full=Myb-related protein 78; Short=AtMYB78	A0A151SCT9	7.76e-91	Myb-related protein 305 family OS=Cajanus cajan GN=KK1_025550 PE=4 SV=1	AT5G49620.1	1.29e-80	myb domain protein 78
TRINITY_DN12479_c0_g2_i1	XP_011027944.1	4.28e-131	PREDICTED: transcription factor MYB108-like [Populus euphratica]	XP_011027944.1	3.09e-131	PREDICTED: transcription factor MYB108-like [Populus euphratica]	Q10MB4.1	5.49e-87	RecName: Full=Transcription factor MYB2; AltName: Full=Myb-related protein 2; Short=OsMYB2	B9HIK1	1.27e-130	GmMYB12 family protein OS=Populus trichocarpa GN=POPTR_0008s10080g PE=4 SV=1	AT3G06490.1	5.55e-85	myb domain protein 108
TRINITY_DN12484_c0_g1_i1	ONH98828.1	9.58e-60	hypothetical protein PRUPE_7G267500 [Prunus persica]	XP_012465857.1	1.15e-58	PREDICTED: formin-like protein 1 [Gossypium raimondii]	Q9SE97.1	3.25e-52	RecName: Full=Formin-like protein 1; Short=AtFH1; Short=AtFORMIN-8; Flags: Precursor	A0A251NHL1	6.26e-60	Formin-like protein OS=Prunus persica GN=PRUPE_7G267500 PE=3 SV=1	AT3G25500.1	3.83e-53	formin homology 1
TRINITY_DN12485_c0_g1_i12	XP_016183651.1	0	ATP-dependent DNA helicase homolog RECG, chloroplastic isoform X1 [Arachis ipaensis]	XP_016183651.1	0	ATP-dependent DNA helicase homolog RECG, chloroplastic isoform X1 [Arachis ipaensis]	F4INA9.1	0	RecName: Full=ATP-dependent DNA helicase homolog RECG, chloroplastic; Flags: Precursor	A0A1S2Y2D3	0	uncharacterized protein LOC101501281 isoform X2 OS=Cicer arietinum GN=LOC101501281 PE=4 SV=1	AT2G01440.1	0	DEAD/DEAH box RNA helicase family protein
TRINITY_DN1249_c0_g1_i6	-	-	-	-	-	-	-	-	-	-	-	-	-	-	-
TRINITY_DN12508_c0_g1_i1	-	-	-	-	-	-	-	-	-	-	-	-	-	-	-
TRINITY_DN12511_c0_g1_i1	-	-	-	-	-	-	-	-	-	-	-	-	-	-	-
TRINITY_DN12511_c0_g1_i2	-	-	-	-	-	-	-	-	-	-	-	-	-	-	-
TRINITY_DN12511_c0_g1_i3	-	-	-	-	-	-	-	-	-	-	-	-	-	-	-
TRINITY_DN12511_c0_g1_i4	-	-	-	-	-	-	-	-	-	-	-	-	-	-	-
TRINITY_DN12511_c0_g2_i2	-	-	-	-	-	-	-	-	-	-	-	-	-	-	-
TRINITY_DN12511_c0_g2_i4	-	-	-	-	-	-	-	-	-	-	-	-	-	-	-
TRINITY_DN12513_c0_g1_i2	XP_016174357.1	9.5e-32	uncharacterized protein LOC107617038 [Arachis ipaensis]	XP_016174357.1	6.86e-32	uncharacterized protein LOC107617038 [Arachis ipaensis]	-	-	-	M5X7L8	6.4e-18	Uncharacterized protein OS=Prunus persica GN=PRUPE_ppa020923mg PE=4 SV=1	-	-	-
TRINITY_DN12528_c0_g1_i1	-	-	-	-	-	-	-	-	-	-	-	-	-	-	-
TRINITY_DN12528_c0_g1_i2	-	-	-	-	-	-	-	-	-	-	-	-	-	-	-
TRINITY_DN12543_c0_g1_i1	NP_001321204.1	2.76e-29	myb domain protein 63 [Arabidopsis thaliana]<>Similar to myb-related transcription factors e.g., gb|X98308. EST gb|T22093 and gb|T22697 come from this gene [Arabidopsis thaliana]<>myb domain protein 63 [Arabidopsis thaliana]	NP_001321204.1	2.08e-29	myb domain protein 63 [Arabidopsis thaliana]	Q6R0A6.1	1.43e-16	RecName: Full=Transcription factor MYB63; AltName: Full=Myb-related protein 63; Short=AtMYB63	A0A1P8AQ56	1.73e-29	Myb domain protein 63 OS=Arabidopsis thaliana GN=MYB63 PE=4 SV=1	AT1G79180.2	1.76e-32	myb domain protein 63
TRINITY_DN12543_c0_g1_i2	XP_011048479.1	5.88e-73	PREDICTED: myb-related protein Myb4-like [Populus euphratica]	XP_011048479.1	4.24e-73	PREDICTED: myb-related protein Myb4-like [Populus euphratica]	Q9SJX8.1	1.4e-55	RecName: Full=Transcription factor MYB14; AltName: Full=Myb-related protein 14; Short=AtMYB14; Short=MYB14At	K7KY79	1.71e-72	Uncharacterized protein OS=Glycine max GN=LOC100777621 PE=4 SV=1	AT2G31180.1	1.65e-56	myb domain protein 14
TRINITY_DN12546_c0_g1_i2	ASC62400.1	0	DOPA decarboxylase 1, partial [Mucuna pruriens]	XP_003529905.1	0	PREDICTED: tyrosine decarboxylase 1-like [Glycine max]	P54768.1	0	RecName: Full=Tyrosine/DOPA decarboxylase 1; Includes: RecName: Full=DOPA decarboxylase; Short=DDC; Includes: RecName: Full=Tyrosine decarboxylase	A0A0B2R021	0	Tyrosine/DOPA decarboxylase 2 OS=Glycine soja GN=glysoja_041809 PE=3 SV=1	AT2G20340.1	0	Pyridoxal phosphate (PLP)-dependent transferases superfamily protein
TRINITY_DN12550_c0_g1_i2	XP_015966421.1	2.03e-47	probable LRR receptor-like serine/threonine-protein kinase At4g29180 isoform X1 [Arachis duranensis]	XP_015966421.1	1.53e-47	probable LRR receptor-like serine/threonine-protein kinase At4g29180 isoform X1 [Arachis duranensis]	C0LGR6.2	2.34e-23	RecName: Full=Probable LRR receptor-like serine/threonine-protein kinase At4g29180; Flags: Precursor	A0A1R3J9T0	1.02e-42	Uncharacterized protein OS=Corchorus olitorius GN=COLO4_18263 PE=4 SV=1	AT4G29450.1	4.16e-25	Leucine-rich repeat protein kinase family protein
TRINITY_DN12551_c0_g1_i1	XP_021676041.1	8.05e-60	pyruvate dehydrogenase E1 component subunit alpha-3, chloroplastic-like [Hevea brasiliensis]	XP_021676041.1	5.8e-60	pyruvate dehydrogenase E1 component subunit alpha-3, chloroplastic-like [Hevea brasiliensis]	O24457.1	7.68e-55	RecName: Full=Pyruvate dehydrogenase E1 component subunit alpha-3, chloroplastic; Flags: Precursor	A0A2C9WNR2	1.73e-59	Uncharacterized protein OS=Manihot esculenta GN=MANES_01G239900 PE=4 SV=1	AT1G01090.1	9.05e-56	pyruvate dehydrogenase E1 alpha
TRINITY_DN12565_c0_g1_i2	XP_003523014.1	2.38e-101	PREDICTED: thioredoxin-like 1-2, chloroplastic [Glycine max]<>hypothetical protein GLYMA_04G167500 [Glycine max]	XP_003523014.1	1.71e-101	PREDICTED: thioredoxin-like 1-2, chloroplastic [Glycine max]	O64654.1	7.6e-75	RecName: Full=Thioredoxin-like 1-1, chloroplastic; AltName: Full=Atypical cysteine/histidine-rich thioredoxin 4; Short=AtACHT4; AltName: Full=Lilium-type thioredoxin 1-1; Flags: Precursor	K7KKM8	1.55e-101	Uncharacterized protein OS=Glycine max GN=LOC100801871 PE=4 SV=1	AT1G08570.1	8.96e-76	atypical CYS HIS rich thioredoxin 4
TRINITY_DN12565_c2_g1_i1	AIX10142.1	1.19e-08	flavonoid 3',5'-hydroxylase, partial [Penstemon virgatus]	XP_017440378.1	1.71e-08	PREDICTED: flavonoid 3',5'-hydroxylase 1-like isoform X1 [Vigna angularis]<>PREDICTED: flavonoid 3',5'-hydroxylase 1-like isoform X2 [Vigna angularis]	O04773.1	1.62e-10	RecName: Full=Flavonoid 3',5'-hydroxylase; Short=F3'5'H; AltName: Full=Cytochrome P450 75A6	A0A0A0YM58	7.79e-09	F3'5'H protein (Fragment) OS=Penstemon virgatus GN=F3'5'H PE=2 SV=1	AT4G37360.1	1.39e-06	cytochrome P450%2C family 81%2C subfamily D%2C polypeptide 2
TRINITY_DN12568_c0_g1_i1	XP_020219927.1	4.31e-13	CRIB domain-containing protein RIC4 isoform X1 [Cajanus cajan]	XP_020219927.1	3.11e-13	CRIB domain-containing protein RIC4 isoform X1 [Cajanus cajan]	Q1G3K8.1	1.08e-06	RecName: Full=CRIB domain-containing protein RIC7; AltName: Full=ROP-interactive CRIB motif-containing protein 7; AltName: Full=Target of ROP protein RIC7	I1N3Y7	1.16e-12	Uncharacterized protein OS=Glycine max GN=LOC100787187 PE=4 SV=2	AT4G28556.1	1.28e-07	PAK-box/P21-Rho-binding family protein
TRINITY_DN12569_c0_g1_i10	XP_016194395.1	0	receptor-like protein kinase FERONIA [Arachis ipaensis]	XP_016194395.1	0	receptor-like protein kinase FERONIA [Arachis ipaensis]	Q9SCZ4.1	0	RecName: Full=Receptor-like protein kinase FERONIA; AltName: Full=Protein SIRENE; Flags: Precursor	A0A1J0F5V6	0	MRLK51 OS=Fragaria ananassa PE=2 SV=1	AT3G51550.1	0	Malectin/receptor-like protein kinase family protein
TRINITY_DN12571_c0_g1_i1	KZV44496.1	2.15e-07	bifunctional aspartate aminotransferase and glutamate/aspartate-prephenate aminotransferase [Dorcoceras hygrometricum]	XP_020236962.1	4.3e-07	bifunctional aspartate aminotransferase and glutamate/aspartate-prephenate aminotransferase-like [Cajanus cajan]	Q9SIE1.2	6.81e-09	RecName: Full=Bifunctional aspartate aminotransferase and glutamate/aspartate-prephenate aminotransferase; Short=AtAAT; Short=AtPPA-AT; AltName: Full=Protein MATERNAL EFFECT EMBRYO ARREST 17; Flags: Precursor	I1K4M0	3.93e-07	Uncharacterized protein OS=Glycine max GN=LOC100801361 PE=4 SV=1	AT2G22250.1	7.86e-10	aspartate aminotransferase
TRINITY_DN12571_c2_g1_i1	XP_019464191.1	4.01e-15	PREDICTED: bifunctional aspartate aminotransferase and glutamate/aspartate-prephenate aminotransferase-like [Lupinus angustifolius]	XP_019464191.1	2.92e-15	PREDICTED: bifunctional aspartate aminotransferase and glutamate/aspartate-prephenate aminotransferase-like [Lupinus angustifolius]	Q9SIE1.2	4.11e-13	RecName: Full=Bifunctional aspartate aminotransferase and glutamate/aspartate-prephenate aminotransferase; Short=AtAAT; Short=AtPPA-AT; AltName: Full=Protein MATERNAL EFFECT EMBRYO ARREST 17; Flags: Precursor	A0A0S3QYH8	2.78e-15	Uncharacterized protein OS=Vigna angularis var. angularis GN=Vigan.01G083700 PE=4 SV=1	AT2G22250.1	4.59e-14	aspartate aminotransferase
TRINITY_DN12578_c0_g1_i1	XP_020209809.1	1.54e-54	probable mannitol dehydrogenase, partial [Cajanus cajan]	XP_020209809.1	1.11e-54	probable mannitol dehydrogenase, partial [Cajanus cajan]	Q43138.1	8.27e-47	RecName: Full=Probable mannitol dehydrogenase 3; AltName: Full=NAD-dependent mannitol dehydrogenase 3	A0A072UE46	1.32e-51	Cinnamyl alcohol dehydrogenase-like protein OS=Medicago truncatula GN=25494598 PE=3 SV=1	AT4G37980.2	9.75e-42	cinnamyl alcohol dehydrogenase 7
TRINITY_DN1258_c0_g1_i2	XP_003595618.1	0	SOUL heme-binding family protein [Medicago truncatula]<>SOUL heme-binding family protein [Medicago truncatula]	XP_003595618.1	0	SOUL heme-binding family protein [Medicago truncatula]	Q9SR77.1	4.14e-13	RecName: Full=Heme-binding-like protein At3g10130, chloroplastic; Flags: Precursor	G7IQI5	0	SOUL heme-binding family protein OS=Medicago truncatula GN=11409024 PE=4 SV=1	AT5G20140.1	9.51e-179	SOUL heme-binding family protein
TRINITY_DN1258_c0_g1_i5	XP_022732738.1	0	uncharacterized protein LOC111286793 [Durio zibethinus]	XP_022732738.1	0	uncharacterized protein LOC111286793 [Durio zibethinus]	Q9SR77.1	1.17e-15	RecName: Full=Heme-binding-like protein At3g10130, chloroplastic; Flags: Precursor	G7IQI5	0	SOUL heme-binding family protein OS=Medicago truncatula GN=11409024 PE=4 SV=1	AT5G20140.1	0	SOUL heme-binding family protein
TRINITY_DN12581_c0_g1_i13	-	-	-	-	-	-	-	-	-	-	-	-	-	-	-
TRINITY_DN12581_c0_g1_i3	-	-	-	-	-	-	-	-	-	-	-	-	-	-	-
TRINITY_DN12581_c0_g1_i9	-	-	-	-	-	-	-	-	-	-	-	-	-	-	-
TRINITY_DN12588_c0_g3_i1	XP_015933227.1	0	probable LRR receptor-like serine/threonine-protein kinase At2g23950 isoform X2 [Arachis duranensis]	XP_015933227.1	0	probable LRR receptor-like serine/threonine-protein kinase At2g23950 isoform X2 [Arachis duranensis]	Q0WVM4.1	0	RecName: Full=Probable LRR receptor-like serine/threonine-protein kinase At2g23950; Flags: Precursor	A0A151S9J9	0	Putative LRR receptor-like serine/threonine-protein kinase At2g23950 family OS=Cajanus cajan GN=KK1_026728 PE=3 SV=1	AT2G23950.1	0	Leucine-rich repeat protein kinase family protein
TRINITY_DN1259_c0_g1_i2	KRH29271.1	3.01e-171	hypothetical protein GLYMA_11G106300 [Glycine max]	XP_007137356.1	2.92e-169	hypothetical protein PHAVU_009G120400g [Phaseolus vulgaris]	F4I9E1.1	2.42e-22	RecName: Full=Protein NUCLEAR FUSION DEFECTIVE 4	I1LJ08	1.97e-171	Uncharacterized protein OS=Glycine max GN=LOC100800237 PE=4 SV=1	AT2G16660.1	1.11e-164	Major facilitator superfamily protein
TRINITY_DN1259_c0_g1_i3	XP_003537801.1	1.16e-178	PREDICTED: protein NUCLEAR FUSION DEFECTIVE 4 [Glycine max]<>hypothetical protein GLYMA_11G106300 [Glycine max]<>hypothetical protein GLYMA_11G106300 [Glycine max]<>hypothetical protein GLYMA_11G106300 [Glycine max]	XP_003537801.1	8.76e-179	PREDICTED: protein NUCLEAR FUSION DEFECTIVE 4 [Glycine max]	F4I9E1.1	2.75e-29	RecName: Full=Protein NUCLEAR FUSION DEFECTIVE 4	I1LJ09	7.2e-179	Uncharacterized protein OS=Glycine max GN=LOC100800237 PE=4 SV=1	AT4G34950.1	8.99e-169	Major facilitator superfamily protein
TRINITY_DN1259_c0_g1_i4	XP_003537801.1	0	PREDICTED: protein NUCLEAR FUSION DEFECTIVE 4 [Glycine max]<>hypothetical protein GLYMA_11G106300 [Glycine max]<>hypothetical protein GLYMA_11G106300 [Glycine max]<>hypothetical protein GLYMA_11G106300 [Glycine max]	XP_003537801.1	0	PREDICTED: protein NUCLEAR FUSION DEFECTIVE 4 [Glycine max]	F4I9E1.1	9.92e-46	RecName: Full=Protein NUCLEAR FUSION DEFECTIVE 4	I1LJ09	0	Uncharacterized protein OS=Glycine max GN=LOC100800237 PE=4 SV=1	AT4G34950.1	0	Major facilitator superfamily protein
TRINITY_DN1259_c0_g1_i5	KRH29271.1	4.21e-133	hypothetical protein GLYMA_11G106300 [Glycine max]	XP_003537801.1	7.64e-133	PREDICTED: protein NUCLEAR FUSION DEFECTIVE 4 [Glycine max]	F4I9E1.1	3.02e-14	RecName: Full=Protein NUCLEAR FUSION DEFECTIVE 4	I1LJ08	2.6e-133	Uncharacterized protein OS=Glycine max GN=LOC100800237 PE=4 SV=1	AT2G16660.1	1.31e-129	Major facilitator superfamily protein
TRINITY_DN12595_c0_g1_i10	-	-	-	-	-	-	-	-	-	-	-	-	-	-	-
TRINITY_DN12595_c0_g1_i14	-	-	-	-	-	-	-	-	-	-	-	-	-	-	-
TRINITY_DN12595_c0_g1_i18	-	-	-	-	-	-	-	-	-	-	-	-	-	-	-
TRINITY_DN12595_c1_g1_i1	-	-	-	-	-	-	-	-	-	-	-	-	-	-	-
TRINITY_DN1260_c0_g1_i1	XP_015949454.1	0	protein NRT1/ PTR FAMILY 5.2-like [Arachis duranensis]	XP_015949454.1	0	protein NRT1/ PTR FAMILY 5.2-like [Arachis duranensis]	Q9FNL7.1	0	RecName: Full=Protein NRT1/ PTR FAMILY 5.2; Short=AtNPF5.2; AltName: Full=Peptide transporter PTR3-A; Short=AtPTR3	M5XVS3	0	Uncharacterized protein OS=Prunus persica GN=PRUPE_1G045600 PE=4 SV=1	AT5G46050.1	0	peptide transporter 3
TRINITY_DN1260_c0_g1_i3	XP_015949454.1	5.82e-143	protein NRT1/ PTR FAMILY 5.2-like [Arachis duranensis]	XP_015949454.1	4.2e-143	protein NRT1/ PTR FAMILY 5.2-like [Arachis duranensis]	Q9FNL7.1	1.35e-113	RecName: Full=Protein NRT1/ PTR FAMILY 5.2; Short=AtNPF5.2; AltName: Full=Peptide transporter PTR3-A; Short=AtPTR3	A0A067L788	5.67e-142	Uncharacterized protein OS=Jatropha curcas GN=JCGZ_02368 PE=4 SV=1	AT5G46050.2	3.64e-116	peptide transporter 3
TRINITY_DN1260_c1_g1_i1	-	-	-	-	-	-	-	-	-	-	-	-	-	-	-
TRINITY_DN12610_c0_g1_i10	XP_004515833.1	0	PREDICTED: uncharacterized aarF domain-containing protein kinase 1-like [Cicer arietinum]	XP_004515833.1	0	PREDICTED: uncharacterized aarF domain-containing protein kinase 1-like [Cicer arietinum]	Q86TW2.2	7.44e-42	RecName: Full=Uncharacterized aarF domain-containing protein kinase 1; Flags: Precursor	A0A1S2Z6B4	0	uncharacterized aarF domain-containing protein kinase 1-like OS=Cicer arietinum GN=LOC101492420 PE=4 SV=1	AT5G50330.1	0	Protein kinase superfamily protein
TRINITY_DN12610_c0_g1_i14	KHN34388.1	3.93e-174	Putative serine/threonine-protein kinase abkB [Glycine soja]	XP_019457519.1	6.08e-174	PREDICTED: uncharacterized aarF domain-containing protein kinase 1-like isoform X1 [Lupinus angustifolius]	Q9ASX5.1	5.63e-31	RecName: Full=Uncharacterized aarF domain-containing protein kinase At5g05200, chloroplastic; Flags: Precursor	I1K079	8.04e-174	Uncharacterized protein OS=Glycine max GN=LOC100797467 PE=4 SV=2	AT4G24810.2	8.04e-159	Protein kinase superfamily protein
TRINITY_DN12610_c0_g1_i20	XP_004515833.1	0	PREDICTED: uncharacterized aarF domain-containing protein kinase 1-like [Cicer arietinum]	XP_004515833.1	0	PREDICTED: uncharacterized aarF domain-containing protein kinase 1-like [Cicer arietinum]	Q93Y08.1	1.54e-32	RecName: Full=Protein ACTIVITY OF BC1 COMPLEX KINASE 8, chloroplastic; Short=ABC1-LIKE KINASE 8; AltName: Full=ABC2 homolog protein 13; Short=AtATH13; AltName: Full=Oxidative stress-related ABC1-like protein 1, chloroplastic; Short=AtOSA1; Flags: Precursor	A0A1S2Z6B4	0	uncharacterized aarF domain-containing protein kinase 1-like OS=Cicer arietinum GN=LOC101492420 PE=4 SV=1	AT4G24810.2	0	Protein kinase superfamily protein
TRINITY_DN12610_c0_g1_i25	XP_004515833.1	0	PREDICTED: uncharacterized aarF domain-containing protein kinase 1-like [Cicer arietinum]	XP_004515833.1	0	PREDICTED: uncharacterized aarF domain-containing protein kinase 1-like [Cicer arietinum]	Q86TW2.2	1.71e-40	RecName: Full=Uncharacterized aarF domain-containing protein kinase 1; Flags: Precursor	A0A1S2Z6B4	0	uncharacterized aarF domain-containing protein kinase 1-like OS=Cicer arietinum GN=LOC101492420 PE=4 SV=1	AT5G50330.1	0	Protein kinase superfamily protein
TRINITY_DN12610_c0_g1_i26	XP_019457519.1	8.53e-170	PREDICTED: uncharacterized aarF domain-containing protein kinase 1-like isoform X1 [Lupinus angustifolius]	XP_019457519.1	6.16e-170	PREDICTED: uncharacterized aarF domain-containing protein kinase 1-like isoform X1 [Lupinus angustifolius]	Q9ASX5.1	9.8e-30	RecName: Full=Uncharacterized aarF domain-containing protein kinase At5g05200, chloroplastic; Flags: Precursor	I1K079	6.07e-169	Uncharacterized protein OS=Glycine max GN=LOC100797467 PE=4 SV=2	AT4G24810.2	1.28e-154	Protein kinase superfamily protein
TRINITY_DN12612_c0_g2_i1	XP_016183946.1	0	probable 2-oxoglutarate-dependent dioxygenase At5g05600 [Arachis ipaensis]	XP_016183946.1	0	probable 2-oxoglutarate-dependent dioxygenase At5g05600 [Arachis ipaensis]	Q9FFF6.1	1.73e-160	RecName: Full=Probable 2-oxoglutarate-dependent dioxygenase At5g05600	A0A151S2V6	0	Leucoanthocyanidin dioxygenase OS=Cajanus cajan GN=KK1_029220 PE=3 SV=1	AT5G05600.1	2.05e-161	2-oxoglutarate (2OG) and Fe(II)-dependent oxygenase superfamily protein
TRINITY_DN12612_c0_g2_i2	XP_020233445.1	6.04e-140	probable 2-oxoglutarate-dependent dioxygenase ANS [Cajanus cajan]<>Leucoanthocyanidin dioxygenase [Cajanus cajan]	XP_020233445.1	4.36e-140	probable 2-oxoglutarate-dependent dioxygenase ANS [Cajanus cajan]	Q9FFF6.1	2.21e-120	RecName: Full=Probable 2-oxoglutarate-dependent dioxygenase At5g05600	A0A151S2V6	3.94e-140	Leucoanthocyanidin dioxygenase OS=Cajanus cajan GN=KK1_029220 PE=3 SV=1	AT5G05600.1	2.61e-121	2-oxoglutarate (2OG) and Fe(II)-dependent oxygenase superfamily protein
TRINITY_DN12612_c2_g2_i2	-	-	-	-	-	-	-	-	-	-	-	-	-	-	-
TRINITY_DN12612_c2_g2_i4	-	-	-	-	-	-	-	-	-	-	-	-	-	-	-
TRINITY_DN12616_c0_g1_i1	XP_007132400.1	5.18e-100	hypothetical protein PHAVU_011G091600g [Phaseolus vulgaris]<>hypothetical protein PHAVU_011G091600g [Phaseolus vulgaris]	XP_007132400.1	3.74e-100	hypothetical protein PHAVU_011G091600g [Phaseolus vulgaris]	-	-	-	V7AFR7	3.38e-100	Uncharacterized protein OS=Phaseolus vulgaris GN=PHAVU_011G091600g PE=4 SV=1	AT2G27740.1	1.89e-77	RAB6-interacting golgin (DUF662)
TRINITY_DN12621_c0_g3_i1	XP_014514358.1	0	probable serine/threonine-protein kinase At1g54610 [Vigna radiata var. radiata]	XP_014514358.1	0	probable serine/threonine-protein kinase At1g54610 [Vigna radiata var. radiata]	Q9ZVM9.1	1.06e-133	RecName: Full=Probable serine/threonine-protein kinase At1g54610	A0A1S3V7N5	0	probable serine/threonine-protein kinase At1g54610 OS=Vigna radiata var. radiata GN=LOC106772460 PE=4 SV=1	AT1G54610.3	1.25e-134	Protein kinase superfamily protein
TRINITY_DN12621_c0_g3_i3	XP_012570099.1	2.75e-169	PREDICTED: probable serine/threonine-protein kinase At1g54610 [Cicer arietinum]	XP_012570099.1	2.07e-169	PREDICTED: probable serine/threonine-protein kinase At1g54610 [Cicer arietinum]	Q9ZVM9.1	3.18e-102	RecName: Full=Probable serine/threonine-protein kinase At1g54610	A0A1S3E404	1.72e-169	probable serine/threonine-protein kinase At1g54610 OS=Cicer arietinum GN=LOC101513918 PE=4 SV=1	AT1G54610.3	4.26e-103	Protein kinase superfamily protein
TRINITY_DN12623_c0_g1_i1	AFK47122.1	1.24e-37	unknown [Lotus japonicus]	XP_003593591.1	4.1e-36	helix loop helix DNA-binding domain protein [Medicago truncatula]	F4JIJ7.1	4.84e-15	RecName: Full=Transcription factor bHLH162; AltName: Full=Basic helix-loop-helix protein 162; Short=AtbHLH162; Short=bHLH 162; AltName: Full=bHLH transcription factor bHLH162	I3T3N0	8.11e-38	Uncharacterized protein OS=Lotus japonicus PE=2 SV=1	AT4G20970.1	5.71e-16	basic helix-loop-helix (bHLH) DNA-binding superfamily protein
TRINITY_DN12638_c0_g2_i1	XP_018859560.1	1.9e-85	PREDICTED: kiwellin-like [Juglans regia]	XP_018859560.1	1.37e-85	PREDICTED: kiwellin-like [Juglans regia]	P84527.1	4.62e-77	RecName: Full=Kiwellin; AltName: Allergen=Act d 5; Contains: RecName: Full=Kissper; Contains: RecName: Full=KiTH-3; Contains: RecName: Full=KiTH-1; Contains: RecName: Full=KiTH-2	A0A251NR03	6.01e-84	Uncharacterized protein OS=Prunus persica GN=PRUPE_6G105400 PE=4 SV=1	-	-	-
TRINITY_DN12641_c0_g1_i1	XP_007142028.1	3.44e-121	hypothetical protein PHAVU_008G246300g [Phaseolus vulgaris]<>hypothetical protein PHAVU_008G246300g [Phaseolus vulgaris]	XP_007142028.1	2.48e-121	hypothetical protein PHAVU_008G246300g [Phaseolus vulgaris]	F4KEW8.1	3.54e-71	RecName: Full=Protein NETWORKED 4A	V7B805	2.25e-121	Uncharacterized protein OS=Phaseolus vulgaris GN=PHAVU_008G246300g PE=4 SV=1	AT5G58320.5	4.18e-72	Kinase interacting (KIP1-like) family protein
TRINITY_DN12641_c0_g1_i2	XP_017430374.1	3.43e-112	PREDICTED: protein NETWORKED 4A-like [Vigna angularis]<>PREDICTED: protein NETWORKED 4A-like [Vigna angularis]<>PREDICTED: protein NETWORKED 4A-like [Vigna angularis]<>hypothetical protein VIGAN_03105600 [Vigna angularis var. angularis]	XP_017430374.1	2.47e-112	PREDICTED: protein NETWORKED 4A-like [Vigna angularis]<>PREDICTED: protein NETWORKED 4A-like [Vigna angularis]<>PREDICTED: protein NETWORKED 4A-like [Vigna angularis]	F4KEW8.1	1.12e-69	RecName: Full=Protein NETWORKED 4A	A0A0S3RL83	2.24e-112	Uncharacterized protein OS=Vigna angularis var. angularis GN=Vigan.03G105600 PE=4 SV=1	AT5G58320.5	1.32e-70	Kinase interacting (KIP1-like) family protein
TRINITY_DN12642_c0_g1_i2	XP_019421575.1	0	PREDICTED: 7-deoxyloganetic acid glucosyltransferase-like [Lupinus angustifolius]<>hypothetical protein TanjilG_25542 [Lupinus angustifolius]	XP_019421575.1	0	PREDICTED: 7-deoxyloganetic acid glucosyltransferase-like [Lupinus angustifolius]	U3U992.1	4.65e-149	RecName: Full=7-deoxyloganetic acid glucosyltransferase; AltName: Full=UDP-glucose glucosyltransferase 8; Short=CrUGT8; AltName: Full=UDP-glycosyltransferase 709C2	V7CM65	0	Glycosyltransferase OS=Phaseolus vulgaris GN=PHAVU_002G145900g PE=3 SV=1	AT1G22400.1	6.77e-89	UDP-Glycosyltransferase superfamily protein
TRINITY_DN12645_c0_g2_i1	-	-	-	-	-	-	-	-	-	-	-	-	-	-	-
TRINITY_DN12647_c0_g1_i1	XP_016174718.1	0	xyloglucan galactosyltransferase XLT2 [Arachis ipaensis]	XP_016174718.1	0	xyloglucan galactosyltransferase XLT2 [Arachis ipaensis]	F4K6F1.1	0	RecName: Full=Xyloglucan galactosyltransferase XLT2; AltName: Full=Glycosyltransferase 18; Short=AtGT18; AltName: Full=Protein XYLOGLUCAN L-SIDE CHAIN GALACTOSYLTRANSFERASE POSITION 2	K7N3K7	0	Uncharacterized protein OS=Glycine max GN=LOC100812182 PE=4 SV=1	AT5G62220.1	0	glycosyltransferase 18
TRINITY_DN12647_c0_g1_i5	XP_016174718.1	0	xyloglucan galactosyltransferase XLT2 [Arachis ipaensis]	XP_016174718.1	0	xyloglucan galactosyltransferase XLT2 [Arachis ipaensis]	F4K6F1.1	0	RecName: Full=Xyloglucan galactosyltransferase XLT2; AltName: Full=Glycosyltransferase 18; Short=AtGT18; AltName: Full=Protein XYLOGLUCAN L-SIDE CHAIN GALACTOSYLTRANSFERASE POSITION 2	K7N3K7	0	Uncharacterized protein OS=Glycine max GN=LOC100812182 PE=4 SV=1	AT5G62220.1	0	glycosyltransferase 18
TRINITY_DN12647_c1_g1_i1	XP_003630742.2	2.02e-64	alpha/beta-hydrolase domain protein [Medicago truncatula]<>alpha/beta-hydrolase domain protein [Medicago truncatula]	XP_003630742.2	1.53e-64	alpha/beta-hydrolase domain protein [Medicago truncatula]	-	-	-	G7L850	1.28e-64	Alpha/beta-hydrolase domain protein OS=Medicago truncatula GN=11416730 PE=4 SV=2	AT2G44970.3	2.84e-46	alpha/beta-Hydrolases superfamily protein
TRINITY_DN12647_c1_g1_i3	XP_010095376.1	2e-87	hypothetical protein L484_010906 [Morus notabilis]<>hypothetical protein L484_010906 [Morus notabilis]	XP_010095376.1	1.44e-87	hypothetical protein L484_010906 [Morus notabilis]	-	-	-	W9R9H3	1.31e-87	Uncharacterized protein OS=Morus notabilis GN=L484_010906 PE=4 SV=1	AT2G44970.3	3.63e-59	alpha/beta-Hydrolases superfamily protein
TRINITY_DN1265_c0_g1_i12	GAU21550.1	3.13e-90	hypothetical protein TSUD_35130 [Trifolium subterraneum]	XP_002277327.1	1.69e-87	PREDICTED: putative pentatricopeptide repeat-containing protein At1g56570 [Vitis vinifera]	Q9FXA9.1	6.67e-73	RecName: Full=Putative pentatricopeptide repeat-containing protein At1g56570	F6I4U5	1.53e-87	Uncharacterized protein OS=Vitis vinifera GN=VIT_14s0060g00870 PE=4 SV=1	AT1G56570.2	7.87e-74	Tetratricopeptide repeat (TPR)-like superfamily protein
TRINITY_DN1265_c0_g1_i54	-	-	-	-	-	-	-	-	-	-	-	-	-	-	-
TRINITY_DN12650_c0_g1_i1	-	-	-	-	-	-	-	-	-	-	-	-	-	-	-
TRINITY_DN12652_c0_g2_i4	XP_021600680.1	0	uncharacterized protein LOC110606236 [Manihot esculenta]	XP_021600680.1	0	uncharacterized protein LOC110606236 [Manihot esculenta]	P04323.1	7.04e-97	RecName: Full=Retrovirus-related Pol polyprotein from transposon 17.6; Includes: RecName: Full=Protease; Includes: RecName: Full=Reverse transcriptase; Includes: RecName: Full=Endonuclease	A5BX03	0	Uncharacterized protein OS=Vitis vinifera GN=VITISV_032357 PE=4 SV=1	ATMG00860.1	2.35e-29	DNA/RNA polymerases superfamily protein
TRINITY_DN12655_c0_g1_i1	XP_014507677.1	1.24e-61	CASP-like protein 1D1 [Vigna radiata var. radiata]	XP_014507677.1	8.96e-62	CASP-like protein 1D1 [Vigna radiata var. radiata]	C6SVQ5.1	1.84e-59	RecName: Full=CASP-like protein 1D2; Short=GmCASPL1D2	A0A1S3UNU8	8.11e-62	CASP-like protein OS=Vigna radiata var. radiata GN=LOC106767328 PE=3 SV=1	AT4G15610.1	1.85e-33	Uncharacterized protein family (UPF0497)
TRINITY_DN12660_c2_g1_i1	XP_003627775.1	8.5e-148	annexin D8 [Medicago truncatula]<>annexin D8 [Medicago truncatula]<>annexin D8 [Medicago truncatula]<>annexin D8 [Medicago truncatula]	XP_003627775.1	6.13e-148	annexin D8 [Medicago truncatula]<>annexin D8 [Medicago truncatula]	Q9ZVJ6.1	1.98e-101	RecName: Full=Annexin D4; AltName: Full=AnnAt4	G7LF83	5.55e-148	Annexin D8 OS=Medicago truncatula GN=11443966 PE=4 SV=1	AT2G38750.1	2.33e-102	annexin 4
TRINITY_DN12675_c0_g2_i3	-	-	-	-	-	-	-	-	-	-	-	-	-	-	-
TRINITY_DN12676_c0_g1_i1	KHN13509.1	4.62e-44	hypothetical protein glysoja_038747 [Glycine soja]<>hypothetical protein GLYMA_10G071500 [Glycine max]	XP_020201995.1	2.1e-43	uncharacterized protein LOC109787831 [Cajanus cajan]	-	-	-	A0A0B2Q0I4	3.02e-44	Uncharacterized protein OS=Glycine soja GN=glysoja_038747 PE=4 SV=1	AT3G48410.1	2.45e-31	alpha/beta-Hydrolases superfamily protein
TRINITY_DN1268_c0_g1_i1	-	-	-	-	-	-	-	-	-	-	-	-	-	-	-
TRINITY_DN12687_c0_g1_i2	-	-	-	-	-	-	-	-	-	-	-	-	-	-	-
TRINITY_DN12690_c0_g1_i1	-	-	-	-	-	-	-	-	-	-	-	-	-	-	-
TRINITY_DN12692_c0_g1_i15	XP_019419017.1	0	PREDICTED: pectin acetylesterase 3 isoform X1 [Lupinus angustifolius]	XP_019419017.1	0	PREDICTED: pectin acetylesterase 3 isoform X1 [Lupinus angustifolius]	F4I839.1	0	RecName: Full=Pectin acetylesterase 2; Flags: Precursor	A0A151TXB4	0	Pectin acetylesterase OS=Cajanus cajan GN=KK1_010982 PE=3 SV=1	AT1G57590.1	0	Pectinacetylesterase family protein
TRINITY_DN12692_c0_g1_i6	XP_019419017.1	0	PREDICTED: pectin acetylesterase 3 isoform X1 [Lupinus angustifolius]	XP_019419017.1	0	PREDICTED: pectin acetylesterase 3 isoform X1 [Lupinus angustifolius]	F4I839.1	0	RecName: Full=Pectin acetylesterase 2; Flags: Precursor	A0A151SS08	0	Pectin acetylesterase OS=Cajanus cajan GN=KK1_003875 PE=3 SV=1	AT1G57590.1	0	Pectinacetylesterase family protein
TRINITY_DN12692_c0_g1_i8	XP_019419017.1	0	PREDICTED: pectin acetylesterase 3 isoform X1 [Lupinus angustifolius]	XP_019419017.1	0	PREDICTED: pectin acetylesterase 3 isoform X1 [Lupinus angustifolius]	F4I839.1	0	RecName: Full=Pectin acetylesterase 2; Flags: Precursor	A0A151SS08	0	Pectin acetylesterase OS=Cajanus cajan GN=KK1_003875 PE=3 SV=1	AT1G57590.1	0	Pectinacetylesterase family protein
TRINITY_DN12692_c0_g2_i3	XP_019427884.1	0	PREDICTED: pectin acetylesterase 6-like isoform X1 [Lupinus angustifolius]<>PREDICTED: pectin acetylesterase 6-like isoform X1 [Lupinus angustifolius]<>PREDICTED: pectin acetylesterase 6-like isoform X2 [Lupinus angustifolius]<>PREDICTED: pectin acetylesterase 6-like isoform X2 [Lupinus angustifolius]	XP_019427884.1	0	PREDICTED: pectin acetylesterase 6-like isoform X1 [Lupinus angustifolius]<>PREDICTED: pectin acetylesterase 6-like isoform X1 [Lupinus angustifolius]<>PREDICTED: pectin acetylesterase 6-like isoform X2 [Lupinus angustifolius]<>PREDICTED: pectin acetylesterase 6-like isoform X2 [Lupinus angustifolius]	F4I839.1	0	RecName: Full=Pectin acetylesterase 2; Flags: Precursor	A0A1S2XYX1	0	Pectin acetylesterase OS=Cicer arietinum GN=LOC101513263 PE=3 SV=1	AT1G57590.1	0	Pectinacetylesterase family protein
TRINITY_DN12694_c0_g1_i1	XP_019437405.1	4.11e-83	PREDICTED: uncharacterized protein LOC109343523 [Lupinus angustifolius]	XP_019437405.1	2.96e-83	PREDICTED: uncharacterized protein LOC109343523 [Lupinus angustifolius]	-	-	-	A0A0B2Q6E7	1.41e-81	Uncharacterized protein OS=Glycine soja GN=glysoja_043228 PE=4 SV=1	AT3G26960.1	7.09e-51	Pollen Ole e 1 allergen and extensin family protein
TRINITY_DN12695_c0_g2_i1	XP_004511333.1	6.55e-95	PREDICTED: cysteine-rich receptor-like protein kinase 10 isoform X2 [Cicer arietinum]	XP_004511333.1	4.73e-95	PREDICTED: cysteine-rich receptor-like protein kinase 10 isoform X2 [Cicer arietinum]	Q9M0X5.1	6.45e-48	RecName: Full=Cysteine-rich receptor-like protein kinase 25; Short=Cysteine-rich RLK25; Flags: Precursor	A0A1S2YX35	4.28e-95	cysteine-rich receptor-like protein kinase 10 isoform X2 OS=Cicer arietinum GN=LOC101501761 PE=3 SV=1	AT4G05200.2	7.15e-49	cysteine-rich RLK (RECEPTOR-like protein kinase) 25
TRINITY_DN12698_c0_g1_i1	-	-	-	-	-	-	-	-	-	-	-	-	-	-	-
TRINITY_DN12699_c0_g1_i1	XP_020981818.1	4.5e-32	uncharacterized protein LOC107491772 [Arachis duranensis]	XP_020981818.1	3.25e-32	uncharacterized protein LOC107491772 [Arachis duranensis]	-	-	-	A0A151TY38	4.1e-30	Uncharacterized protein OS=Cajanus cajan GN=KK1_011256 PE=4 SV=1	AT2G46630.1	2.32e-18	serine/arginine repetitive matrix protein
TRINITY_DN12715_c0_g1_i17	XP_006586236.1	2.7e-172	PREDICTED: 1-aminocyclopropane-1-carboxylate oxidase homolog 12-like [Glycine max]<>hypothetical protein GLYMA_08G351800 [Glycine max]	XP_006586236.1	1.95e-172	PREDICTED: 1-aminocyclopropane-1-carboxylate oxidase homolog 12-like [Glycine max]	Q84MB3.1	4.05e-131	RecName: Full=1-aminocyclopropane-1-carboxylate oxidase homolog 1	I1KZ72	1.76e-172	Uncharacterized protein OS=Glycine max GN=GLYMA_08G351800 PE=3 SV=1	AT1G06620.1	4.78e-132	2-oxoglutarate (2OG) and Fe(II)-dependent oxygenase superfamily protein
TRINITY_DN12715_c0_g1_i3	KHN28456.1	0	1-aminocyclopropane-1-carboxylate oxidase like 12 [Glycine soja]	NP_001241230.1	0	uncharacterized protein LOC100790198 [Glycine max]	Q84MB3.1	3.14e-134	RecName: Full=1-aminocyclopropane-1-carboxylate oxidase homolog 1	A0A0B2R2X7	0	1-aminocyclopropane-1-carboxylate oxidase like 12 OS=Glycine soja GN=glysoja_049368 PE=3 SV=1	AT1G06620.1	3.7e-135	2-oxoglutarate (2OG) and Fe(II)-dependent oxygenase superfamily protein
TRINITY_DN12715_c0_g1_i8	NP_001241230.1	0	uncharacterized protein LOC100790198 [Glycine max]<>unknown [Glycine max]<>hypothetical protein GLYMA_18G164100 [Glycine max]	NP_001241230.1	0	uncharacterized protein LOC100790198 [Glycine max]	Q84MB3.1	3.38e-143	RecName: Full=1-aminocyclopropane-1-carboxylate oxidase homolog 1	C6TMC0	0	Uncharacterized protein OS=Glycine max GN=LOC100790198 PE=2 SV=1	AT1G06620.1	3.99e-144	2-oxoglutarate (2OG) and Fe(II)-dependent oxygenase superfamily protein
TRINITY_DN12716_c0_g2_i1	KDO47764.1	2.53e-29	hypothetical protein CISIN_1g011424mg [Citrus sinensis]	XP_006432309.1	1.83e-29	hypothetical protein CICLE_v10001373mg [Citrus clementina]<>hypothetical protein CICLE_v10001373mg [Citrus clementina]<>hypothetical protein CICLE_v10001373mg [Citrus clementina]<>hypothetical protein CICLE_v10001373mg [Citrus clementina]	Q94BZ1.1	2.04e-23	RecName: Full=Protein ZINC INDUCED FACILITATOR-LIKE 1; AltName: Full=Protein ZIF-LIKE 1	A0A067DXS4	1.65e-29	Uncharacterized protein OS=Citrus sinensis GN=CISIN_1g011424mg PE=4 SV=1	AT5G13750.4	1.98e-24	zinc induced facilitator-like 1
TRINITY_DN1273_c0_g1_i1	NP_001239972.1	3.03e-107	zinc finger protein CONSTANS-LIKE 5-like [Glycine max]<>CONSTANS-like zinc finger protein [Glycine max]<>hypothetical protein GLYMA_17G066600 [Glycine max]	NP_001239972.1	2.19e-107	zinc finger protein CONSTANS-LIKE 5-like [Glycine max]	Q9FHH8.2	1.57e-78	RecName: Full=Zinc finger protein CONSTANS-LIKE 5	D0EP03	1.98e-107	CONSTANS-like zinc finger protein OS=Glycine max GN=COL8 PE=2 SV=1	AT5G57660.1	1.85e-79	CONSTANS-like 5
TRINITY_DN12730_c0_g1_i4	XP_007132899.1	1.9e-27	hypothetical protein PHAVU_011G134400g [Phaseolus vulgaris]<>hypothetical protein PHAVU_011G134400g [Phaseolus vulgaris]	XP_007132899.1	1.37e-27	hypothetical protein PHAVU_011G134400g [Phaseolus vulgaris]	-	-	-	V7AJ54	1.24e-27	Uncharacterized protein OS=Phaseolus vulgaris GN=PHAVU_011G134400g PE=4 SV=1	-	-	-
TRINITY_DN12735_c0_g1_i1	-	-	-	-	-	-	-	-	-	-	-	-	-	-	-
TRINITY_DN12735_c0_g1_i2	XP_019416310.1	2.34e-42	PREDICTED: non-specific lipid transfer protein GPI-anchored 1-like [Lupinus angustifolius]<>hypothetical protein TanjilG_11001 [Lupinus angustifolius]	XP_019416310.1	1.69e-42	PREDICTED: non-specific lipid transfer protein GPI-anchored 1-like [Lupinus angustifolius]	Q9C7F7.1	1.9e-27	RecName: Full=Non-specific lipid transfer protein GPI-anchored 1; Short=AtLTPG-1; Short=Protein LTP-GPI-ANCHORED 1; Flags: Precursor	A0A1J7GAT9	1.53e-42	Uncharacterized protein OS=Lupinus angustifolius GN=TanjilG_11001 PE=3 SV=1	AT1G27950.1	2.24e-28	glycosylphosphatidylinositol-anchored lipid protein transfer 1
TRINITY_DN12742_c0_g1_i2	XP_011036625.1	1.67e-83	PREDICTED: flotillin-like protein 4 [Populus euphratica]	XP_011036625.1	1.2e-83	PREDICTED: flotillin-like protein 4 [Populus euphratica]	D2XNR0.1	3.49e-80	RecName: Full=Flotillin-like protein 3	B9IL19	1.85e-83	Nodulin family protein OS=Populus trichocarpa GN=POPTR_0018s02190g PE=4 SV=1	AT5G25250.1	2.08e-67	SPFH/Band 7/PHB domain-containing membrane-associated protein family
[truncated: 5,769 more rows]
