# Supplementary material for: The transcriptional mechanism behind Mimosa pudica leaf folding in response to mechanical disturbance
Source: Planta. 2025 Oct 6;262(5):114. doi: 10.1007/s00425-025-04830-x (PMC12500843; doi:10.1007/s00425-025-04830-x)
Supplement: Supplementary file 4 — Supplementary file4 Table S4 Enriched KEGG pathways for DETs obtained from’stimulated’ vs. ‘control’, ‘multi-stimulated’ vs. ‘control’, and ‘multi-stimulated’ vs. ‘single-stimulated’ pairwise comparisons. Each record reports the KEGG pathway ID, its description, the ratio of genes in the pathway to the total number of genes (GeneRatio), the ratio of genes in the pathway to the total number of background genes (BgRatio), enrichment P-value, adjusted P-value, q-value, and the orthologues associated with the pathway (XLSX 17 KB) [file 425_2025_4830_MOESM4_ESM.xlsx]

## Sheet: ‘stimulated’ vs ‘control’
ID	Description	GeneRatio	BgRatio	pvalue	p.adjust	qvalue	KEGG orthologies	Count
map00941	Flavonoid biosynthesis	24047	27/14104	1.00622e-19	1.17727e-17	9.32074e-18	K00660/K05277/K05278/K13083/K08695/K23179/K13081/K00475/K13082/K05280/K01859	11
map00940	Phenylpropanoid biosynthesis	23833	32/14104	1.34076e-05	0.000784344	0.000620983	K00430/K01904/K13066/K10775	4
map00073	Cutin, suberine and wax biosynthesis	23802	15/14104	4.08613e-05	0.00159359	0.00126168	K13356/K21995/K15398	3
map00380	Tryptophan metabolism	23833	80/14104	0.00049967	0.0146153	0.0115713	K11820/K13066/K00128/K16903	4
map00944	Flavone and flavonol biosynthesis	23774	15/14104	0.00211262	0.0469416	0.0371647	K13083/K05280	2
map00603	Glycosphingolipid biosynthesis - globo and isoglobo series	23774	16/14104	0.00240726	0.0469416	0.0371647	K01988/K07407	2

## Sheet: ‘overstimulated’ vs ‘control’
ID	Description	GeneRatio	BgRatio	pvalue	p.adjust	qvalue	KEGG orthologies	Count
map00941	Flavonoid biosynthesis	12/268	27/14104	2.33903e-14	6.29198e-12	5.61366e-12	K00660/K00588/K13065/K05277/K05278/K00487/K13083/K23179/K08243/K00475/K05280/K01859	12
map04075	Plant hormone signal transduction	14/268	59/14104	3.53321e-12	4.75217e-10	4.23986e-10	K13464/K14496/K14492/K14484/K02183/K14488/K13449/K14509/K14516/K13412/K14499/K14497/K14432/K14498	14
map04016	MAPK signaling pathway - plant	13/268	54/14104	1.74298e-11	1.56287e-09	1.39438e-09	K14496/K02183/K20603/K20547/K13447/K13424/K03781/K20716/K13449/K14509/K14516/K14497/K14498	13
map00940	Phenylpropanoid biosynthesis	10/268	32/14104	2.31712e-10	1.55826e-08	1.39027e-08	K12355/K00430/K00588/K13065/K01904/K00487/K12356/K10775/K13066/K00083	10
map04712	Circadian rhythm - plant	9/268	28/14104	1.42263e-09	7.65373e-08	6.8286e-08	K12130/K16241/K12125/K00660/K12116/K12129/K26557/K12133/K12127	9
map04626	Plant-pathogen interaction	12/268	87/14104	8.6682e-08	3.88624e-06	3.46728e-06	K15397/K01373/K00864/K13448/K02183/K13447/K13424/K18875/K13449/K13412/K13457/K05391	12
map00500	Starch and sucrose metabolism	12/268	106/14104	7.80984e-07	3.00121e-05	2.67766e-05	K01193/K13679/K00696/K01177/K05349/K16055/K00695/K00705/K00688/K01087/K07024/K01179	12
map00073	Cutin, suberine and wax biosynthesis	4/268	15/14104	0.000147515	0.00496018	0.00442544	K15402/K21995/K15403/K15398	4
map00195	Photosynthesis	7/268	63/14104	0.000184482	0.00551395	0.00491951	K02108/K02634/K02111/K02110/K02704/K02707/K02640	7
map00270	Cysteine and methionine metabolism	9/268	125/14104	0.000633408	0.0162656	0.0145121	K22846/K01738/K05933/K01761/K00899/K00815/K05953/K01762/K00827	9
map01230	Biosynthesis of amino acids	13/268	239/14104	0.000665136	0.0162656	0.0145121	K22846/K10206/K00891/K01940/K01476/K01738/K05359/K00873/K00948/K01807/K01626/K15227/K01623	13
map00908	Zeatin biosynthesis	3/268	10/14104	0.00073746	0.0165314	0.0147492	K00279/K13496/K00791	3
map00010	Glycolysis / Gluconeogenesis	8/268	107/14104	0.000985406	0.0203903	0.0181921	K00128/K00002/K00001/K00873/K01785/K00131/K01792/K01623	8
map00945	Stilbenoid, diarylheptanoid and gingerol biosynthesis	3/268	12/14104	0.00131442	0.0245807	0.0219308	K00588/K13065/K00487	3
map00592	alpha-Linolenic acid metabolism	4/268	26/14104	0.00137067	0.0245807	0.0219308	K10529/K00224/K01723/K10528	4
map00561	Glycerolipid metabolism	7/268	94/14104	0.00207427	0.0348737	0.0311141	K18693/K00128/K00864/K00002/K06119/K13508/K07407	7
map00983	Drug metabolism - other enzymes	4/268	32/14104	0.00301557	0.047717	0.0425728	K00799/K00876/K00857/K01489	4

## Sheet: ‘overstimulated’ vs ‘stimulated
ID	Description	GeneRatio	BgRatio	pvalue	p.adjust	qvalue	KEGG orthologies	Count
map00941	Flavonoid biosynthesis	15/311	27/14104	1.38684e-18	4.20213e-16	3.62039e-16	K00660/K00588/K13065/K05277/K05278/K00487/K13083/K08695/K23179/K13081/K08243/K00475/K13082/K05280/K01859	15
map04075	Plant hormone signal transduction	17/311	59/14104	5.3587e-15	8.11843e-13	6.99452e-13	K14484/K14488/K14492/K14494/K02183/K14490/K14486/K13449/K14509/K14516/K13412/K16903/K14499/K14432/K14487/K13464/K14498	17
map00940	Phenylpropanoid biosynthesis	11/311	32/14104	4.29236e-11	4.33529e-09	3.73511e-09	K12355/K00430/K00588/K13065/K01904/K00487/K12356/K10775/K09755/K13066/K00083	11
map04712	Circadian rhythm - plant	8/311	28/14104	1.08147e-07	8.19211e-06	7.058e-06	K12130/K16241/K00660/K12116/K12129/K26557/K12133/K12127	8
map04016	MAPK signaling pathway - plant	10/311	54/14104	2.38372e-07	1.44453e-05	1.24455e-05	K02183/K13447/K00940/K13449/K13424/K03781/K20716/K14509/K14516/K14498	10
map00500	Starch and sucrose metabolism	13/311	106/14104	5.73892e-07	2.89816e-05	2.49694e-05	K01193/K13679/K00696/K01177/K19891/K16055/K00695/K01179/K00705/K05350/K00688/K01087/K07024	13
map00380	Tryptophan metabolism	10/311	80/14104	9.88395e-06	0.000427834	0.000368605	K11820/K00128/K01593/K01692/K13066/K11819/K03781/K22588/K16903/K14085	10
map00073	Cutin, suberine and wax biosynthesis	5/311	15/14104	1.26422e-05	0.000478825	0.000412536	K13356/K21995/K15403/K27538/K15398	5
map00592	alpha-Linolenic acid metabolism	6/311	26/14104	1.73785e-05	0.000585076	0.000504078	K10529/K01723/K00224/K07513/K00454/K10528	6
map00999	Biosynthesis of various plant secondary metabolites	9/311	74/14104	3.44793e-05	0.00104472	0.00090009	K23260/K21568/K13832/K23136/K23145/K22374/K05953/K05350/K15813	9
map00908	Zeatin biosynthesis	4/311	10/14104	4.38487e-05	0.00120783	0.00104062	K13495/K13496/K00279/K00791	4
map04626	Plant-pathogen interaction	9/311	87/14104	0.000124585	0.00314576	0.00271026	K01373/K15397/K13457/K13448/K02183/K13447/K13449/K13424/K13412	9
map01230	Biosynthesis of amino acids	15/311	239/14104	0.000276211	0.00643785	0.00554659	K01623/K01626/K22846/K05359/K10206/K00891/K01476/K15849/K13832/K01738/K00873/K00948/K00549/K00264/K15227	15
map00071	Fatty acid degradation	7/311	59/14104	0.000302469	0.00654629	0.00564002	K01897/K00128/K07513/K01692/K00001/K07517/K14085	7
map00010	Glycolysis / Gluconeogenesis	9/311	107/14104	0.000593334	0.0118041	0.0101699	K01623/K00128/K00002/K00001/K00873/K01785/K00131/K14085/K01792	9
map00983	Drug metabolism - other enzymes	5/311	32/14104	0.000623318	0.0118041	0.0101699	K00799/K00876/K00940/K00857/K01489	5
map00960	Tropane, piperidine and pyridine alkaloid biosynthesis	5/311	33/14104	0.000721515	0.01286	0.0110796	K00660/K15849/K00276/K00815/K08081	5
map00280	Valine, leucine and isoleucine degradation	7/311	71/14104	0.000941595	0.0158502	0.0136559	K00128/K07513/K01969/K05605/K01692/K00166/K14085	7
map00710	Carbon fixation by Calvin cycle	5/311	36/14104	0.00108587	0.0165912	0.0142943	K00029/K01623/K01601/K01602/K00051	5
map00561	Glycerolipid metabolism	8/311	94/14104	0.00109935	0.0165912	0.0142943	K00128/K13508/K00002/K27538/K00630/K07407/K14085/K13513	8
map00360	Phenylalanine metabolism	7/311	74/14104	0.00120464	0.0165912	0.0142943	K15849/K01593/K00276/K01692/K07253/K10775/K00815	7
map00400	Phenylalanine, tyrosine and tryptophan biosynthesis	7/311	74/14104	0.00120464	0.0165912	0.0142943	K01626/K05359/K00891/K15849/K13832/K00815/K15227	7
map01240	Biosynthesis of cofactors	18/311	375/14104	0.00170739	0.022493	0.0193791	K17497/K00128/K11153/K09903/K06215/K03146/K00002/K00059/K13248/K03809/K08679/K00940/K02303/K12501/K14190/K02259/K01809/K03147	18
map00270	Cysteine and methionine metabolism	9/311	125/14104	0.00179384	0.0226472	0.0195119	K22846/K01738/K01761/K00549/K00899/K00815/K05953/K01762/K01251	9
map00945	Stilbenoid, diarylheptanoid and gingerol biosynthesis	3/311	12/14104	0.00201504	0.0244223	0.0210413	K00588/K13065/K00487	3
map00053	Ascorbate and aldarate metabolism	6/311	62/14104	0.00238736	0.027069	0.0233215	K00469/K00128/K00002/K08679/K14190/K14085	6
map00350	Tyrosine metabolism	7/311	84/14104	0.00251589	0.027069	0.0233215	K00422/K15849/K01593/K00276/K00001/K07253/K00815	7
map01212	Fatty acid metabolism	7/311	84/14104	0.00251589	0.027069	0.0233215	K01897/K10251/K07513/K01692/K00059/K10256/K11262	7
map00195	Photosynthesis	6/311	63/14104	0.00259076	0.027069	0.0233215	K02639/K08903/K02110/K08901/K02707/K02112	6
map00410	beta-Alanine metabolism	5/311	46/14104	0.00330041	0.0333342	0.0287194	K00128/K05605/K00276/K01692/K14085	5
